# Supplementary material for: MicroRNA-101a enhances trabecular bone accrual in male mice
Source: Sci Rep. 2022 Aug 3;12:13361. doi: 10.1038/s41598-022-17579-0 (PMC9349183; doi:10.1038/s41598-022-17579-0)
Supplement: Supplementary file 4 — Supplementary Table 1. [file 41598_2022_17579_MOESM4_ESM.xlsx]

## Sheet: miRNA_expression_norm
Mature miRNA	Precursor	miRBase link	s_D-3	s_D0_veh	s_D3_veh	s_D7_veh	s_D14_veh	s_D21_veh	s_D0_5uM	s_D3_5uM	s_D7_5uM	s_D14_5uM	s_D21_5uM	s_p64 (WT)	s_p73 (WT)	s_p88 (WT)	s_p86 (cKO)	s_p97 (cKO)
mmu-let-7a-5p	mmu-let-7a-1	miRBase	5535.79	5609.77	6516.85	7475.22	7496.19	7641.83	6343.07	5767.84	9716.57	7453.35	8384.26	7164.81	7475.69	5417.84	6006.1	4779.91
mmu-let-7a-1-3p	mmu-let-7a-1	miRBase	272.28	205.51	317.8	206.47	248.88	215.2	384.57	310.58	271.81	296.59	258.72	135.25	128.03	93.05	92.78	77
mmu-let-7a-5p	mmu-let-7a-2	miRBase	5529.14	5673	6507.29	7454.45	7466.84	7605	6342.2	5763.73	9695.08	7432.03	8366.89	7135.37	7446.53	5395.01	5994.73	4763.01
mmu-let-7a-2-3p	mmu-let-7a-2	miRBase	7.56	0	2.85	3.54	3.43	3.28	13.57	4.46	4.28	0.46	1.94	1.69	0.99	1.49	2.19	0.76
mmu-let-7b-5p	mmu-let-7b	miRBase	5906.07	5845.48	8170.54	9410.39	11693.1	10920	7057.47	6349.85	10207.9	10285.8	12765	4628.44	4824.76	3733.67	3263.08	3554.92
mmu-let-7b-3p	mmu-let-7b	miRBase	75.65	73.77	83.03	43.81	45.17	43.39	109.79	68.78	61.86	62.1	55.03	31.28	45.48	26.05	30.3	27.45
mmu-let-7c-5p	mmu-let-7c-1	miRBase	7511.95	13295.7	12845.6	16254.6	20166.5	18441.3	10394.6	11681.9	20634.9	17766.5	18326.5	7128.54	7608.57	6062.8	5602.84	5215.04
mmu-let-7c-1-3p	mmu-let-7c-1	miRBase	19.72	73.77	72.89	63.45	32.86	33.18	110.42	57.94	43.31	26.42	27.51	9.3	10.87	11.17	8.43	8.39
mmu-let-7c-5p	mmu-let-7c-2	miRBase	7569.12	13358.9	12937.8	16452.9	20399.3	18667.7	10442	11734.9	20778.6	17915.3	18508.1	7186.44	7670.6	6082.53	5622.37	5245.15
mmu-let-7c-2-3p	mmu-let-7c-2	miRBase	272.53	205.51	317.48	206.47	248.62	216.3	384.57	310.88	271.81	296.59	258.72	135.25	128.03	93.05	92.78	77
mmu-let-7d-5p	mmu-let-7d	miRBase	3655.55	3448.27	4306.19	4368.14	4855.02	4295.24	4507.72	4275.37	5213.68	4329.64	4987.85	5093.44	5342.73	3569.92	3724.35	3010.12
mmu-let-7d-3p	mmu-let-7d	miRBase	470.24	400.47	522.89	329.19	362.91	308.49	553.98	458.74	430.2	414.31	397.58	656.8	568.45	568	514.17	423.89
mmu-let-7e-5p	mmu-let-7e	miRBase	2331.71	2519.63	2373.67	2071.77	2312.51	2332.14	2440.57	2157.31	2496.23	2092.8	2297.14	2812.81	2798.08	2530.67	2664.18	2121.75
mmu-let-7e-3p	mmu-let-7e	miRBase	39.43	52.69	26.94	19	21.06	19.33	46.69	21.39	18.56	21.78	22.09	16.06	8.9	13.4	19.05	15.25
mmu-let-7f-5p	mmu-let-7f-1	miRBase	17188.9	25690.3	24077.3	24172.5	22916.8	24354.6	21200.6	20886.9	30134.8	25346.5	26413.2	24916.5	27336.8	23401	22399.1	21034.6
mmu-let-7f-1-3p	mmu-let-7f-1	miRBase	36.71	94.85	33.91	17.07	23.09	18.23	55.52	35.21	31.88	20.39	22.09	28.74	26.69	18.61	22.18	20.58
mmu-let-7f-5p	mmu-let-7f-2	miRBase	17848.2	26251.5	25112.5	25270.9	23949.1	25599.2	21914.3	21622.3	31278.9	26608.3	27531.8	25916.7	28285.2	24474.4	23374.7	22049.4
mmu-let-7f-2-3p	mmu-let-7f-2	miRBase	35.8	10.54	46.37	34.14	41.03	32.33	38.8	44.96	32.2	36.15	37.07	25.36	27.68	17.12	27.49	17.54
mmu-let-7g-5p	mmu-let-7g	miRBase	14044.6	12042.6	20273.7	22550.2	22743.4	22028.1	16898.5	19166.8	23290	19281.9	23384.4	32523.6	33512.2	22728	26311.5	20651.2
mmu-let-7g-3p	mmu-let-7g	miRBase	0.74	0	0.32	0.64	2.28	2.55	1.89	0	0	0	0.78	0	0.49	1.49	1.56	2.29
mmu-let-7i-5p	mmu-let-7i	miRBase	46799.3	40468.7	62722.9	60834.7	77524.6	77059.5	58831.8	63374.9	72665.7	85316.2	82806.4	85606.1	85927	71758.1	74299.6	67493.4
mmu-let-7i-3p	mmu-let-7i	miRBase	32.74	42.15	79.54	59.27	84.51	74.02	53.32	66.85	56.15	60.25	70.53	70.16	64.26	59.55	50.6	64.8
mmu-let-7j	mmu-let-7j	miRBase	1227.07	1375.3	2329.87	2425.26	2172.13	2220.53	2064.98	2487.71	2071.75	1995.3	2326	4034.62	3396.13	3914.56	4169.27	3630.15
mmu-let-7k	mmu-let-7k	miRBase	1.49	0	2.72	2.66	3.68	4.83	1.42	3.05	4.04	3.94	4.46	2.96	3.09	3.54	1.8	1.72
mmu-miR-100-5p	mmu-mir-100	miRBase	35086.6	44225.8	44542.1	44520.9	35140.6	31618.5	52427.5	42816.3	30262.3	27633.2	26711.4	23958.3	23473.1	25259.5	28136.9	16662.9
mmu-miR-100-3p	mmu-mir-100	miRBase	6.7	0	4.75	2.25	1.78	4.01	8.52	3.27	3.33	4.17	3.1	5.92	4.94	5.96	6.25	3.05
mmu-miR-101a-5p	mmu-mir-101a	miRBase	0.25	0	0.63	0.32	0.76	0.73	0	0.3	0.48	1.85	1.55	0.85	0	2.23	0.31	0.76
mmu-miR-101a-3p	mmu-mir-101a	miRBase	1015.39	1074.95	3608.09	5832.28	6527.94	7174.46	2020.18	3728	3859.4	4928.11	6438.61	4295.82	3764.64	4909.11	4827.45	5217.84
mmu-miR-101b-5p	mmu-mir-101b	miRBase	0	0	0.32	0	0	0	0.32	0	0	0	0	0	0	0	0	0
mmu-miR-101b-3p	mmu-mir-101b	miRBase	1930.82	1723.08	2999.8	3007.94	2672.84	2588.64	2838.85	3820.84	2832.69	2916.13	2936.33	2064.22	1862.05	2221.74	2567.26	2322.64
mmu-miR-101c	mmu-mir-101c	miRBase	7.69	5.27	17.27	24.96	38.7	47.4	9.15	17.68	26.89	31.28	40.69	23.67	26.69	24.57	24.21	24.78
mmu-miR-103-1-5p	mmu-mir-103-1	miRBase	0	0	0	0	0	0	0	0	0	0	0	0	0	0	0	0
mmu-miR-103-3p	mmu-mir-103-1	miRBase	755.59	1471.91	1930.99	1701.44	1401.56	1226.8	1726.94	2007.48	1379.42	900.83	1188.93	1723.85	1708.16	1717.39	1905.33	1730.38
mmu-miR-103-3p	mmu-mir-103-2	miRBase	772.7	1535.14	1957.93	1717.87	1411.08	1235.19	1765.75	2041.35	1389.42	912.42	1199.59	1754.28	1713.1	1742.33	1954.06	1776.89
mmu-miR-103-2-5p	mmu-mir-103-2	miRBase	0	0	0.32	0	0.25	0	0	0	0	0.46	0	0.85	0.25	0	1.25	0.76
mmu-miR-105	mmu-mir-105	miRBase	0	0	0	0	0	0	0	0	0	0	0	0	0	0	0	0
mmu-miR-106a-5p	mmu-mir-106a	miRBase	1.61	0	2.85	0.59	1.52	1.03	1.68	2.87	1.9	0.7	0.52	7.19	2.64	3.6	5.31	3.05
mmu-miR-106a-3p	mmu-mir-106a	miRBase	0	0	0	0	0	0	0	0	0	0	0	0	0	0	0	0
mmu-miR-106b-5p	mmu-mir-106b	miRBase	117.06	73.77	219.3	141.4	178.92	99.18	200.65	233.83	158.94	106.59	124.78	204.56	198.71	179.41	233.03	211.18
mmu-miR-106b-3p	mmu-mir-106b	miRBase	157.24	242.39	227.85	184.89	167.24	156.8	196.86	168.76	191.78	178.42	184.45	202.87	209.09	206.95	220.22	190.6
mmu-miR-107-5p	mmu-mir-107	miRBase	0	0	0	0	0	0	0.32	0	0	0.93	0	0	0.25	0	0	0
mmu-miR-107-3p	mmu-mir-107	miRBase	102.18	323.19	278.66	184.99	233.02	185.36	286.77	252.15	169.26	123.89	212.81	138.91	135.77	113.52	125.89	104.96
mmu-miR-10a-5p	mmu-mir-10a	miRBase	7060.58	6976.64	5967.59	6075.95	5620.03	5649.86	8195.72	6844.39	6920.27	6660.64	7026.07	88.33	120.61	171.59	1450.51	968.62
mmu-miR-10a-3p	mmu-mir-10a	miRBase	25.55	10.54	18.06	13.85	23.86	19.69	24.92	21.69	23.79	26.42	24.03	0.85	0	0	3.12	1.52
mmu-miR-10b-5p	mmu-mir-10b	miRBase	10.42	21.08	9.19	11.76	5.33	8.02	18.77	29.27	18.32	6.49	12.21	1565.07	1953.99	2917.4	4595.67	3145.26
mmu-miR-10b-3p	mmu-mir-10b	miRBase	0	0	0	0	0	0	0	0	0	0	0	0	0.99	2.23	5	1.52
mmu-miR-1186a	mmu-mir-1186a	miRBase	0	0	0	0.32	0.25	0.18	0	0.15	0	0	0	0	0.25	1.12	0	0.38
mmu-miR-1186b	mmu-mir-1186b	miRBase	0	0	0	0	0	0	0	0	0	0	0.39	0	0	0	0	0
mmu-miR-1187	mmu-mir-1187	miRBase	7.44	0	6.97	3.57	2.79	1.09	12.88	4.46	2.62	3.71	1.94	0	0.49	0.19	0.55	0
mmu-miR-1188-5p	mmu-mir-1188	miRBase	0	0	0	0	0	0	0	0	0	0	0	1.69	2.47	0.74	1.25	0
mmu-miR-1188-3p	mmu-mir-1188	miRBase	0	0	0	0	0	0	0	0	0	0	0	0	0	0	0	0
mmu-miR-1190	mmu-mir-1190	miRBase	0	0	0	0	0	0	0	0	0	0	0	0	0	0	0	0
mmu-miR-1191	mmu-mir-1191	miRBase	12.15	31.62	24.4	14.17	14.47	12.76	29.34	25.25	14.75	12.98	16.28	12.68	12.85	11.91	17.81	7.62
mmu-miR-1192	mmu-mir-1192	miRBase	0	0	0	0	0	0	0	0	0	0	0	0	0	0	0	0
mmu-miR-1193-5p	mmu-mir-1193	miRBase	0	0	0	0	0	0	0	0	0	0	0	11.83	4.94	3.72	6.56	2.29
mmu-miR-1193-3p	mmu-mir-1193	miRBase	0	0	0	0	0	0	0	0	0	0	0	47.34	42.51	34.24	30.93	14.49
mmu-miR-1194	mmu-mir-1194	miRBase	5.21	0	3.8	1.29	2.54	2.19	5.05	5.05	2.86	3.24	2.71	3.38	8.4	7.44	1.87	3.81
mmu-miR-1195	mmu-mir-1195	miRBase	0.87	5.27	0.63	0	0	0.18	0.95	0.45	0.24	0.23	0	1.27	1.48	4.84	3.44	6.86
mmu-miR-1196-5p	mmu-mir-1196	miRBase	0.74	0	1.27	0.97	1.02	0.36	1.58	0.59	0.48	1.85	0	0.85	1.24	4.09	1.56	2.29
mmu-miR-1196-3p	mmu-mir-1196	miRBase	0	0	0	0	0	0	0	0	0	0	0	0	0	0	0	0
mmu-miR-1197-5p	mmu-mir-1197	miRBase	0	0	0	0	0	0	0	0	0	0	0	0	0	0	0	0
mmu-miR-1197-3p	mmu-mir-1197	miRBase	0	0	0	0	0	0	0	0	0	0	0	14.37	8.9	5.21	16.56	4.57
mmu-miR-1198-5p	mmu-mir-1198	miRBase	28.52	84.31	111.55	66.03	43.14	44.49	59.94	92.4	54.25	63.49	53.09	35.5	39.05	52.11	58.1	55.65
mmu-miR-1198-3p	mmu-mir-1198	miRBase	0.5	0	0	0.32	0.25	0	0.95	0.59	0	0	0	0	0.99	0.74	0.62	0.76
mmu-miR-1199-5p	mmu-mir-1199	miRBase	0	0	0	0	0	0	0	0	0	0	0	0	0	0	0	0
mmu-miR-1199-3p	mmu-mir-1199	miRBase	0	0	0	0	0	0	0	0	0	0	0	0	0	0	0	0
mmu-miR-122-5p	mmu-mir-122	miRBase	71.18	0	2.22	6.44	4.06	4.74	3.79	1.49	3.81	3.24	5.81	2.54	2.47	9.68	8.12	8.39
mmu-miR-122-3p	mmu-mir-122	miRBase	0	0	0	0	0	0	0	0	0	0	0	0	0	0	0	0
mmu-miR-1224-5p	mmu-mir-1224	miRBase	0	0	0	0.64	0.51	0	0.32	0.3	0	0	0	0	0	0	0.62	0
mmu-miR-1224-3p	mmu-mir-1224	miRBase	0	0	0	0	0	0	0	0	0	0	0	0	0	0	0	0
mmu-miR-1231-5p	mmu-mir-1231	miRBase	0.25	0	0.32	0.32	0.76	0.73	0	1.19	0	0	0	0	0.49	0	0.31	1.52
mmu-miR-1231-3p	mmu-mir-1231	miRBase	0	0	0	0.32	0	0	0	0	0	0	0.39	0	0	0	0	0
mmu-miR-124-5p	mmu-mir-124-1	miRBase	0	0	0	0	0	0	0	0	0	0	0	0	0	0	0	0
mmu-miR-124-3p	mmu-mir-124-1	miRBase	0	0	0	0	0	0	0	0	0	0	0	0	0.33	0	0	0.25
mmu-miR-124-5p	mmu-mir-124-2	miRBase	0	0	0	0	0	0	0	0	0	0	0	0	0	0	0	0
mmu-miR-124-3p	mmu-mir-124-2	miRBase	0	0	0	0	0	0	0	0	0	0	0	0	0.33	0	0	0.25
mmu-miR-124-5p	mmu-mir-124-3	miRBase	0	0	0	0	0	0	0	0	0	0	0	0	0	0	0	0
mmu-miR-124-3p	mmu-mir-124-3	miRBase	0	0	0	0	0	0	0	0	0	0	0	0	0.33	0	0	0.25
mmu-miR-1247-5p	mmu-mir-1247	miRBase	4.71	0	0.95	1.29	0.76	1.09	5.05	0.59	0.48	0.46	1.55	0	0	0.74	0	0.76
mmu-miR-1247-3p	mmu-mir-1247	miRBase	5.46	21.08	1.58	2.58	1.02	0.73	1.89	1.19	0.95	1.85	0.78	0	0	0.74	0	0
mmu-miR-1249-5p	mmu-mir-1249	miRBase	0.25	0	0.32	0	0	0	0.32	0.59	0	0	0	0.85	0	0	0.31	0
mmu-miR-1249-3p	mmu-mir-1249	miRBase	33.98	0	22.18	15.46	16.5	14.59	29.97	11.59	11.42	11.12	19.76	37.19	31.64	22.33	37.49	19.82
mmu-miR-1251-5p	mmu-mir-1251	miRBase	0	0	0	0	0	0	0	0	0	0	0	0.85	0	0	0	0
mmu-miR-1251-3p	mmu-mir-1251	miRBase	0	0	0	0	0	0	0	0	0	0	0	0	0	0	0	0
mmu-miR-125a-5p	mmu-mir-125a	miRBase	680.81	1791.58	1710.32	1325.45	907.78	1274.45	947.39	1141.5	1394.81	1195.65	1472.91	910.39	951.05	1121.85	1336.03	856.17
mmu-miR-125a-3p	mmu-mir-125a	miRBase	20.34	31.62	26.62	12.88	10.66	16.04	27.76	20.8	10.95	19.46	18.6	13.52	22.24	27.54	23.43	21.35
mmu-miR-125b-5p	mmu-mir-125b-1	miRBase	5713.84	8272.9	10299.8	7785.98	6011.49	5942.86	8566.09	6488.3	5661.09	4377.09	5145.89	3246.38	2953.48	3735.15	3888.45	2336.74
mmu-miR-125b-1-3p	mmu-mir-125b-1	miRBase	597.72	1264.65	577.08	248.98	162.93	167.74	639.16	303.65	262.69	224.3	183.68	214.71	237.76	220.35	292.07	208.9
mmu-miR-125b-5p	mmu-mir-125b-2	miRBase	5126.78	7882.97	9724.31	7194.61	5508.24	5469.54	7908.94	6020.36	5144.76	4080.5	4744.82	2998.7	2783.93	3537.88	3685.4	2244.49
mmu-miR-125b-2-3p	mmu-mir-125b-2	miRBase	67.71	52.69	292.5	405.2	594.36	543.69	169.41	307.51	358.81	410.6	347.98	185.12	187.34	187.6	205.23	165.44
mmu-miR-126-5p	mmu-mir-126	miRBase	0.99	0	1.58	1.29	0.76	0.73	3.15	0.89	0.48	1.85	0.39	892.64	1023.71	1232.02	2052.31	2013.49
mmu-miR-126-3p	mmu-mir-126	miRBase	6.7	31.62	17.43	8.37	7.87	5.47	12.62	17.83	10.47	6.49	4.26	8135.17	9725.48	19090.8	24249.7	29513.9
mmu-miR-1264-5p	mmu-mir-1264	miRBase	0	0	0	0	0	0	0	0	0	0	0	0	0	0	0	0
mmu-miR-1264-3p	mmu-mir-1264	miRBase	0	0	0	0	0	0	0	0	0	0	0	0	0	0	0	0
mmu-miR-127-5p	mmu-mir-127	miRBase	0.25	0	0	0	0.25	0	0	0	0	0	0	852.91	857.62	582.14	645.68	257.69
mmu-miR-127-3p	mmu-mir-127	miRBase	0.99	0	3.8	0.97	0	0	2.52	0.3	4.28	3.24	1.55	12573	14920.6	7628.87	9307.53	2642.46
mmu-miR-128-1-5p	mmu-mir-128-1	miRBase	0.74	31.62	0.32	0.32	0	0.36	0.95	0	0	0	0.39	0.85	0.99	0.74	0.62	0.76
mmu-miR-128-3p	mmu-mir-128-1	miRBase	268.73	221.31	230.55	181.5	175.11	179.04	305.39	210.8	178.69	189.77	172.83	381.23	411.76	375.56	405.93	536.35
mmu-miR-128-3p	mmu-mir-128-2	miRBase	176.96	63.23	137.69	97.11	100.24	92.62	188.66	110.38	97.79	104.5	93.78	160.61	196.24	157.45	170.71	195.55
mmu-miR-128-2-5p	mmu-mir-128-2	miRBase	0	0	0	0	0	0	0	0	0	0	0	0.85	0	0.74	0	0
mmu-miR-129-5p	mmu-mir-129-1	miRBase	0.5	0	0.16	0.16	0	0	0.63	0.89	0.24	0.23	0.19	3.38	1.73	4.84	10.93	10.67
mmu-miR-129-1-3p	mmu-mir-129-1	miRBase	0	0	0	0	0	0	0	0	0	0	0	0	0.99	1.49	2.34	2.67
mmu-miR-129-5p	mmu-mir-129-2	miRBase	0.5	0	0.16	0.16	0	0	0.95	0.89	0.24	0.23	0.19	3.38	1.73	4.84	10.62	9.91
mmu-miR-129-2-3p	mmu-mir-129-2	miRBase	0	0	0	0	0	0	0	0	0.48	0	0	1.69	0.99	1.49	4.53	4.19
mmu-miR-1298-5p	mmu-mir-1298	miRBase	0.99	0	0.95	0.64	0	0	0	0.59	0	0.46	0	0	0	0	0.31	0.76
mmu-miR-1298-3p	mmu-mir-1298	miRBase	0	0	0	0	0	0	0	0	0	0	0	0	0	0	0	0
mmu-miR-1306-5p	mmu-mir-1306	miRBase	8.93	10.54	9.19	7.09	5.58	5.83	16.4	8.62	6.66	6.49	6.59	10.99	9.39	8.19	9.68	5.34
mmu-miR-1306-3p	mmu-mir-1306	miRBase	9.42	21.08	6.34	6.12	6.6	2.92	9.15	5.05	6.19	6.02	4.65	5.07	7.41	2.98	5.62	5.34
mmu-miR-130a-5p	mmu-mir-130a	miRBase	7.69	0	12.04	6.44	5.84	5.47	12.62	8.62	8.09	2.78	3.88	14.37	14.83	9.68	14.37	6.86
mmu-miR-130a-3p	mmu-mir-130a	miRBase	48.98	147.54	96.97	72.79	92.25	67.1	109.16	88.24	76.62	59.32	76.34	79.46	78.1	126.55	100.9	89.2
mmu-miR-130b-5p	mmu-mir-130b	miRBase	2.23	0	2.85	1.61	1.02	4.01	2.84	2.38	2.86	1.85	2.71	31.28	35.1	16.38	37.8	13.72
mmu-miR-130b-3p	mmu-mir-130b	miRBase	0.12	0	0.63	0	0.38	0	0.32	0.3	0.48	0	0	9.3	8.9	12.66	10	8.39
mmu-miR-130c	mmu-mir-130c	miRBase	0	0	0	0	0	0	0	0	0	0	0	0	0	0	0	0
mmu-miR-132-5p	mmu-mir-132	miRBase	7.94	63.23	11.09	13.85	15.23	9.48	12.3	11.88	13.32	13.44	12.4	13.52	8.4	4.47	20.62	28.21
mmu-miR-132-3p	mmu-mir-132	miRBase	23.81	0	35.18	39.94	32.99	31.72	29.66	29.41	27.13	23.63	29.06	54.94	57.34	122.83	167.12	227.19
mmu-miR-133a-5p	mmu-mir-133a-1	miRBase	0	0	0	0	0.51	0.18	0.16	0.15	0	0	0	0	0.49	0.37	0	0
mmu-miR-133a-3p	mmu-mir-133a-1	miRBase	0.5	0	2.59	2.36	2.24	2.73	0.79	1.78	2.38	1.31	2.13	16.06	14.42	25.19	22.33	16.9
mmu-miR-133a-5p	mmu-mir-133a-2	miRBase	0	0	0	0	0.51	0.18	0.16	0.15	0	0	0	0	0.49	0.37	0	0
mmu-miR-133a-3p	mmu-mir-133a-2	miRBase	0.5	0	2.59	2.36	2.24	2.73	0.79	1.78	2.38	1.31	2.13	16.06	14.42	25.19	22.33	16.9
mmu-miR-133b-5p	mmu-mir-133b	miRBase	0	0	0	0	0	0	0	0	0	0	0	0	0	0	0	0
mmu-miR-133b-3p	mmu-mir-133b	miRBase	0	0	0.21	0.43	0.08	0.36	0	0	0.48	0.15	0	2.54	4.78	5.46	2.19	2.03
mmu-miR-133c	mmu-mir-133c	miRBase	0	0	0	0	0	0	0	0	0	0	0	0	0	0	0	0
mmu-miR-134-5p	mmu-mir-134	miRBase	0	0	1.27	0.97	0.51	0.36	0.63	1.19	0	0.46	0.39	814.02	999.98	586.61	550.72	227.96
mmu-miR-134-3p	mmu-mir-134	miRBase	0	0	0	0	0	0	0	0	0	0	0	5.92	4.45	2.23	5.62	1.52
mmu-miR-135a-5p	mmu-mir-135a-1	miRBase	0	0	0	0	0	0	0	0	0	0	0	2.96	5.44	11.17	24.83	21.73
mmu-miR-135a-1-3p	mmu-mir-135a-1	miRBase	0	0	0	0	0	0	0	0	0	0	0	0	0	0	0.62	0
mmu-miR-135a-5p	mmu-mir-135a-2	miRBase	0	0	0	0	0	0	0	0	0	0	0	2.96	5.44	11.17	25.15	22.49
mmu-miR-135a-2-3p	mmu-mir-135a-2	miRBase	0	0	0	0	0	0	0	0	0	0	0	0	0.49	2.23	1.87	0.76
mmu-miR-135b-5p	mmu-mir-135b	miRBase	1.24	0	2.22	0.97	0	0	2.21	0	0	0	0	0.85	0	0	1.87	0.76
mmu-miR-135b-3p	mmu-mir-135b	miRBase	0	0	0	0	0	0	0	0	0	0	0	0	0	0	0	0
mmu-miR-136-5p	mmu-mir-136	miRBase	0	0	0	0	0	0	0.32	0	0	0	0	336.43	341.07	206.21	193.67	85.39
mmu-miR-136-3p	mmu-mir-136	miRBase	0	0	0	0.64	0.25	1.46	0.32	0	0.48	0.46	0	1508.02	1427.06	812.91	932.44	320.21
mmu-miR-137-5p	mmu-mir-137	miRBase	0	0	0	0	0	0	0	0	0	0	0	0	0	0	0	0
mmu-miR-137-3p	mmu-mir-137	miRBase	0	0	0	0	0	0	0	0	0	0	0	0	0	0.74	0.62	0.76
mmu-miR-138-5p	mmu-mir-138-1	miRBase	1.49	0	1.43	1.13	1.65	0.55	1.26	2.23	0.48	0.46	0.39	4.23	3.21	6.7	8.28	4.96
mmu-miR-138-1-3p	mmu-mir-138-1	miRBase	0	0	0	0	0	0	0	0	0	0	0	0	0	0	0.62	0
mmu-miR-138-5p	mmu-mir-138-2	miRBase	0.5	0	0.79	0.81	0.63	0.18	0.32	0.45	0	0	0.39	0.85	1.24	1.49	2.66	1.14
mmu-miR-138-2-3p	mmu-mir-138-2	miRBase	0	0	0	0	0.25	0	0	0	0	0	0	0	0	0	0	0
mmu-miR-139-5p	mmu-mir-139	miRBase	176.34	105.39	23.77	11.27	7.87	13.49	80.13	24.66	12.85	13.44	16.28	114.12	103.8	177.92	285.51	278.27
mmu-miR-139-3p	mmu-mir-139	miRBase	12.15	0	1.58	0.64	0.25	1.09	3.15	0.3	0.48	0	1.16	2.54	2.47	5.96	5.62	11.44
mmu-miR-140-5p	mmu-mir-140	miRBase	2319.47	2318.52	4091.21	3046.43	2792.63	2820.19	3488.59	4136.08	3592.43	4208.87	4515.22	12570.5	11906.4	8512.5	4901.17	4733.72
mmu-miR-140-3p	mmu-mir-140	miRBase	14511	18073.9	20426.3	21108.6	18250.3	20154.1	18227.2	25377.1	23114	25563.7	32264.1	86014.4	87452.2	46597.3	30604	26645
mmu-miR-141-5p	mmu-mir-141	miRBase	0	0	0	0	0	0	0	0	0	0	0	0	0	0	0	0
mmu-miR-141-3p	mmu-mir-141	miRBase	0.25	0	0	0	0	0	0	0	0	0	0.19	0.85	0	0	0.31	0
mmu-miR-142-5p	mmu-mir-142	miRBase	0	0	0	0	0	0.73	0.32	0	0	0.46	0	21.56	39.05	37.97	75.44	86.15
mmu-miR-142-3p	mmu-mir-142	miRBase	0.25	0	0	0	0.25	0.36	0	0	0.48	0	0	49.87	37.07	64.02	93.09	121.22
mmu-miR-143-5p	mmu-mir-143	miRBase	246.28	231.85	271.59	215.81	211.91	211.13	337.88	188.67	203.2	204.37	235.99	131.02	137.42	151.12	171.49	167.73
mmu-miR-143-3p	mmu-mir-143	miRBase	87473.1	73001.8	98901.1	97123.1	117479	111964	89544.5	96342.6	86944.5	103438	94582.9	52571.8	50332.3	64103.2	63989.1	66466.4
mmu-miR-144-5p	mmu-mir-144	miRBase	0	0	0	0	0	0	0.32	0.3	0	0	0	4.23	6.43	9.68	12.5	21.35
mmu-miR-144-3p	mmu-mir-144	miRBase	0.25	0	0	0	0	0.73	0.32	0	0.48	0	0	23.67	38.06	46.9	36.55	56.42
mmu-miR-145a-5p	mmu-mir-145a	miRBase	1306.31	1496.5	2561.52	2546.53	2896.93	2392.28	1570.94	1769.59	2015.36	1739.95	1896.84	1175.39	986.64	1106.22	1109.24	1009.03
mmu-miR-145a-3p	mmu-mir-145a	miRBase	473.47	822.02	742.82	546.61	673.79	672.78	595	469.43	606.75	684.49	633.18	280.64	300.54	343.92	308.94	289.71
mmu-miR-145b	mmu-mir-145b	miRBase	0.25	0	0.32	0.32	0.76	0.91	0.16	0	0.48	0.7	0	0.42	0	0	0	0.38
mmu-miR-146a-5p	mmu-mir-146a	miRBase	1.98	10.54	10.93	13.69	28.93	31	8.2	8.47	32.12	45.65	52.12	132.29	174.49	209.93	219.6	184.5
mmu-miR-146a-3p	mmu-mir-146a	miRBase	0	0	0	0	0	0	0.32	0	0.48	0	0	0	0.49	0	0.31	0
mmu-miR-146b-5p	mmu-mir-146b	miRBase	1276.3	10507.1	10981.8	12043.5	10507.9	11866.4	7097.68	11007.8	14908.2	18077.7	18463.3	2928.54	2438.41	3112.44	4220.81	7236.66
mmu-miR-146b-3p	mmu-mir-146b	miRBase	1.24	21.08	9.51	7.09	5.58	9.12	5.99	8.62	8.09	9.27	11.63	0.85	2.47	0	1.87	3.81
mmu-miR-147-5p	mmu-mir-147	miRBase	0.99	0	0.32	0.64	0.51	0.73	1.26	1.49	0.48	0	0.78	0.85	0	0	0	0
mmu-miR-147-3p	mmu-mir-147	miRBase	15.38	10.54	4.75	2.25	2.03	2.55	13.88	3.86	2.38	1.85	2.71	0.85	1.48	3.72	0.94	6.1
mmu-miR-148a-5p	mmu-mir-148a	miRBase	100.2	231.85	264.3	265.73	325.1	295.73	504.14	453.99	436.86	363.33	378.21	522.4	611.95	530.03	423.89	451.34
mmu-miR-148a-3p	mmu-mir-148a	miRBase	1261.54	8315.06	13597.5	18990.9	15087.6	24488.5	5211.11	22310.2	35279	44157.9	34750.2	47168.2	64873.8	90592	69950	86514.8
mmu-miR-148b-5p	mmu-mir-148b	miRBase	22.57	31.62	43.73	37.69	37.31	37.56	36.91	47.54	38.07	43.1	31.39	65.09	41.03	47.64	60.29	63.28
mmu-miR-148b-3p	mmu-mir-148b	miRBase	286.34	1153.99	1006.8	610.22	441.41	565.14	530.48	751.84	814.23	759.56	605.48	748.09	745.91	1402.37	1012.1	1054.01
mmu-miR-149-5p	mmu-mir-149	miRBase	774.06	642.86	600.53	684.46	1354.69	1751.77	976.73	1144.77	1733.16	2119.26	2407.19	831.78	664.35	701.25	870.9	779.17
mmu-miR-149-3p	mmu-mir-149	miRBase	1.24	21.08	1.58	1.29	1.27	1.09	4.73	4.16	5.71	4.63	4.26	0.85	0.99	0	0.31	0
mmu-miR-150-5p	mmu-mir-150	miRBase	0.99	0	0.95	3.22	2.28	2.92	0.63	0	3.33	1.85	5.43	39.73	50.42	42.43	92.46	83.86
mmu-miR-150-3p	mmu-mir-150	miRBase	0	0	0	0	0	0	0	0	0	0	0	0	0.49	1.49	0	0
mmu-miR-151-5p	mmu-mir-151	miRBase	34.23	31.62	57.36	49.93	69.41	68.55	44.33	57.34	57.58	47.96	62	84.53	94.91	85.61	87.15	97.59
mmu-miR-151-3p	mmu-mir-151	miRBase	438.74	695.56	933.28	711.84	416.97	675.33	581.12	646.22	749.99	1051.52	859.88	448.01	445.86	777.92	781.56	943.85
mmu-miR-152-5p	mmu-mir-152	miRBase	232.15	210.77	368.56	308.57	369.25	343.13	412.65	448.34	396.41	364.26	320.47	349.11	300.04	302.98	276.45	313.34
mmu-miR-152-3p	mmu-mir-152	miRBase	3001.76	6476.05	11614	11260.3	11078.6	12342.6	5488.58	9758.6	11392.6	14852.9	11484.1	10477.9	11553.4	14521.8	11897	14060.9
mmu-miR-153-5p	mmu-mir-153	miRBase	0	0	0	0	0	0	0	0	0	0	0	0	0	0	0	0
mmu-miR-153-3p	mmu-mir-153	miRBase	0	0	0	0	0	0	0	0	0	0	0	1.69	0.99	0.74	1.56	0.76
mmu-miR-154-5p	mmu-mir-154	miRBase	0	0	0.32	0	0	0	0	0	0	0	0	100.59	115.17	69.98	76.22	33.55
mmu-miR-154-3p	mmu-mir-154	miRBase	0	0	0	0	0	0	0	0	0	0	0	10.99	16.81	5.96	3.75	0
mmu-miR-155-5p	mmu-mir-155	miRBase	34.72	21.08	2.85	3.22	2.28	1.46	13.57	4.75	4.28	1.39	1.16	7.61	5.44	11.17	23.74	35.83
mmu-miR-155-3p	mmu-mir-155	miRBase	0.25	0	0.32	0	0	0	0	0	0	0	0	0	0	0	0.31	0
mmu-miR-15a-5p	mmu-mir-15a	miRBase	21.83	10.54	56.09	41.55	50	38.29	54.26	47.24	44.73	36.15	41.08	55.79	50.91	49.13	54.98	79.29
mmu-miR-15a-3p	mmu-mir-15a	miRBase	0.99	0	3.17	3.54	5.84	0.36	4.42	2.97	2.86	1.85	2.71	3.38	4.45	2.23	5.94	3.05
mmu-miR-15b-5p	mmu-mir-15b	miRBase	55.06	158.08	240.85	179.73	128.41	92.99	167.84	186.59	125.63	95.47	98.81	38.88	31.64	52.85	43.11	57.18
mmu-miR-15b-3p	mmu-mir-15b	miRBase	45.14	179.16	93.8	62.17	72.33	48.5	88.65	66.55	52.82	41.25	48.44	34.66	49.43	37.97	39.36	33.55
mmu-miR-16-5p	mmu-mir-16-1	miRBase	124.22	758.79	457.92	312.81	357.54	316.45	249.7	312.41	326.61	333.67	362	279.37	311.91	503.85	411.4	578.66
mmu-miR-16-1-3p	mmu-mir-16-1	miRBase	150.55	137	215.18	159.44	155.32	131.27	408.86	246.6	172.75	168.22	175.54	176.67	177.46	249.38	257.4	224.91
mmu-miR-16-5p	mmu-mir-16-2	miRBase	121.74	779.87	454.12	307.98	352.72	315	249.07	310.04	326.14	330.89	360.45	275.99	304.99	497.15	404.21	576.37
mmu-miR-16-2-3p	mmu-mir-16-2	miRBase	9.67	10.54	9.51	6.76	6.85	5.83	13.25	7.43	9.52	6.02	2.33	9.3	6.92	5.21	6.87	3.81
mmu-miR-17-5p	mmu-mir-17	miRBase	289.48	351.29	685.25	381.26	295.57	196.85	691.27	761.45	285.53	217.89	218.17	681.59	650.42	692.19	900.99	908.65
mmu-miR-17-3p	mmu-mir-17	miRBase	13.64	10.54	27.25	16.43	20.56	14.22	22.71	31.49	16.18	11.12	13.95	40.57	31.14	27.54	50.6	42.69
mmu-miR-181a-5p	mmu-mir-181a-1	miRBase	1284.11	1053.87	1360.3	1472	2912.03	4488.18	1232.58	1809.33	4641.51	6745.45	11783.2	6099.9	5736.06	5553.97	6174.49	9991.2
mmu-miR-181a-1-3p	mmu-mir-181a-1	miRBase	96.85	121.2	111.07	111.61	177.39	263.46	158.06	233.08	294.81	471.08	551.81	409.55	406.57	329.04	441.85	465.06
mmu-miR-181a-5p	mmu-mir-181a-2	miRBase	1282.63	1053.87	1359.67	1471.36	2911.27	4486.73	1231.95	1807.84	4640.08	6743.6	11780.9	6097.36	5733.58	5551.74	6173.24	9987.38
mmu-miR-181a-2-3p	mmu-mir-181a-2	miRBase	0.25	0	0	0	0	0	0.32	0	0	0.46	0	0	0	0	0	0
mmu-miR-181b-5p	mmu-mir-181b-1	miRBase	447.42	305.62	392.01	339.92	781.02	1238.25	465.65	548.44	1182.57	2008.04	3409.57	1556.41	1520.2	1187.92	1442.89	2310.31
mmu-miR-181b-1-3p	mmu-mir-181b-1	miRBase	9.05	10.54	10.46	6.44	13.96	20.06	17.67	21.99	34.74	20.16	32.74	32.12	35.84	48.76	44.98	35.07
mmu-miR-181b-5p	mmu-mir-181b-2	miRBase	518.61	400.47	464.42	400.48	890.4	1362.42	566.29	669.66	1331.28	2204.77	3683.15	1780.84	1690.73	1335.69	1576.74	2504.72
mmu-miR-181b-2-3p	mmu-mir-181b-2	miRBase	3.6	0	0.95	1.29	0.25	0	2.52	2.67	0.48	0.23	0.97	2.54	1.24	1.86	1.87	2.29
mmu-miR-181c-5p	mmu-mir-181c	miRBase	2.73	0	2.22	1.61	2.28	1.09	2.52	1.78	0.48	1.85	2.33	140.32	134.45	122.83	123.39	128.08
mmu-miR-181c-3p	mmu-mir-181c	miRBase	3.97	10.54	3.49	2.9	2.03	3.28	3.79	1.78	1.67	1.39	1.55	78.61	77.85	59.55	85.9	72.43
mmu-miR-181d-5p	mmu-mir-181d	miRBase	11.16	0	8.4	6.23	6.85	10.39	10.41	8.22	10.71	14.6	17.05	331.78	339.92	364.4	361.68	387.55
mmu-miR-181d-3p	mmu-mir-181d	miRBase	0	0	0	0	0	0	0	0	0	0	0	0	0.49	0	0	0
mmu-miR-182-5p	mmu-mir-182	miRBase	59.03	274.01	83.35	62.49	37.31	87.15	165.94	134.59	104.22	212.71	238.7	46.49	52.89	71.46	70.6	73.95
mmu-miR-182-3p	mmu-mir-182	miRBase	0	0	0	0.32	0	0	0.63	0	0	0.46	0	0	0	0	0	0
mmu-miR-183-5p	mmu-mir-183	miRBase	94.99	221.31	64.33	37.36	32.48	59.44	164.05	101.02	112.78	192.32	187.55	41.42	38.56	53.6	69.35	54.13
mmu-miR-183-3p	mmu-mir-183	miRBase	0.25	0	0	0	0.25	0	0.63	0.59	0	0	0	0	0	0	0.31	1.52
mmu-miR-1839-5p	mmu-mir-1839	miRBase	262.16	305.62	547.92	583.65	615.42	532.39	456.5	654.83	611.03	531.55	511.9	928.14	972.3	970.73	1094.56	1109.29
mmu-miR-1839-3p	mmu-mir-1839	miRBase	2.98	0	6.02	5.48	8.37	4.74	2.84	6.54	3.81	6.95	5.04	6.76	11.86	18.61	19.37	15.25
mmu-miR-184-5p	mmu-mir-184	miRBase	0	0	0	0	0	0	0	0	0	0	0	0	0	0	0	0
mmu-miR-184-3p	mmu-mir-184	miRBase	0.25	31.62	34.23	40.26	38.58	40.84	11.36	14.86	12.37	19	8.14	4.23	5.44	28.29	43.73	6.86
mmu-miR-1843a-5p	mmu-mir-1843a	miRBase	62.13	94.85	96.97	115.96	154.55	162.63	59.47	91.81	133.25	170.54	158.68	112.42	107.51	114.27	147.75	150.19
mmu-miR-1843a-3p	mmu-mir-1843a	miRBase	4.71	21.08	8.56	9.18	7.99	11.3	5.68	6.83	9.52	11.12	8.53	7.61	3.95	7.44	8.75	9.15
mmu-miR-1843b-5p	mmu-mir-1843b	miRBase	57.42	42.15	71.62	70.86	90.6	102.83	40.22	59.72	69.48	87.59	73.43	53.25	58.58	59.18	83.72	89.2
mmu-miR-1843b-3p	mmu-mir-1843b	miRBase	30.51	84.31	24.72	21.74	22.71	26.62	34.39	27.04	28.55	25.03	24.41	5.07	7.41	4.47	12.18	11.44
mmu-miR-185-5p	mmu-mir-185	miRBase	679.57	3973.1	1318.63	1289.05	1118.68	1065.87	1422.19	1335.22	1318.19	926.4	1208.63	797.96	819.07	693.06	716.59	779.17
mmu-miR-185-3p	mmu-mir-185	miRBase	10.42	0	8.24	12.88	10.91	10.21	16.09	12.48	9.99	6.49	10.85	6.76	3.46	6.7	5.94	3.05
mmu-miR-186-5p	mmu-mir-186	miRBase	315.48	179.16	366.66	310.83	474.57	386.53	333.78	315.23	384.04	417.55	401.07	391.37	379.63	298.51	328.31	335.45
mmu-miR-186-3p	mmu-mir-186	miRBase	0.74	0	0.32	0.97	1.02	0.36	2.21	0.89	0.48	1.39	0.78	0	1.48	1.49	1.25	1.52
mmu-miR-187-5p	mmu-mir-187	miRBase	0.25	0	0.32	0.64	0.51	0	0.63	0	0	0	0.78	0	0.49	0	0.31	0
mmu-miR-187-3p	mmu-mir-187	miRBase	4.22	0	7.61	6.76	6.09	4.01	6.94	8.02	5.71	3.71	3.1	13.52	8.4	8.19	10.31	3.81
mmu-miR-188-5p	mmu-mir-188	miRBase	2.23	10.54	6.34	6.44	6.09	4.01	13.88	7.72	5.71	2.78	4.65	6.76	12.36	7.44	4.69	12.96
mmu-miR-188-3p	mmu-mir-188	miRBase	0.25	0	0	1.61	0	0	0.63	0.59	0	0.46	0.39	0	0	0	0.94	0
mmu-miR-1892	mmu-mir-1892	miRBase	0	0	0	0	0	0	0	0	0	0	0	0	0	0	0	0
mmu-miR-1893	mmu-mir-1893	miRBase	0	0	0	0	0	0	0	0	0	0	0	0	0	0	0	0
mmu-miR-1894-5p	mmu-mir-1894	miRBase	0	0	0	0	0	0	0	0	0	0	0	0	0	0	0	0
mmu-miR-1894-3p	mmu-mir-1894	miRBase	0	0	0	0	0	0	0	0	0	0	0	0	0	0	0	0
mmu-miR-1895	mmu-mir-1895	miRBase	0	0	0	0.32	0.51	0.36	0	0	0.95	0	0	0	0	0.74	0	2.29
mmu-miR-1896	mmu-mir-1896	miRBase	0	0	0	0	0	0	0	0	0	0	0	0	0	0	0	0
mmu-miR-1897-5p	mmu-mir-1897	miRBase	0	0	0	0	0	0	0	0	0	0	0	0	0	0	0	0
mmu-miR-1897-3p	mmu-mir-1897	miRBase	0	0	0	0	0	0	0	0	0	0	0	0	0	0	0	0
mmu-miR-1898	mmu-mir-1898	miRBase	0	0	0	0	0	0	0	0	0	0	0	0	0	0	0	0
mmu-miR-1899	mmu-mir-1899	miRBase	0	0	0	0	0	0	0	0	0	0	0	0	0	0	0	0
mmu-miR-18a-5p	mmu-mir-18a	miRBase	36.58	10.54	49.44	14.49	17.26	12.76	63.88	58.23	21.89	11.12	12.4	49.03	34.85	53.6	70.28	67.85
mmu-miR-18a-3p	mmu-mir-18a	miRBase	7.94	0	4.12	2.9	2.79	1.82	4.42	3.57	1.43	1.39	1.94	2.54	3.46	3.72	6.25	1.52
mmu-miR-18b-5p	mmu-mir-18b	miRBase	0.12	0	0	0.32	0	0	0.16	0.3	0	0	0	0	1.24	2.23	1.25	0
mmu-miR-18b-3p	mmu-mir-18b	miRBase	0	0	0	0	0	0	0	0	0	0	0	0	0.49	0	0.31	0
mmu-miR-1900	mmu-mir-1900	miRBase	0	0	0	0	0	0	0	0	0	0	0	0	0	0	0	0
mmu-miR-1901	mmu-mir-1901	miRBase	0	0	0	0	0	0	0	0	0	0	0	0	0	0	0	0
mmu-miR-1902	mmu-mir-1902	miRBase	0	0	0.32	0	0	0	0	0	0	0	0	0	0	0	0	0
mmu-miR-1903	mmu-mir-1903	miRBase	0	0	0	0	0	0	0	0	0	0	0	0	0	0	0	0
mmu-miR-1904	mmu-mir-1904	miRBase	0	0	0	0	0	0	0	0	0	0	0	0	0	0	0	0
mmu-miR-1905	mmu-mir-1905	miRBase	0	0	0	0	0	0	0	0	0	0	0	0	0	0	0	0
mmu-miR-1906	mmu-mir-1906-1	miRBase	0	0	0	0	0	0	0	0	0	0	0	0	0	0	0	0
mmu-miR-1906	mmu-mir-1906-2	miRBase	0	0	0	0	0	0	0	0	0	0	0	0	0	0	0	0
mmu-miR-1907	mmu-mir-1907	miRBase	0	0	0	0	0	0	0	0	0	0	0	0	0	0	0	0
mmu-miR-190a-5p	mmu-mir-190a	miRBase	13.64	0	12.04	15.14	16.5	10.94	11.99	12.48	5.71	5.56	12.4	12.68	12.36	10.42	12.18	9.15
mmu-miR-190a-3p	mmu-mir-190a	miRBase	0.25	0	0.63	0	0	0	0	0.59	0	0.46	1.55	0	0	0.74	0.94	0
mmu-miR-190b-5p	mmu-mir-190b	miRBase	2.73	0	2.85	3.87	4.31	0.73	6.94	3.27	4.28	5.1	3.49	4.23	3.95	4.47	6.25	3.05
mmu-miR-190b-3p	mmu-mir-190b	miRBase	0	0	0	0	0	0	0.32	0	0	0.93	0.39	0	0	0	0	0
mmu-miR-191-5p	mmu-mir-191	miRBase	1961.58	2645.22	2751.98	2860.58	3242.08	2925.21	2821.97	2564.36	2640.67	2332.9	2843.13	2755.68	2741.42	2098.54	2273.78	1967.74
mmu-miR-191-3p	mmu-mir-191	miRBase	3.97	10.54	5.39	5.15	2.03	3.28	5.99	2.97	2.86	5.56	4.65	4.23	3.95	3.72	2.81	2.29
mmu-miR-1912-5p	mmu-mir-1912	miRBase	0	0	0	0	0	0	0	0	0	0	0	0	0	0	0	0
mmu-miR-1912-3p	mmu-mir-1912	miRBase	0	0	0	0	0	0	0	0	0	0	0	0	0	0	0	0
mmu-miR-192-5p	mmu-mir-192	miRBase	296.38	400.47	368.56	365.58	430.67	421.9	426.85	513.7	459.7	528.31	434.78	520.71	502.22	525.56	676.92	575.61
mmu-miR-192-3p	mmu-mir-192	miRBase	0	0	0	0.32	0	0	0.32	0	0	0	0	0.85	0	0	0.31	0
mmu-miR-1927	mmu-mir-1927	miRBase	0.25	0	0	0	0.25	0	1.58	2.08	0	0.46	1.16	1.69	2.47	0.74	2.5	1.52
mmu-miR-1928	mmu-mir-1928	miRBase	0	0	0	0	0	0	0	0	0	0	0	0	0	0	0	0
mmu-miR-1929-5p	mmu-mir-1929	miRBase	0.25	0	0.95	0.64	0.51	0.36	1.58	0.89	0.48	0.93	0.78	0	0.99	0.74	0.94	0
mmu-miR-1929-3p	mmu-mir-1929	miRBase	0	0	0	0	0	0	0.32	0	0	0	0	0	0	0	0	0
mmu-miR-1930-5p	mmu-mir-1930	miRBase	0	0	0.95	0.32	0	0.36	1.26	0.59	0.48	0	0.39	0	0.49	0	1.56	1.52
mmu-miR-1930-3p	mmu-mir-1930	miRBase	0	0	0.32	0.64	0	0.36	0.32	0.3	0	0	0	0.85	0	0	0	0
mmu-miR-1931	mmu-mir-1931	miRBase	1.07	196.72	0.85	0.16	0.25	0.12	0.95	0	0.4	0.46	0.39	0.85	1.32	1.36	1.04	0.51
mmu-miR-1932	mmu-mir-1932	miRBase	0.25	0	0.32	0	0	0	0	0.59	0	0.46	0	0	0	0	0	0.76
mmu-miR-1933-5p	mmu-mir-1933	miRBase	0.74	0	0	0	0	0.36	0.63	0.3	0	0.46	0.39	0	0	0	0.94	0
mmu-miR-1933-3p	mmu-mir-1933	miRBase	1.74	0	2.22	0.64	0	1.46	2.84	1.19	0.48	0.46	0.39	0.85	1.98	0.74	2.19	1.52
mmu-miR-1934-5p	mmu-mir-1934	miRBase	1.74	0	1.9	2.25	1.52	1.82	3.47	3.27	2.86	3.24	2.33	0.85	0.49	0	0.31	0.76
mmu-miR-1934-3p	mmu-mir-1934	miRBase	0.99	0	0	0.64	0.25	0	1.58	0.59	0.48	0	0.78	0	0.99	0	0.31	0
mmu-miR-1935	mmu-mir-1935	miRBase	0.5	0	0.32	0.97	0.25	0	0.32	0	0.48	0	0	0	0.49	2.23	0.47	0
mmu-miR-1936	mmu-mir-1936	miRBase	0	0	0	0	0	0	0	0	0.48	0	0	0	0	0	0.62	0.76
mmu-miR-1938	mmu-mir-1938	miRBase	0	0	0	0	0	0	0	0.3	0	0	0	0	0	0.74	0	0
mmu-miR-193a-5p	mmu-mir-193a	miRBase	24.55	73.77	37.39	32.85	51.01	39.38	41.33	32.98	35.22	41.25	46.5	9.3	4.94	7.44	8.12	8.39
mmu-miR-193a-3p	mmu-mir-193a	miRBase	5.7	0	13.47	11.27	28.55	18.23	8.83	13.67	11.18	15.29	14.73	10.99	9.89	8.93	16.87	9.91
mmu-miR-193b-5p	mmu-mir-193b	miRBase	8.43	31.62	12.68	13.53	13.96	15.32	11.67	13.07	14.28	9.73	13.56	1.69	1.48	0.74	3.12	3.05
mmu-miR-193b-3p	mmu-mir-193b	miRBase	151.54	147.54	295.19	334.98	437.9	356.26	232.19	278.69	283.86	252.57	256.14	52.41	60.8	40.94	68.1	97.59
mmu-miR-194-5p	mmu-mir-194-1	miRBase	4.71	31.62	18.7	20.78	19.29	16.04	10.1	21.84	28.79	21.09	18.99	25.78	27.93	32.01	40.14	46.51
mmu-miR-194-1-3p	mmu-mir-194-1	miRBase	0.25	0	0	0	0	0	0	0	0	0	0	0	0	0	0	0
mmu-miR-194-5p	mmu-mir-194-2	miRBase	9.67	31.62	34.86	31.73	30.71	29.54	27.13	42.93	43.07	28.04	29.45	47.76	47.7	48.39	68.88	67.09
mmu-miR-194-2-3p	mmu-mir-194-2	miRBase	0.5	0	0.63	1.61	0.51	2.19	1.58	1.49	1.43	1.85	0.78	0	1.98	0.74	0.94	0
mmu-miR-1940	mmu-mir-1940	miRBase	1.98	0	3.8	3.87	2.03	3.28	3.79	4.46	0.48	3.71	3.49	54.94	40.04	137.72	80.59	28.97
mmu-miR-1941-5p	mmu-mir-1941	miRBase	0.25	0	0	0	0.25	0.36	0	0	0	0	0.78	0	0	0	0	0
mmu-miR-1941-3p	mmu-mir-1941	miRBase	1.24	0	0	0.32	1.52	2.55	0.32	0	0.48	0.46	0	0	0	0.74	0	0
mmu-miR-1942	mmu-mir-1942	miRBase	0	0	0	0	0	0	0	0	0	0	0	0	0	0	0	0
mmu-miR-1943-5p	mmu-mir-1943	miRBase	5.46	21.08	6.34	6.76	4.82	4.74	11.67	8.91	6.66	6.95	5.81	4.23	6.92	5.96	3.75	3.81
mmu-miR-1943-3p	mmu-mir-1943	miRBase	1.24	0	1.27	0.32	0.76	0	1.58	1.19	1.43	0.46	0.39	0.85	1.98	0.74	0.94	0.76
mmu-miR-1945	mmu-mir-1945	miRBase	1.74	0	4.44	1.61	1.02	0.73	3.79	2.97	0.48	1.85	0.78	0	2.47	0.74	1.25	0.76
mmu-miR-1946a	mmu-mir-1946a	miRBase	1.49	0	0.32	0	0	0	1.1	0.15	0	0.46	0.39	0	0.49	0.74	0	0.76
mmu-miR-1946b	mmu-mir-1946b	miRBase	0	0	0.32	0	0	0	0.47	0	0	0	0	0	0	0	0	0
mmu-miR-1947-5p	mmu-mir-1947	miRBase	1.74	0	4.12	1.93	4.06	3.28	6.31	4.46	2.38	3.71	1.55	2.54	2.97	2.23	2.81	0.76
mmu-miR-1947-3p	mmu-mir-1947	miRBase	0	0	0	0	0	0	0	0	0	0	0	0	0	0	0	0
mmu-miR-1948-5p	mmu-mir-1948	miRBase	2.98	0	7.61	2.58	2.54	2.92	4.73	4.16	6.66	0.46	2.33	1.69	2.97	2.23	1.56	0
mmu-miR-1948-3p	mmu-mir-1948	miRBase	0	0	0.32	0	0.25	0	0.32	0	0	0	0.39	0	0	0.74	0.31	0
mmu-miR-1949	mmu-mir-1949	miRBase	1.24	0	3.17	6.12	8.37	7.29	2.52	7.43	7.14	11.59	5.81	1.69	3.46	5.96	5.31	3.81
mmu-miR-1950	mmu-mir-1950	miRBase	0.74	0	1.27	0.97	1.27	0.36	0.95	1.49	1.43	1.39	0.39	0	0	0	0	0.76
mmu-miR-1951	mmu-mir-1951	miRBase	0.25	0	0	0	0.25	0	0.32	0	0	0	0	0	0	0	0	0
mmu-miR-1952	mmu-mir-1952	miRBase	0	0	0	0	0	0	0	0	0	0	0	0	0	0	0	0
mmu-miR-1953	mmu-mir-1953	miRBase	2.23	0	2.22	1.61	2.28	1.46	4.1	3.57	2.86	1.85	1.16	0.85	0.49	0.74	0.62	0.76
mmu-miR-1954	mmu-mir-1954	miRBase	0	0	0	0	0	0	0	0	0	0	0	0	0	0.74	0	0.76
mmu-miR-1955-5p	mmu-mir-1955	miRBase	1.74	0	1.58	0.97	0.76	0.36	2.52	1.49	2.38	0.93	0.78	0	0.99	0	0.31	0.76
mmu-miR-1955-3p	mmu-mir-1955	miRBase	1.74	0	2.85	1.93	0.76	0.73	3.47	2.08	2.38	2.78	1.55	0	1.48	2.23	0.62	0.76
mmu-miR-1956	mmu-mir-1956	miRBase	0.25	0	0	0.32	0.25	0.73	0	0.3	0.95	0	1.16	0	0	0	0	0
mmu-miR-1957a	mmu-mir-1957a	miRBase	1.49	10.54	4.12	1.61	1.52	0.73	2.52	5.05	1.43	3.24	2.71	21.13	23.73	25.31	19.99	50.32
mmu-miR-1957b	mmu-mir-1957b	miRBase	0	0	0	0	0	0	0	0	0	0	0	0	0	0	0	0
mmu-miR-1958	mmu-mir-1958	miRBase	0.5	0	0.95	1.29	0.25	0	0	0	0.48	0	0	0	0.49	0.74	0	0
mmu-miR-195a-5p	mmu-mir-195a	miRBase	23.64	305.62	289.97	442.14	627.31	660.86	125.25	279.88	402.52	440.03	647.78	137.78	165.59	225.06	69.35	204.32
mmu-miR-195a-3p	mmu-mir-195a	miRBase	20.09	105.39	132.15	174.58	191.86	257.81	66.25	90.32	132.77	290.11	277.07	35.5	42.51	45.41	26.55	40.41
mmu-miR-195b	mmu-mir-195b	miRBase	0	0	0	0	0.13	0	0	0	0.24	0.23	0	0	0	0	0	0
mmu-miR-1960	mmu-mir-1960	miRBase	1.24	0	1.58	1.29	1.02	1.46	0.95	0.59	0	0.93	0	0.85	1.48	0	0	0
mmu-miR-1961	mmu-mir-1961	miRBase	0.25	0	0.48	0	0	0	0.32	0.45	0.24	0.23	0	0	0	0	0.16	0
mmu-miR-1962	mmu-mir-1962	miRBase	0	0	0	0	0	0	0	0	0	0	0	0	0	0	0	0
mmu-miR-1963	mmu-mir-1963	miRBase	0	0	0	0	0	0	0	0	0	0	0	0	0	0	0	0
mmu-miR-1964-5p	mmu-mir-1964	miRBase	0	0	0	0	0	0	0	0	0	0	0	0	0	0	0	0
mmu-miR-1964-3p	mmu-mir-1964	miRBase	71.68	189.7	55.14	32.53	35.53	34.64	90.54	47.83	44.73	53.76	46.5	14.37	7.91	11.91	14.06	12.2
mmu-miR-1965	mmu-mir-1965	miRBase	7.44	0	7.92	3.22	3.81	2.55	11.67	8.62	6.19	3.24	3.88	0	2.47	0.74	0.62	2.29
mmu-miR-1966-5p	mmu-mir-1966	miRBase	0	0	0.32	0	0	0	0	0	0	0	0.39	0	0	0	0.31	0
mmu-miR-1966-3p	mmu-mir-1966	miRBase	0	0	0	0	1.27	1.09	0.63	0	0	1.39	0.39	0	0	0	1.25	0.76
mmu-miR-1967	mmu-mir-1967	miRBase	0	0	0	0	0	0	0	0	0	0	0	0	0	0	0	0
mmu-miR-1968-5p	mmu-mir-1968	miRBase	0	0	0	0	0	0	0	0	0	0	0	0.85	0.99	0	1.25	1.52
mmu-miR-1968-3p	mmu-mir-1968	miRBase	0	0	0	0	0	0	0	0	0	0	0	0	0	0	0	0
mmu-miR-1969	mmu-mir-1969	miRBase	0.74	0	0.32	0.64	0.25	0	0	0.59	0	0.46	0.39	1.69	0.49	2.23	0.94	1.52
mmu-miR-196a-5p	mmu-mir-196a-1	miRBase	59.11	21.08	56.41	32.21	19.92	14.59	57.68	43.92	21.41	18.54	17.57	0	0	0.74	14.99	11.05
mmu-miR-196a-1-3p	mmu-mir-196a-1	miRBase	0	0	0.32	0	0	0.36	0.63	2.67	1.43	0.93	2.71	0	0	0	0.31	0.76
mmu-miR-196a-5p	mmu-mir-196a-2	miRBase	66.68	42.15	63.06	34.46	18.65	12.03	64.78	48.53	20.94	18.54	18.54	0	0	0.74	15.46	12.96
mmu-miR-196a-2-3p	mmu-mir-196a-2	miRBase	2.48	0	0.95	1.29	0.25	0.36	1.58	1.78	0	0.46	0.39	0	0	0	0.94	0
mmu-miR-196b-5p	mmu-mir-196b	miRBase	33.94	94.85	148.31	107.9	79.43	99.18	44.43	96.81	92.32	84.34	94.87	0.85	0.49	0	6.4	3.43
mmu-miR-196b-3p	mmu-mir-196b	miRBase	0.25	0	0.32	0.32	0.51	0.36	0	0.3	0.95	0	0.39	0	0	0	0	0
mmu-miR-1970	mmu-mir-1970	miRBase	0	0	0	0	0	0.36	0	0.59	0	0	0.39	0	0	0	0	0
mmu-miR-1971	mmu-mir-1971	miRBase	0	0	0	0	0	0	0	0	0	0	0	0	0	0	0	0
mmu-miR-1981-5p	mmu-mir-1981	miRBase	82.09	411.01	100.14	81.81	86.79	132.37	87.39	76.06	69.95	90.83	115.86	88.76	78.59	125.81	133.7	121.22
mmu-miR-1981-3p	mmu-mir-1981	miRBase	7.69	0	9.51	7.41	5.33	9.12	9.46	8.62	4.28	7.41	7.75	6.76	5.93	11.17	15.31	6.1
mmu-miR-1982-5p	mmu-mir-1982	miRBase	0	0	0	0.32	0	0	0	0	0	0	0	0.85	0	0	0	0
mmu-miR-1982.1-3p	mmu-mir-1982	miRBase	1.74	0	0.63	1.29	0.76	1.09	0.32	1.19	0.95	0.93	1.16	1.69	0.49	2.23	0.62	0.76
mmu-miR-1982.2-3p	mmu-mir-1982	miRBase	1.74	0	0.63	1.29	0.76	1.09	0.32	1.19	0.95	0.93	1.16	1.69	0.49	2.23	0.62	0.76
mmu-miR-1983	mmu-mir-1983	miRBase	6.94	0	5.39	0.97	1.02	0.36	5.05	2.67	6.66	2.78	0.39	68.47	61.29	49.13	89.03	59.47
mmu-miR-199a-5p	mmu-mir-199a-1	miRBase	9280.39	8207.91	12369.9	12156.5	11025.9	10221.4	11431	11254.6	10282.5	11916.3	11046.3	13871.4	10745.5	13747.4	11993.3	9442.65
mmu-miR-199a-3p	mmu-mir-199a-1	miRBase	9952.1	9521.74	17212.5	17784.9	20894.1	16852.2	12530.3	18126.1	19821.8	14412.6	18416.5	27121.3	27925.8	24884	23395.7	21056
mmu-miR-199a-5p	mmu-mir-199a-2	miRBase	9281.13	8207.91	12370.1	12156.5	11024.9	10222.1	11431	11253.3	10281	11915.9	11045.1	13873.1	10744.7	13747.8	11995.5	9443.41
mmu-miR-199a-3p	mmu-mir-199a-2	miRBase	10031.8	9558.63	17324.4	17877.3	20970.1	16915.3	12664.7	18275.3	19895.8	14470.7	18494.8	27287.4	28059.8	25075	23619.2	21244.7
mmu-miR-199b-5p	mmu-mir-199b	miRBase	423.04	1099.54	3768.87	4017.78	3922.13	3006.28	1921.59	4309.64	2887.97	2384.96	2561.67	6567.14	5346.67	5115.82	5765.93	4833.59
mmu-miR-199b-3p	mmu-mir-199b	miRBase	9952.1	9521.74	17212.5	17785.2	20894.1	16852.2	12530.3	18126.4	19822.8	14413	18416.9	27122.2	27926.3	24884	23395.7	21056.7
mmu-miR-19a-5p	mmu-mir-19a	miRBase	0	0	0	0	0	0	0	0.3	0	0	0	0	0	0	0	0
mmu-miR-19a-3p	mmu-mir-19a	miRBase	40.55	10.54	67.5	57.82	68.14	44.67	78.87	87.94	78.76	56.31	55.22	141.45	113.2	81.89	103.86	100.51
mmu-miR-19b-3p	mmu-mir-19b-1	miRBase	81.6	94.85	146.88	171.36	217.87	157.35	124.61	173.66	175.36	125.82	153.06	343.47	294.11	284	346.11	394.79
mmu-miR-19b-1-5p	mmu-mir-19b-1	miRBase	0.25	0	0.32	0	0	0	0.32	0.3	0	0	0	0	0.49	0	0.31	0
mmu-miR-19b-2-5p	mmu-mir-19b-2	miRBase	0	0	0	0	0	0	0	0	0	0	0	0	0	0	0	0
mmu-miR-19b-3p	mmu-mir-19b-2	miRBase	81.72	115.93	147.52	172.16	218.25	157.89	125.56	175.15	175.12	126.05	153.65	343.47	295.1	284.74	348.77	397.46
mmu-miR-1a-1-5p	mmu-mir-1a-1	miRBase	0	0	0	0	0	0	0	0	0	0	0	0	0	0	0	0
mmu-miR-1a-3p	mmu-mir-1a-1	miRBase	8.06	0	31.8	29.47	44.03	41.21	17.4	16.79	32.12	49.36	56.19	121.3	101.09	190.57	83.35	99.37
mmu-miR-1a-3p	mmu-mir-1a-2	miRBase	8.06	0	31.8	29.47	44.03	41.21	17.4	16.79	32.12	49.36	56.19	121.3	101.09	190.57	83.35	99.37
mmu-miR-1a-2-5p	mmu-mir-1a-2	miRBase	0	0	0	0	0	0	0	0	0	0	0	0	0	0	0	0
mmu-miR-1b-5p	mmu-mir-1b	miRBase	0	0	0.63	0	0.25	0	0.32	0	0	0	0	0	0	0	0.62	0
mmu-miR-1b-3p	mmu-mir-1b	miRBase	0.25	0	0	0.32	0.25	0.36	0.32	0	0	0.46	0	0.85	0	0.74	0.31	0
mmu-miR-200a-5p	mmu-mir-200a	miRBase	0	0	0	0	0.25	0	0	0	0	0.46	0	0	0	0.74	0	0
mmu-miR-200a-3p	mmu-mir-200a	miRBase	0.5	0	0.63	0.32	1.52	0.36	0.63	0.3	2.38	2.32	2.13	10.99	3.95	4.47	9.37	16.77
mmu-miR-200b-5p	mmu-mir-200b	miRBase	0	0	0	0	0	0	0	0	0	0	0	0	0	0	0.31	0.76
mmu-miR-200b-3p	mmu-mir-200b	miRBase	0.25	10.54	0.32	0.32	0.76	1.82	0.32	0.89	0.48	1.39	4.26	12.68	9.14	16.01	19.05	24.4
mmu-miR-200c-5p	mmu-mir-200c	miRBase	0	0	0	0	0	0	0	0	0	0	0	0	0	0	0	0
mmu-miR-200c-3p	mmu-mir-200c	miRBase	0.74	10.54	0.95	0.32	0.25	0.73	0.63	1.49	0.95	0	0.39	0.85	1.73	0.37	3.44	1.52
mmu-miR-201-5p	mmu-mir-201	miRBase	0	0	0	0	0	0	0	0	0	0	0.39	0	0	0	0	0
mmu-miR-201-3p	mmu-mir-201	miRBase	0	0	0	0	0	0	0	0	0	0	0	0	0	0	0	0
mmu-miR-202-5p	mmu-mir-202	miRBase	0	0	0	0	0.25	0	0	0	0	0	0	0	0	0	0	0
mmu-miR-202-3p	mmu-mir-202	miRBase	0	0	0	0	0	0	0	0	0	0	0	0	0	0	0	0
mmu-miR-203-5p	mmu-mir-203	miRBase	0	0	0	0	0	0.36	0	0	0	0	0	0	0	0	0.31	0
mmu-miR-203-3p	mmu-mir-203	miRBase	0.99	0	0.95	0.64	1.02	6.93	2.21	3.27	0.95	0.46	3.1	52.41	56.35	55.83	132.76	125.8
mmu-miR-204-5p	mmu-mir-204	miRBase	0.25	0	2.85	0.32	0.25	0.73	2.21	2.08	1.9	0.46	1.36	26.2	23.73	5.21	45.29	18.68
mmu-miR-204-3p	mmu-mir-204	miRBase	0	0	0	0	0	0	0	0	0	0	0	0	0	0	0.62	0
mmu-miR-205-5p	mmu-mir-205	miRBase	0.5	0	3.49	2.58	2.79	2.55	3.79	2.38	0.48	1.85	0	0.85	1.98	1.49	3.12	6.1
mmu-miR-205-3p	mmu-mir-205	miRBase	0	0	0	0.32	0	0	0	0	0	0	0	0	0	0	0	0
mmu-miR-206-5p	mmu-mir-206	miRBase	0	0	0	0	0	0	0.32	0	0	0	0	0	0	0	0	0
mmu-miR-206-3p	mmu-mir-206	miRBase	556.3	453.17	144.3	140.76	104.3	111.95	418.22	136.67	78.04	92.22	60.06	87.07	44.98	203.23	29.47	74.21
mmu-miR-207	mmu-mir-207	miRBase	0	0	0	0	0	0	0	0	0	0	0	0	0	0	0	0
mmu-miR-208a-5p	mmu-mir-208a	miRBase	0	0	0	0	0	0	0	0	0	0	0	0	0	0	0	0
mmu-miR-208a-3p	mmu-mir-208a	miRBase	0	0	0	0	0	0	0	0	0	0	0	0	0	0	0.31	0
mmu-miR-208b-5p	mmu-mir-208b	miRBase	0	0	0	0	0	0	0	0	0	0	0	0	0	0	0	0
mmu-miR-208b-3p	mmu-mir-208b	miRBase	0	0	0	0	0	0	0	0	0	0	0	0	0	0	0	0
mmu-miR-20a-5p	mmu-mir-20a	miRBase	1162.87	1426.24	2331.72	1526.38	1048.29	692.65	2549.66	2978.44	1062.17	603.46	789.41	2150.3	1910	1640.71	2383.37	2319.46
mmu-miR-20a-3p	mmu-mir-20a	miRBase	0.25	0	0.32	0	0.25	0.73	0.32	0.89	0	0.46	0.78	3.38	0.49	2.23	1.87	1.52
mmu-miR-20b-5p	mmu-mir-20b	miRBase	1.65	3.51	2.8	2.47	1.44	0.3	4.31	5.3	0.95	0.54	0.97	2.82	5.35	5.46	10.57	11.31
mmu-miR-20b-3p	mmu-mir-20b	miRBase	0	0	0	0	0	0	0	0	0	0	0	0.85	0	0	0	0
mmu-miR-210-5p	mmu-mir-210	miRBase	2.23	0	8.56	25.45	43.4	35.01	2.21	7.72	28.08	31.05	30.61	15.22	8.4	2.98	5.94	8.39
mmu-miR-210-3p	mmu-mir-210	miRBase	100.2	42.15	356.52	1308.37	3310.6	2673.24	95.28	530.34	1280.6	1821.28	2329.3	534.23	560.54	381.15	372.98	270.65
mmu-miR-211-5p	mmu-mir-211	miRBase	0.25	0	0	0.32	0.25	1.46	0	0.89	0	0.93	2.13	0.85	1.48	0.74	2.5	1.91
mmu-miR-211-3p	mmu-mir-211	miRBase	0	0	0	0	0	0	0	0	0	0	0	0	0	0	0	0
mmu-miR-212-5p	mmu-mir-212	miRBase	11.9	0	9.19	9.02	10.91	10.57	9.78	15.45	8.57	9.27	4.65	12.68	17.8	14.89	28.43	33.55
mmu-miR-212-3p	mmu-mir-212	miRBase	1.74	0	1.9	4.51	2.79	2.55	2.21	1.78	2.38	1.39	1.55	8.45	6.92	7.44	16.56	22.11
mmu-miR-2136	mmu-mir-2136	miRBase	0	0	0	0	0	0	0	0	0	0	0	0	0	0	0	0
mmu-miR-2137	mmu-mir-2137	miRBase	0	10.54	1.58	3.54	3.55	1.46	1.58	3.86	0.95	3.24	2.33	21.13	22.24	51.37	48.11	91.49
mmu-miR-2139	mmu-mir-2139	miRBase	0	0	0	0	0	0	0	0	0	0	0	0	0	0	0	0
mmu-miR-214-5p	mmu-mir-214	miRBase	770.1	1053.87	864.19	770.14	821.24	717.26	973.26	1039.89	852.3	747.98	748.27	989.85	860.09	970.73	810.61	929.36
mmu-miR-214-3p	mmu-mir-214	miRBase	2678.35	5638.22	3942.27	4137.71	3615.39	2978.08	4067.81	4240.96	3881.29	2561.38	3017.12	3589.99	3128.96	3240.48	3251.51	2647.8
mmu-miR-215-5p	mmu-mir-215	miRBase	0.5	0	0.63	1.29	0	0.36	1.58	0.89	1.43	1.39	0	0	0.99	2.23	1.56	3.05
mmu-miR-215-3p	mmu-mir-215	miRBase	0	0	0	0	0	0	0	0	0	0	0	0	0.49	0	0.31	0
mmu-miR-216a-5p	mmu-mir-216a	miRBase	0	0	0	0	0	0	0	0	0	0	0	3.38	6.43	11.17	4.69	3.81
mmu-miR-216a-3p	mmu-mir-216a	miRBase	0	0	0	0	0.25	0	0	0	0	0	0	0	1.48	2.98	0.62	0.76
mmu-miR-216b-5p	mmu-mir-216b	miRBase	0	0	0	0	0	0	0	0	0	0	0	4.23	17.3	20.84	5	2.29
mmu-miR-216b-3p	mmu-mir-216b	miRBase	0	0	0	0	0	0	0	0	0	0	0	0	1.48	1.49	0	0.76
mmu-miR-217-5p	mmu-mir-217	miRBase	0	0	0	0	0	0	0	0	0	0	0	8.45	52.89	82.63	30.3	22.11
mmu-miR-217-3p	mmu-mir-217	miRBase	0	0	0	0	0	0	0	0	0	0	0	0	1.48	0.74	0.62	0.76
mmu-miR-218-5p	mmu-mir-218-1	miRBase	230.9	2323.79	1471.54	1498.57	1557.34	1219.75	1489.7	2123.75	1406.47	1172.48	1758.5	985.62	943.63	1114.4	1323.85	2130.51
mmu-miR-218-1-3p	mmu-mir-218-1	miRBase	0.5	0	1.58	1.45	2.54	1.82	1.89	1.78	3.33	1.85	4.26	0.85	1.48	0	0.94	0
mmu-miR-218-5p	mmu-mir-218-2	miRBase	227.18	2323.79	1443.65	1483.11	1536.53	1207.72	1478.97	2112.75	1387.91	1137.72	1711.23	1027.04	1015.31	1180.66	1421.31	2216.67
mmu-miR-218-2-3p	mmu-mir-218-2	miRBase	0	0	0	0	0	0	0	0	0	0	0	0.85	0.49	0.74	0	0
mmu-miR-2183	mmu-mir-2183	miRBase	0	0	0	0	0	0	0	0	0	0	0	0	0	0	0	0
mmu-miR-219-5p	mmu-mir-219-1	miRBase	2.23	0	8.71	6.93	12.31	7.66	4.73	11.59	7.61	3.48	6.98	6.76	8.65	7.44	7.97	6.48
mmu-miR-219-1-3p	mmu-mir-219-1	miRBase	7.69	0	13.94	13.85	10.15	11.3	30.6	18.72	14.28	10.66	11.63	5.07	6.43	8.93	6.25	4.57
mmu-miR-219-5p	mmu-mir-219-2	miRBase	0	0	0.16	0.81	1.14	0.73	0	0.59	0.48	0.7	0.39	0	0.74	0.74	0.16	0.38
mmu-miR-219-2-3p	mmu-mir-219-2	miRBase	0	0	0	0	0.25	0.73	0	0	0	0.46	0	0	0	0	0.62	0.76
mmu-miR-21a-5p	mmu-mir-21a	miRBase	455477	213878	201369	188583	112325	129985	293122	208918	130109	123950	104550	71350.8	54076.2	97400	121543	142336
mmu-miR-21a-3p	mmu-mir-21a	miRBase	23.81	31.62	17.43	9.34	8.63	8.39	23.98	14.26	8.57	11.59	5.43	8.45	3.46	4.47	4.37	9.91
mmu-miR-21b	mmu-mir-21b	miRBase	7.56	5.27	3.91	1.66	4.27	3.4	3.26	1.73	3.65	4.94	3.68	2.4	0.82	1.61	1.09	2.41
mmu-miR-21c	mmu-mir-21c	miRBase	6.45	0	3.59	2.79	3.64	2.31	2.79	2.03	4.84	4.48	2.13	2.82	1.07	1.24	0.94	2.41
mmu-miR-22-5p	mmu-mir-22	miRBase	199.16	115.93	103.94	104.04	160.64	155.34	130.29	138.45	143.72	153.4	182.52	65.93	59.81	69.23	70.28	81.58
mmu-miR-22-3p	mmu-mir-22	miRBase	17268.8	8283.44	12004	11852	18544.4	18806.7	11915.4	13081.9	17012.3	18304.5	18398.4	6166.47	5905.97	5542.99	5488.12	8245.31
mmu-miR-221-5p	mmu-mir-221	miRBase	31.25	126.46	77.96	66.67	60.15	92.62	45.11	43.97	49.97	78.32	92.23	16.91	10.87	14.89	23.12	22.11
mmu-miR-221-3p	mmu-mir-221	miRBase	557.3	642.86	1046.73	832.95	841.29	905.79	716.14	492.91	687.17	618.22	1104.39	223.16	219.97	200.25	359.86	329.35
mmu-miR-222-5p	mmu-mir-222	miRBase	7.69	10.54	10.14	9.99	5.84	12.4	9.15	8.62	8.57	11.12	10.08	4.23	5.93	8.93	9.68	11.44
mmu-miR-222-3p	mmu-mir-222	miRBase	217.76	210.77	326.09	245.76	206.33	349.7	199.7	149.74	198.92	316.06	400.68	47.34	62.28	77.42	130.57	119.7
mmu-miR-223-5p	mmu-mir-223	miRBase	0	0	0	0	0	0	0	0	0	0	0	5.07	2.97	3.72	15.62	6.86
mmu-miR-223-3p	mmu-mir-223	miRBase	0	0	0	0	0	0.36	0	0	0	0.46	0	39.73	29.16	32.75	114.02	51.84
mmu-miR-224-5p	mmu-mir-224	miRBase	2.23	0	2.54	0.64	2.28	0.36	6.63	4.75	4.76	3.24	4.26	295.01	231.34	188.34	510.42	210.42
mmu-miR-224-3p	mmu-mir-224	miRBase	0	0	0	0	0	0	0	0	0	0	0	0	0	0	0	0
mmu-miR-23a-5p	mmu-mir-23a	miRBase	2.48	0	2.54	0.32	1.02	1.09	1.58	1.49	2.38	1.85	0.78	3.38	0.49	0.74	1.56	0
mmu-miR-23a-3p	mmu-mir-23a	miRBase	972.48	985.37	1508.3	1770.75	1824.19	1855.15	1225.33	1325.26	1849.75	1526.77	2077.23	5776.78	5169.46	9618.35	7066.87	7136.02
mmu-miR-23b-5p	mmu-mir-23b	miRBase	15.38	10.54	10.14	9.66	11.67	7.66	20.82	13.37	13.8	6.49	8.14	5.92	2.97	0.74	2.19	0.76
mmu-miR-23b-3p	mmu-mir-23b	miRBase	750.75	1175.07	2039.74	1716.31	1795.26	1852.23	907.95	1350.22	1889.25	1753.85	1442.1	2255.26	1936.2	3432.92	3057.84	2748.44
mmu-miR-24-1-5p	mmu-mir-24-1	miRBase	10.54	21.08	21.07	15.78	18.27	22.79	14.83	16.19	19.04	19.7	21.89	16.06	13.59	18.61	14.84	11.44
mmu-miR-24-3p	mmu-mir-24-1	miRBase	2596.5	6286.35	4023.39	3987.29	4173.59	4549.35	3965.91	4622.6	4362.65	4328.9	4500.49	4139.86	3901.56	5482.32	5206.2	6773.5
mmu-miR-24-3p	mmu-mir-24-2	miRBase	2596.75	6286.35	4024.03	3987.29	4173.59	4549.35	3966.54	4622.6	4362.65	4328.9	4500.88	4139.86	3901.56	5482.32	5207.14	6774.27
mmu-miR-24-2-5p	mmu-mir-24-2	miRBase	563.87	1043.33	629.53	673.84	770.23	754.64	777.03	874.55	879.43	861.75	966.63	841.07	774.33	1061.55	855.75	1322.76
mmu-miR-25-5p	mmu-mir-25	miRBase	21.83	10.54	22.18	8.37	9.9	8.02	24.29	8.62	20.46	8.81	9.69	5.92	7.41	5.21	5.62	11.44
mmu-miR-25-3p	mmu-mir-25	miRBase	713.8	1454.34	1528.42	1334.46	1048.38	1082.28	1188.42	1183.39	1336.75	1455.63	1325.27	1613.68	1600.07	1719.62	2144.77	1440.17
mmu-miR-26a-5p	mmu-mir-26a-1	miRBase	10546.6	13266.5	17103.2	14339.5	18464.9	19049.5	11187.4	11511.8	19981.8	20915	21213.6	17325.8	16131.4	19020.9	17193.3	17854.5
mmu-miR-26a-1-3p	mmu-mir-26a-1	miRBase	0	0	0.32	0	0.25	0.73	0.63	0	0	0.46	0.39	0	0	0.74	0.31	0.76
mmu-miR-26a-5p	mmu-mir-26a-2	miRBase	10548.1	13266.5	17106.1	14346.3	18469.5	19054.2	11188.6	11515.4	19985.6	20917.7	21217.4	17331.8	16134.3	19021.7	17198.7	17853.8
mmu-miR-26a-2-3p	mmu-mir-26a-2	miRBase	23.07	0	44.68	36.72	26.9	23.34	70.35	44.27	26.65	32.44	31	29.59	34.11	21.59	33.74	24.4
mmu-miR-26b-5p	mmu-mir-26b	miRBase	777.95	1289.24	1980.96	1573.03	2275.08	2362.07	1044.03	1352.55	2246.64	2382.18	2424.37	2487.44	2668.43	4213.2	2880	3356.07
mmu-miR-26b-3p	mmu-mir-26b	miRBase	8.68	42.15	11.41	13.21	10.15	8.75	17.67	7.72	12.85	7.41	12.4	2.54	6.43	2.23	5.31	3.81
mmu-miR-27a-5p	mmu-mir-27a	miRBase	194.2	210.77	203.13	142.69	129.43	125.44	321.47	269.48	170.84	205.3	151.51	126.8	91.45	112.41	171.49	202.03
mmu-miR-27a-3p	mmu-mir-27a	miRBase	2864.98	1870.62	2755.15	3486.1	5721.29	6098.74	3322.17	3488.38	4878.26	5757.19	7025.1	3287.8	3455.2	3499.54	3299.93	4966.63
mmu-miR-27b-5p	mmu-mir-27b	miRBase	27.78	52.69	46.9	27.7	26.39	31	35.02	33.87	29.5	38.93	20.15	22.82	20.27	24.57	30.61	25.92
mmu-miR-27b-3p	mmu-mir-27b	miRBase	11025.3	17647.1	24534	27210.4	28608.2	29939.5	16094.7	21392.9	27218	28128.8	24312.5	16009.6	17002.2	19446.6	21115.3	21759.9
mmu-miR-2861	mmu-mir-2861	miRBase	0	0	0	0	0	0	0	0	0	0	0	0	0	0	0	0
mmu-miR-28a-5p	mmu-mir-28a	miRBase	177.95	126.46	318.65	277.17	253.4	205.84	286.77	327.56	194.64	183.29	214.1	130.6	159.66	171.22	167.12	160.87
mmu-miR-28a-3p	mmu-mir-28a	miRBase	190.48	179.16	324.51	218.38	157.6	185.61	268.16	218.97	176.31	249.33	218.94	132.71	134.95	193.55	192.11	151.72
mmu-miR-28b	mmu-mir-28b	miRBase	0.12	0	0.48	0.32	0.13	0.18	0.16	0.15	0.24	0	0	0	0.25	0	0.16	0
mmu-miR-28c	mmu-mir-28c	miRBase	9.92	0	9.19	7.57	8.12	8.75	8.2	9.8	5.95	5.1	7.56	4.65	4.7	5.96	5.47	4.57
mmu-miR-290-5p	mmu-mir-290	miRBase	0	0	0	0	0	0	0	0	0	0	0	0	0	0	0	0
mmu-miR-290-3p	mmu-mir-290	miRBase	0	0	0	0	0	0	0	0	0	0	0	0	0	0	0	0
mmu-miR-291a-5p	mmu-mir-291a	miRBase	0	0	0	0	0	0	0	0	0	0	0	0	0	0	0	0
mmu-miR-291a-3p	mmu-mir-291a	miRBase	0	0	0	0	0	0	0	0	0	0	0	0.85	0	0.74	0.31	0
mmu-miR-291b-5p	mmu-mir-291b	miRBase	0	0	0	0	0	0	0	0	0	0	0	0	0	0	0	0
mmu-miR-291b-3p	mmu-mir-291b	miRBase	0	0	0	0	0	0	0	0	0	0	0	0	0	0	0	0
mmu-miR-292-5p	mmu-mir-292	miRBase	0	0	0	0	0	0	0	0	0	0	0	0	0	0	0.62	1.52
mmu-miR-292-3p	mmu-mir-292	miRBase	0	0	0	0	0	0	0	0	0	0	0	0	0	0	0.94	0.76
mmu-miR-293-5p	mmu-mir-293	miRBase	0	0	0	0	0	0	0	0	0	0	0	0	0	0	0.62	0
mmu-miR-293-3p	mmu-mir-293	miRBase	0	0	0	0	0	0	0	0	0	0	0	0.85	0	0	0.62	1.52
mmu-miR-294-5p	mmu-mir-294	miRBase	0	0	0	0	0	0	0	0	0	0	0	0	0	0	0	0
mmu-miR-294-3p	mmu-mir-294	miRBase	0	0	0	0	0	0	0	0	0	0	0	0.85	0	0	0.94	0.76
mmu-miR-295-5p	mmu-mir-295	miRBase	0	0	0	0	0	0	0	0	0	0	0	0	0	0	0	0
mmu-miR-295-3p	mmu-mir-295	miRBase	0	0	0	0	0	0	0	0	0	0	0	0	0	0	0.31	0
mmu-miR-296-5p	mmu-mir-296	miRBase	74.65	73.77	202.5	166.85	218.76	187.79	128.4	147.66	199.87	169.15	224.37	154.69	131.98	101.24	129.01	74.71
mmu-miR-296-3p	mmu-mir-296	miRBase	443.7	674.48	447.15	298.27	293.37	217.33	555.88	331.28	331.21	299.84	307.29	252.74	233.81	174.2	168.06	155.53
mmu-miR-297a-5p	mmu-mir-297a-1	miRBase	1.12	5.27	2.38	1.21	1.57	1.46	2.41	1.63	1.07	2.55	2.03	0.63	0.49	0.37	0.69	1.14
mmu-miR-297a-5p	mmu-mir-297a-2	miRBase	1.14	6.89	2.66	1.32	1.63	1.49	2.52	1.96	1.23	2.28	2.32	0.92	0.49	0.62	0.82	1.14
mmu-miR-297a-5p	mmu-mir-297a-3	miRBase	1.14	6.89	2.66	1.32	1.63	1.49	2.52	1.96	1.23	2.28	2.32	0.92	0.49	0.62	0.82	1.14
mmu-miR-297a-3p	mmu-mir-297a-3	miRBase	5.05	21.08	11.28	8.05	8.67	5.94	12.64	9.14	12.09	7	9.78	3.97	4.37	2.16	5.86	4.46
mmu-miR-297a-5p	mmu-mir-297a-4	miRBase	1.14	6.89	2.66	1.32	1.63	1.49	2.52	1.96	1.23	2.28	2.32	0.92	0.49	0.62	0.82	1.14
mmu-miR-297a-3p	mmu-mir-297a-4	miRBase	5.05	21.08	11.28	8.05	8.67	5.94	12.64	9.14	12.09	7	9.78	3.97	4.37	2.16	5.86	4.46
mmu-miR-297b-5p	mmu-mir-297b	miRBase	10.91	31.62	18.38	17.23	18.53	19.33	26.5	27.78	19.99	21.32	22.48	4.23	5.44	4.47	7.56	9.15
mmu-miR-297b-3p	mmu-mir-297b	miRBase	5.05	21.08	11.28	8.05	8.67	5.94	12.64	9.14	12.09	7	9.78	3.97	4.37	2.16	5.86	4.46
mmu-miR-297c-5p	mmu-mir-297c	miRBase	0.5	0	1.61	0.81	1.02	1.09	0.95	1.34	2.41	0.46	1.97	0	0.74	0	0.62	0.76
mmu-miR-297c-3p	mmu-mir-297c	miRBase	5.05	21.08	11.28	8.05	8.67	5.94	12.64	9.14	12.09	7	9.78	3.97	4.37	2.16	5.86	4.46
mmu-miR-298-5p	mmu-mir-298	miRBase	338.79	337.24	450.64	284.09	288.81	260.36	409.18	334.84	336.45	311.89	325.12	337.27	354.42	213.65	291.45	204.32
mmu-miR-298-3p	mmu-mir-298	miRBase	0.5	0	1.27	0.97	1.52	0.73	1.26	0.3	0.95	0.93	0	1.69	0	2.98	1.87	0
mmu-miR-299a-5p	mmu-mir-299a	miRBase	0	0	0	0	0	0	0.32	0	0	0	0	103.97	91.45	34.24	60.6	27.07
mmu-miR-299a-3p	mmu-mir-299a	miRBase	0.25	0	0.32	1.29	0.25	0	0.95	1.19	1.9	0	0	483.93	566.23	226.68	273.02	96.06
mmu-miR-299b-5p	mmu-mir-299b	miRBase	0	0	0	0	0	0	0	0	0	0	0	0	0	0	0	0.38
mmu-miR-299b-3p	mmu-mir-299b	miRBase	0	0	0	0	0	0	0	0	0	0	0	0.42	1.24	2.61	1.56	0.76
mmu-miR-29a-5p	mmu-mir-29a	miRBase	2.48	0	2.22	3.87	4.31	5.83	5.36	3.27	3.33	4.63	2.71	0.85	0.49	1.49	2.81	3.05
mmu-miR-29a-3p	mmu-mir-29a	miRBase	2784.21	1633.5	2576.15	2533.06	4323.32	4204.15	2490.4	2337.96	2803.02	3027.35	4385.73	721.04	643.26	575.07	874.18	1124.15
mmu-miR-29b-1-5p	mmu-mir-29b-1	miRBase	2.98	0	3.8	2.25	4.57	3.65	5.36	2.97	2.86	1.85	3.1	1.69	0.49	0	0.94	0
mmu-miR-29b-3p	mmu-mir-29b-1	miRBase	37.62	10.54	20.6	22.06	41.03	31.18	22.5	13.52	24.83	20.62	36.55	13.1	6.1	7.44	7.29	6.1
mmu-miR-29b-3p	mmu-mir-29b-2	miRBase	37.62	10.54	20.6	23.35	41.03	31.91	22.5	13.52	24.83	21.09	36.55	13.1	6.1	7.44	7.29	6.1
mmu-miR-29b-2-5p	mmu-mir-29b-2	miRBase	1.24	0	2.22	4.19	2.03	1.82	1.58	2.67	3.81	2.32	0.39	0.85	1.48	2.23	0.94	0.76
mmu-miR-29c-5p	mmu-mir-29c	miRBase	2.73	0	3.8	6.12	6.85	5.83	4.73	7.43	5.71	5.1	3.49	5.07	2.97	2.98	5.62	3.81
mmu-miR-29c-3p	mmu-mir-29c	miRBase	6.9	0	12.94	12.51	20.09	16.65	8.94	8.62	13.56	12.74	11.43	5.92	3.46	1.86	8.07	5.72
mmu-miR-300-5p	mmu-mir-300	miRBase	0	0	0	0	0	0	0	0	0	0	0	8.45	9.89	5.96	5.94	3.81
mmu-miR-300-3p	mmu-mir-300	miRBase	0.5	0	0.63	0.64	0.25	1.09	1.89	0.3	0	0.93	0	861.78	936.46	722.09	824.2	390.73
mmu-miR-301a-5p	mmu-mir-301a	miRBase	28.52	73.77	29.79	13.21	14.47	13.86	34.7	19.91	18.08	20.85	15.89	18.6	18.78	23.08	24.05	16.77
mmu-miR-301a-3p	mmu-mir-301a	miRBase	4.59	10.54	12.36	7.09	7.11	8.02	12.93	13.96	5.23	9.27	8.14	17.75	16.31	11.91	15.31	6.1
mmu-miR-301b-5p	mmu-mir-301b	miRBase	0	0	0	0	0	0	0	0	0.48	0	0.39	0	0.99	0.74	0.62	0.76
mmu-miR-301b-3p	mmu-mir-301b	miRBase	0.12	0	0	0	0.25	0	0	0	0	0	0	0.85	0.99	1.49	1.25	1.52
mmu-miR-302a-5p	mmu-mir-302a	miRBase	0	0	0	0	0	0	0	0	0	0	0	0	0	0.74	0	0
mmu-miR-302a-3p	mmu-mir-302a	miRBase	0	0	0	0	0	0	0	0	0	0	0	0	0	0	0	0
mmu-miR-302b-5p	mmu-mir-302b	miRBase	0	0	0	0	0	0	0	0	0	0	0	0	0	0	0	0
mmu-miR-302b-3p	mmu-mir-302b	miRBase	0	0	0	0	0	0	0	0	0	0	0	0	0	0.74	0	0
mmu-miR-302c-5p	mmu-mir-302c	miRBase	0	0	0	0	0	0	0	0	0	0	0	0	0	0	0	0
mmu-miR-302c-3p	mmu-mir-302c	miRBase	0	0	0	0	0	0	0	0	0	0	0	0	0	0	0.31	0
mmu-miR-302d-5p	mmu-mir-302d	miRBase	0	0	0	0	0	0	0	0	0	0	0	0	0	0	0	0
mmu-miR-302d-3p	mmu-mir-302d	miRBase	0	0	0	0	0	0	0	0	0	0	0	0	0	0	0.62	0.76
mmu-miR-3057-5p	mmu-mir-3057	miRBase	6.7	0	5.39	3.87	4.82	4.01	11.04	5.94	4.76	7.41	3.88	6.76	9.89	10.42	14.37	8.39
mmu-miR-3057-3p	mmu-mir-3057	miRBase	0.25	0	0	0	0	0	0	0	0	0	0.39	0	0	0	0.62	0
mmu-miR-3058-5p	mmu-mir-3058	miRBase	0	0	0.95	0.32	0.25	0.73	0.63	0.3	0.95	0	0	0	0	0	0	0.76
mmu-miR-3058-3p	mmu-mir-3058	miRBase	0.5	0	1.27	0.32	0.25	1.09	0.95	0	0.48	0	0.39	0.85	0.49	0.74	0.31	0
mmu-miR-3059-5p	mmu-mir-3059	miRBase	0	0	0	0	0	0	0	0	0	0	0	2.54	1.48	0.74	3.75	0.76
mmu-miR-3059-3p	mmu-mir-3059	miRBase	0	0	0	0	0	0	0	0	0	0	0	0	0	0	0	0
mmu-miR-3060-5p	mmu-mir-3060	miRBase	0	0	0	0	0	0	0	0	0	0	0	0	0	0	0	0
mmu-miR-3060-3p	mmu-mir-3060	miRBase	0.5	10.54	1.9	0.97	2.03	1.09	2.52	1.19	1.43	1.85	1.55	0	0.99	0	0.62	1.52
mmu-miR-3061-5p	mmu-mir-3061	miRBase	0.5	0	1.27	0.97	0.51	1.46	1.58	1.49	0.48	0	1.16	0	0	1.49	0	0
mmu-miR-3061-3p	mmu-mir-3061	miRBase	0.74	0	0.95	1.29	1.52	1.46	1.26	1.19	0.95	1.39	1.16	0	0	0.74	0.31	0
mmu-miR-3062-5p	mmu-mir-3062	miRBase	0	0	0.32	0	0	1.46	0.63	0.59	0.95	0	0.39	0.85	0	1.49	1.56	2.29
mmu-miR-3062-3p	mmu-mir-3062	miRBase	0	0	0	0	0	0	0	0	0	0	0	0	0	0	0	0
mmu-miR-3063-5p	mmu-mir-3063	miRBase	0	0	0	0	0	0	0	0	0	0	0	0	0	0	0	0
mmu-miR-3063-3p	mmu-mir-3063	miRBase	0	0	0	0	0.25	0	1.26	0.3	0.48	0.46	0	0.85	0.49	0	0	0
mmu-miR-3064-5p	mmu-mir-3064	miRBase	1.49	0	1.9	4.19	1.78	1.82	1.89	2.38	0.95	1.39	3.88	4.23	2.97	5.21	3.12	6.86
mmu-miR-3064-3p	mmu-mir-3064	miRBase	0	0	0	0	0.51	0	0	0	0	0	0.39	0	0.49	0	0.31	0
mmu-miR-3065-5p	mmu-mir-3065	miRBase	0	0	0	0	0	0	0	0	0	0	0	0	0	0	0	0
mmu-miR-3065-3p	mmu-mir-3065	miRBase	0	0	0	0	0	0	0	0	0	0	0	0	0	0	0	0
mmu-miR-3066-5p	mmu-mir-3066	miRBase	4.71	52.69	8.24	4.51	5.33	5.47	14.2	7.72	3.81	4.17	4.26	7.61	4.94	8.93	6.25	6.86
mmu-miR-3066-3p	mmu-mir-3066	miRBase	0.25	0	0.32	0.64	0.25	0	0.63	0.3	0	0	0	0	0.49	0.74	0	0
mmu-miR-3067-5p	mmu-mir-3067	miRBase	0	0	0	0	0	0	0	0	0	0	0	0	0	0	0.31	0
mmu-miR-3067-3p	mmu-mir-3067	miRBase	0	0	0	0	0	0	0	0	0	0	0	0	0	0	0	0
mmu-miR-3068-5p	mmu-mir-3068	miRBase	10.42	21.08	22.82	32.21	38.07	63.81	10.73	18.12	30.93	43.56	53.48	31.28	23.73	33.5	36.86	41.17
mmu-miR-3068-3p	mmu-mir-3068	miRBase	12.15	42.15	29.16	33.18	33.5	27.71	25.55	26.15	25.22	25.95	26.74	53.25	50.91	101.24	71.53	81.58
mmu-miR-3069-5p	mmu-mir-3069	miRBase	0.25	0	0	0	0	0	0	0	0	0	0	0	0.49	0	0	0
mmu-miR-3069-3p	mmu-mir-3069	miRBase	0	0	0.32	0	0.51	0	0.63	0.89	0.48	0	0	0	0.49	0	0.62	0.76
mmu-miR-3070a-5p	mmu-mir-3070a	miRBase	0	0	0	0	0	0	0	0	0	0	0	0.42	0	0	0	0
mmu-miR-3070a-3p	mmu-mir-3070a	miRBase	0	0	0	0	0	0	0	0	0	0	0	0	0	0.74	0	0
mmu-miR-3070b-5p	mmu-mir-3070b	miRBase	0	0	0	0	0	0	0	0	0	0	0	0.42	0	0	0	0
mmu-miR-3070b-3p	mmu-mir-3070b	miRBase	0	0	0	0	0	0	0	0	0	0	0	0.85	0	0	0	0
mmu-miR-3071-5p	mmu-mir-3071	miRBase	0	0	0	0	0	0	0	0	0	0	0	0	0	0	0	0
mmu-miR-3071-3p	mmu-mir-3071	miRBase	0	0	0	0	0	0	0	0	0	0	0	0	0	0	0	0
mmu-miR-3072-5p	mmu-mir-3072	miRBase	0	0	0	0	0	0	0	0	0	0	0	0	2.97	0	0.94	0
mmu-miR-3072-3p	mmu-mir-3072	miRBase	0	0	0	0	0	0	0	0	0	0	0	34.66	34.6	31.27	26.86	3.05
mmu-miR-3073a-5p	mmu-mir-3073a	miRBase	0	0	0	0	0	0	0	0	0	0	0	0	0	0	0	0
mmu-miR-3073a-3p	mmu-mir-3073a	miRBase	0	0	0	0	0	0	0	0	0	0	0	0	0	0.74	0.31	0
mmu-miR-3073b-5p	mmu-mir-3073b	miRBase	0	0	0	0	0	0	0	0	0	0	0	0	0	0	0	0
mmu-miR-3073b-3p	mmu-mir-3073b	miRBase	0	0	0	0	0	0	0	0	0	0	0	0	0	0	0	0
mmu-miR-3074-5p	mmu-mir-3074-1	miRBase	0.25	0	1.58	0.16	0.51	0.55	1.74	0.45	0.24	0.46	1.16	3.38	6.18	4.84	6.56	4.19
mmu-miR-3074-1-3p	mmu-mir-3074-1	miRBase	0	21.08	0.32	0.32	0.25	0.73	1.58	0.3	0	0.46	0.78	2.54	0.49	0.74	1.87	0.76
mmu-miR-3074-5p	mmu-mir-3074-2	miRBase	0.25	0	1.58	0.16	0.51	0.55	1.74	0.45	0.24	0.46	1.16	3.38	6.18	4.84	5.94	4.19
mmu-miR-3074-2-3p	mmu-mir-3074-2	miRBase	0	0	0	0.64	0	0	0	0	0	0	0	0	0	0	0	0
mmu-miR-3075-5p	mmu-mir-3075	miRBase	0	0	0	0	0	0	0	0	0	0	0	0	0.49	0	0	0
mmu-miR-3075-3p	mmu-mir-3075	miRBase	0	0	0	0	0	0	0	0	0	0	0	0	0	0	0	0
mmu-miR-3076-5p	mmu-mir-3076	miRBase	0	0	0	0	0.25	0	0	0.3	0	0	0.39	0	0	0	0	0
mmu-miR-3076-3p	mmu-mir-3076	miRBase	0.25	0	0.32	0	0	0.36	0.95	0	0	0.93	1.16	1.69	0	0	0	0
mmu-miR-3077-5p	mmu-mir-3077	miRBase	0	0	0	0	0	0	0	0	0	0	0	0	0	0	0	0
mmu-miR-3077-3p	mmu-mir-3077	miRBase	0.25	0	0.32	0.32	0.25	0	0.32	0.3	0.48	0.46	0	0	0.49	0	0	0
mmu-miR-3078-5p	mmu-mir-3078	miRBase	0	0	0	0	0	0	0	0	0	0	0	0	0	0	0	0
mmu-miR-3078-3p	mmu-mir-3078	miRBase	0	0	0	0	0	0	0	0	0	0	0	0	0	0	0	0
mmu-miR-3079-5p	mmu-mir-3079	miRBase	0.5	31.62	0.63	0	0.25	1.09	0	0.89	0	0	0	1.69	0	0	0.94	0
mmu-miR-3079-3p	mmu-mir-3079	miRBase	0	0	0	0	0	0.36	0	0	0	0	0	0	0	0	0.31	0
mmu-miR-3080-5p	mmu-mir-3080	miRBase	0	0	0	0	0	0.36	0	0	0	0	0	1.69	0	1.49	1.56	1.52
mmu-miR-3080-3p	mmu-mir-3080	miRBase	0	0	0	0	0	0	0	0	0	0	0	0	0	0	0.31	0
mmu-miR-3081-5p	mmu-mir-3081	miRBase	0	0	0	0	0	0	0	0	0	0	0	0	0	0	0.31	0
mmu-miR-3081-3p	mmu-mir-3081	miRBase	25.55	10.54	29.16	20.61	26.39	17.5	29.97	38.33	21.89	24.1	31	116.65	110.72	120.6	145.88	114.36
mmu-miR-3082-5p	mmu-mir-3082	miRBase	0.74	0	0	0.67	0	0.36	0	0	0.48	0.46	0.39	0.85	0.53	0.8	0.62	0
mmu-miR-3082-3p	mmu-mir-3082	miRBase	1.24	0	3.49	4.19	5.84	3.65	3.15	2.38	1.9	6.49	5.43	2.54	2.47	1.49	2.19	0.76
mmu-miR-3083-5p	mmu-mir-3083	miRBase	0.5	0	0	0.64	1.02	1.09	0.32	0.3	0	0.46	0.78	1.69	0.99	0.74	0.62	1.52
mmu-miR-3083-3p	mmu-mir-3083	miRBase	0	0	0	0	0	0	0	0.3	0	0	0	0	0	0.74	0.31	0
mmu-miR-3084-5p	mmu-mir-3084-1	miRBase	0.12	0	0.48	0.97	1.9	1.46	0.47	0.74	0.71	0.93	1.55	0.85	0.49	0	0.78	0
mmu-miR-3084-3p	mmu-mir-3084-1	miRBase	0.12	0	0.32	0.48	0.51	0.36	0.47	0.45	0.24	0	0.19	0.85	0.99	1.12	0.47	0.38
mmu-miR-3084-5p	mmu-mir-3084-2	miRBase	0.12	0	0.48	0.97	1.9	1.46	0.47	0.74	0.71	0.93	1.55	0.85	0.49	0	0.78	0
mmu-miR-3084-3p	mmu-mir-3084-2	miRBase	0.12	0	0.32	0.48	0.51	0.36	0.47	0.45	0.24	0	0.19	0.85	0.99	1.12	0.47	0.38
mmu-miR-3085-5p	mmu-mir-3085	miRBase	0	0	0	0	0	0	0	0	0	0	0	0	0	0	0	0
mmu-miR-3085-3p	mmu-mir-3085	miRBase	0	0	0	0	0	0	0	0	0	0	0	0.85	0	0	0.94	0
mmu-miR-3086-5p	mmu-mir-3086	miRBase	0.25	0	0	0.97	0.25	0.36	0.32	0	1.43	1.39	0	0	0	0	0.62	0.76
mmu-miR-3086-3p	mmu-mir-3086	miRBase	0	0	0	0	0	0	0	0	0	0	0	0	0	0	0	0
mmu-miR-3087-5p	mmu-mir-3087	miRBase	0	0	0	0	0	0	0	0	0	0	0.39	0	0	0.74	0.31	0
mmu-miR-3087-3p	mmu-mir-3087	miRBase	0	0	0	0.32	0	0.36	0	0	0	0	0	0	0	0	0.31	0
mmu-miR-3088-5p	mmu-mir-3088	miRBase	0	0	0	0	0	0	0	0	0	0	0	0	0	0	0	0
mmu-miR-3088-3p	mmu-mir-3088	miRBase	0	0	0	0	0	0	0	0	0	0	0	0	0	0	0	0
mmu-miR-3089-5p	mmu-mir-3089	miRBase	0	0	0	0	0	0	0	0	0	0	0	0	0	0	0	0
mmu-miR-3089-3p	mmu-mir-3089	miRBase	2.98	10.54	0.95	1.29	0.76	0.73	0.95	1.78	2.38	0.93	1.16	1.69	1.98	1.49	1.56	1.52
mmu-miR-3090-5p	mmu-mir-3090	miRBase	0	0	0	0	0	0	0	0	0	0	0	0	0	0	0	0
mmu-miR-3090-3p	mmu-mir-3090	miRBase	0	0	0	0	0	0	0	0	0	0	0	0	0	0	0	0
mmu-miR-3091-5p	mmu-mir-3091	miRBase	0	0	0	0	0	0.36	0	0.3	0	0	0	0	0	0.74	0	0
mmu-miR-3091-3p	mmu-mir-3091	miRBase	0.74	0	1.27	0	0.51	0.36	0.63	0.59	0.48	0.46	0.39	1.69	0.99	0	0	0
mmu-miR-3092-5p	mmu-mir-3092	miRBase	0	0	0	0	0	0	0	0	0	0	0	0	0	0	0.31	0
mmu-miR-3092-3p	mmu-mir-3092	miRBase	0.99	0	0.32	0.32	0.25	0	0.32	0	0.48	0	0	0	0.49	0.74	0.94	0.76
mmu-miR-3093-5p	mmu-mir-3093	miRBase	0	0	0	0	0	0	0	0	0	0	0	0	0	0	0	0
mmu-miR-3093-3p	mmu-mir-3093	miRBase	0	0	0	0	0	0	0	0	0	0	0	0	0	0	0	0
mmu-miR-3094-5p	mmu-mir-3094	miRBase	0	0	0	0	0	0	0	0	0	0	0	0	0.49	0	0	0
mmu-miR-3094-3p	mmu-mir-3094	miRBase	0	0	0	0.32	0.51	0.36	0	0.59	0.48	0	0.39	0	0	0	0.31	1.52
mmu-miR-3095-5p	mmu-mir-3095	miRBase	1.49	0	1.9	0.32	1.02	0.36	0.95	0.3	0.95	0.93	0.39	0	0.99	0	0.62	2.29
mmu-miR-3095-3p	mmu-mir-3095	miRBase	6.7	21.08	7.61	6.76	6.6	3.65	10.73	6.24	5.71	6.95	5.04	10.14	6.43	7.44	6.25	6.1
mmu-miR-3096a-5p	mmu-mir-3096a	miRBase	1.61	0	34.86	30.12	3.17	4.74	6.31	32.68	25.7	6.02	8.53	8.88	9.14	39.83	22.02	12.58
mmu-miR-3096a-3p	mmu-mir-3096a	miRBase	3.97	0	5.07	5.48	4.57	5.47	8.2	5.5	7.85	4.87	6.39	11.83	6.67	15.26	7.34	12.58
mmu-miR-3096b-5p	mmu-mir-3096b	miRBase	11.04	52.69	57.2	47.83	14.85	16.59	28.08	57.05	40.93	25.03	22.86	38.88	33.12	124.32	65.75	50.7
mmu-miR-3096b-3p	mmu-mir-3096b	miRBase	4.34	0	4.44	4.67	4.44	5.11	8.83	6.09	5.95	4.87	5.43	10.57	6.43	16.75	7.18	12.58
mmu-miR-3097-5p	mmu-mir-3097	miRBase	0	0	0	0.97	0	0.73	0	0	0	0	0	0	0.49	0.74	0	0
mmu-miR-3097-3p	mmu-mir-3097	miRBase	0.74	0	0.32	0.32	0	1.09	0	0	0.95	0	0	0	0.49	0	0	0
mmu-miR-3098-5p	mmu-mir-3098	miRBase	0	0	0.95	0.32	0	0.36	0.63	0	0	0	0	0	0	0	0	0
mmu-miR-3098-3p	mmu-mir-3098	miRBase	2.48	0	2.85	3.54	1.52	3.28	4.73	7.13	1.9	4.17	0.78	1.69	1.98	0	0.62	0.76
mmu-miR-3099-5p	mmu-mir-3099	miRBase	0	0	0	0	0	0	0	0	0	0	0	0	0	0	0	0
mmu-miR-3099-3p	mmu-mir-3099	miRBase	0	0	0	0	0	0	0	0	0	0	0	11.83	12.36	2.98	6.87	3.05
mmu-miR-30a-5p	mmu-mir-30a	miRBase	29506.8	37960.5	20310.2	17581.6	15052.2	14411.2	23889.9	19433.6	18628.1	15984.1	13964.2	9095.29	8785.72	9130.01	10762	10997.2
mmu-miR-30a-3p	mmu-mir-30a	miRBase	315.11	326.7	367.92	286.19	204.68	201.65	313.75	260.57	253.64	229.86	188.13	119.19	151.01	124.69	184.93	151.34
mmu-miR-30b-5p	mmu-mir-30b	miRBase	123.18	309.14	266.94	236.64	382.79	288.19	161.32	226.6	297.58	246.85	323.83	976.32	924.52	740.46	1062.6	868.88
mmu-miR-30b-3p	mmu-mir-30b	miRBase	4.46	0	9.51	8.05	8.88	5.83	5.99	9.51	10.47	9.73	12.01	8.45	12.36	8.93	11.56	8.39
mmu-miR-30c-5p	mmu-mir-30c-1	miRBase	580.53	1262.89	1663.21	1186.51	1096.3	1145.12	1066.27	1173.19	1158.45	1295.36	1207.53	1134.39	1120.26	910.93	1368.26	916.15
mmu-miR-30c-1-3p	mmu-mir-30c-1	miRBase	2.23	21.08	6.02	4.83	3.81	2.19	3	2.38	4.28	4.87	3.88	0.85	5.44	4.47	5.47	6.1
mmu-miR-30c-5p	mmu-mir-30c-2	miRBase	580.78	1262.89	1662.89	1186.51	1096.05	1145.85	1066.9	1172.89	1158.93	1295.83	1207.53	1135.24	1121.25	910.93	1368.88	916.91
mmu-miR-30c-2-3p	mmu-mir-30c-2	miRBase	334.82	189.7	166.06	136.25	113.95	102.47	271.47	151.82	165.13	104.5	99.2	87.07	94.41	67	100.74	60.99
mmu-miR-30d-5p	mmu-mir-30d	miRBase	10077.2	30799.4	10961.1	9646.76	9260.46	10220.9	11697	10283.5	12329.1	13201.3	12494.7	10332.4	10223.4	10534.4	11943.8	11142.8
mmu-miR-30d-3p	mmu-mir-30d	miRBase	10.29	42.15	16.64	18.36	17.38	13.31	16.72	12.48	15.7	19.7	15.31	10.14	20.76	16.38	21.87	16.77
mmu-miR-30e-5p	mmu-mir-30e	miRBase	2458.81	3461.97	4531.02	3106.82	3738.27	2888.32	3558.25	4097.65	3395.34	3413.62	3151.59	4257.64	3393.33	2938.62	2802.16	3315.66
mmu-miR-30e-3p	mmu-mir-30e	miRBase	27.78	73.77	112.98	81.01	47.71	55.24	56.31	75.47	90.89	86.43	73.63	100.59	120.36	141.07	170.24	151.34
mmu-miR-30f	mmu-mir-30f	miRBase	0	0	0	0	0	0	0	0	0	0	0	0	0	0	0	0
mmu-miR-31-5p	mmu-mir-31	miRBase	1077.39	21024.8	3827.23	3098.29	3537.99	2897.13	3194.87	2712.03	4032.62	2370.91	2715.25	28.74	20.76	14.14	27.8	17.54
mmu-miR-31-3p	mmu-mir-31	miRBase	44.64	31.62	128.66	122.72	138.06	94.44	78.55	93	69.95	53.29	69.36	1.69	1.48	0	0.94	0
mmu-miR-3100-5p	mmu-mir-3100	miRBase	0	0	0.32	0	0.25	0	0.32	0	0	0	0.39	0	0.49	0	0	0
mmu-miR-3100-3p	mmu-mir-3100	miRBase	0	0	0	0	0	0	0	0	0	0	0	0	0	0	0	0
mmu-miR-3101-5p	mmu-mir-3101	miRBase	0	0	0	0	0	0	0	0	0	0	0	0	0	0	0	0
mmu-miR-3101-3p	mmu-mir-3101	miRBase	0	0	0	0	0	0	0	0	0	0.46	0	0	0	0.74	0.31	0
mmu-miR-3102-5p	mmu-mir-3102	miRBase	0.74	0	0.32	0.32	0	0	0.63	0.59	0	0	0.39	0	0	0	0	0
mmu-miR-3102-5p.2-5p	mmu-mir-3102	miRBase	1.24	31.62	0.95	0.32	1.78	1.46	3.15	2.67	0.95	2.78	1.16	2.54	1.48	2.98	0.94	0
mmu-miR-3102-3p.2-3p	mmu-mir-3102	miRBase	3.22	0	1.9	0.32	1.02	0.36	0.95	2.08	0.95	0.93	1.55	0.85	2.47	2.23	4.37	2.29
mmu-miR-3102-3p	mmu-mir-3102	miRBase	6.7	42.15	9.51	8.7	8.63	8.39	8.52	6.24	11.9	12.51	10.46	15.22	13.35	14.14	21.55	16.01
mmu-miR-3103-5p	mmu-mir-3103	miRBase	0	0	0	0	0	0	0	0	0	0	0	0	0.49	0	0	0
mmu-miR-3103-3p	mmu-mir-3103	miRBase	0.5	0	0	1.61	0.51	0.36	1.26	1.78	0.48	1.39	0.78	1.69	0	2.98	0.94	3.81
mmu-miR-3104-5p	mmu-mir-3104	miRBase	0	0	0	0	0	0	0	0	0	0	0	0	0	0	0	0
mmu-miR-3104-3p	mmu-mir-3104	miRBase	0	0	0	0	0	0	0	0	0	0	0	0	0	0	0	0
mmu-miR-3105-5p	mmu-mir-3105	miRBase	0	0	0	0	0	0	0	0	0	0	0	0	0	0	0	0
mmu-miR-3105-3p	mmu-mir-3105	miRBase	0.5	0	0	0	0	0	0	0	0	0	0	0.85	0	0	0	0
mmu-miR-3106-5p	mmu-mir-3106	miRBase	0	0	0	0	0	0	0	0	0	0	0	0	0	0	0	0
mmu-miR-3106-3p	mmu-mir-3106	miRBase	0	0	0	0	0	0	0	0	0	0	0	0	0	0	0	0
mmu-miR-3107-5p	mmu-mir-3107	miRBase	41.17	63.23	113.93	110.32	89.71	90.07	101.74	113.5	103.98	107.75	75.95	47.76	56.35	64.02	95.43	73.57
mmu-miR-3107-3p	mmu-mir-3107	miRBase	0.5	0	0.48	0	0.13	0	0.95	0.3	0.48	0.23	0.19	0.85	0	0.37	0.31	0
mmu-miR-3108-5p	mmu-mir-3108	miRBase	0	0	0	0	0	0	0.32	0.3	0	0	0	0	0	0	0	0
mmu-miR-3108-3p	mmu-mir-3108	miRBase	0	0	0.95	0.32	0	0	0	0.3	0	0	0	0	0	0	0	0
mmu-miR-3109-5p	mmu-mir-3109	miRBase	0.99	0	0.32	0.64	0.51	0	0	0	0	1.85	0.39	0.85	0.49	1.49	0.62	0
mmu-miR-3109-3p	mmu-mir-3109	miRBase	3.97	0	4.12	1.93	1.02	1.46	2.21	1.49	1.43	0.93	0	0.85	0	0.74	0.31	0.76
mmu-miR-3110-5p	mmu-mir-3110	miRBase	0.5	0	0.32	0.32	1.02	0	0	0.89	1.9	0.46	0.39	3.38	0.99	2.23	3.75	1.52
mmu-miR-3110-3p	mmu-mir-3110	miRBase	0	0	0	0	0	0	0	0	0.48	0	0	0	0	0	0	0
mmu-miR-3112-5p	mmu-mir-3112	miRBase	0	0	0	0	0	0	0	0	0	0	0	0	0	0	0	0
mmu-miR-3112-3p	mmu-mir-3112	miRBase	0.25	0	0	0.32	0.25	0	0.32	0	0	0	0	0	0.49	0.74	0	0
mmu-miR-3113-5p	mmu-mir-3113	miRBase	0	0	0	0	0	0	0	0	0	0	0	0	0.49	0	0	0
mmu-miR-3113-3p	mmu-mir-3113	miRBase	0	0	0	0	0	0	0	0	0	0	0	0	0	0	0	0
mmu-miR-32-5p	mmu-mir-32	miRBase	118.3	295.08	247.82	154.93	146.18	100.64	289.3	262.35	160.85	131.15	124	72.7	67.72	99.01	73.72	93.01
mmu-miR-32-3p	mmu-mir-32	miRBase	3.22	0	8.24	4.19	1.02	2.55	4.42	2.97	1.9	4.17	2.33	0.85	0	2.23	1.87	2.29
mmu-miR-320-5p	mmu-mir-320	miRBase	0	0	0	0.32	0.25	0	0	0	0	0	0	0	0	0.74	0	0
mmu-miR-320-3p	mmu-mir-320	miRBase	543.9	1496.5	833.14	988.21	905.5	976.53	953.7	1110.01	1144.02	870.32	1048.2	870.66	836.37	468.24	629.75	843.21
mmu-miR-322-5p	mmu-mir-322	miRBase	77.13	137	219.3	165.24	155.32	158.99	257.43	114.39	65.2	76.47	95.71	343.19	302.02	556.09	453.26	433.8
mmu-miR-322-3p	mmu-mir-322	miRBase	497.77	1949.67	2166.34	1892.99	1476.51	1448.75	1776.47	1311.74	1148.78	781.81	752.54	2854.58	3020.21	3078.94	2944.45	1886.17
mmu-miR-323-5p	mmu-mir-323	miRBase	0	0	0	0	0	0	0	0	0	0	0	0	0	1.49	0.31	0
mmu-miR-323-3p	mmu-mir-323	miRBase	0	0	0	0	0	0	0	0	0	0	0	40.57	43.5	28.29	51.85	12.96
mmu-miR-324-5p	mmu-mir-324	miRBase	10.91	10.54	18.38	10.31	25.89	13.49	16.72	15.75	9.99	12.98	14.34	93.83	65.25	111.66	92.46	57.94
mmu-miR-324-3p	mmu-mir-324	miRBase	20.34	0	35.81	31.57	40.35	24.07	32.18	35.36	35.22	26.42	28.68	38.04	33.61	25.31	33.11	21.35
mmu-miR-325-5p	mmu-mir-325	miRBase	0	0	0	0	0	0	0	0	0	0	0	0	0.99	0.74	1.25	0
mmu-miR-325-3p	mmu-mir-325	miRBase	0	0	0	0	0	0	0	0	0	0	0	0	0	0	0.62	0
mmu-miR-326-5p	mmu-mir-326	miRBase	0	0	0	0	0	0	0.32	0	0	0	0	0	0	0	0	0
mmu-miR-326-3p	mmu-mir-326	miRBase	7.69	0	10.77	14.17	29.44	23.34	11.67	12.78	10.47	8.81	16.28	33.81	25.7	32.75	58.41	38.88
mmu-miR-327	mmu-mir-327	miRBase	0	0	0	0	0	0	0	0	0	0	0	0	0	0	0	0
mmu-miR-328-5p	mmu-mir-328	miRBase	0	0	0.32	0	0.51	0	0.32	0.3	0.48	0	0	0	0	1.49	0.31	0
mmu-miR-328-3p	mmu-mir-328	miRBase	306.18	137	340.35	358.34	488.02	486.08	332.52	285.52	423.06	413.61	495.62	307.27	309.19	224.07	282.54	199.75
mmu-miR-329-5p	mmu-mir-329	miRBase	0	0	0	0.32	0	0	0.63	0	0.48	0	0	126.8	130	123.57	150.25	65.57
mmu-miR-329-3p	mmu-mir-329	miRBase	0	0	0.32	0	0.25	0	0	0.3	0	0	0	170.75	184.38	109.43	162.44	50.32
mmu-miR-33-5p	mmu-mir-33	miRBase	18.35	10.54	72.25	47.03	52.53	31	55.84	67.74	36.64	34.29	40.69	16.06	15.32	13.4	5.94	6.1
mmu-miR-33-3p	mmu-mir-33	miRBase	0.25	0	1.9	0.64	1.78	0	2.21	2.67	0.48	0.93	0.78	2.54	1.48	2.98	0.62	3.05
mmu-miR-330-5p	mmu-mir-330	miRBase	5.21	0	6.97	3.54	6.6	5.47	3.15	4.16	4.76	5.1	6.2	32.97	19.28	29.03	34.99	36.59
mmu-miR-330-3p	mmu-mir-330	miRBase	4.71	21.08	5.07	2.9	7.36	4.74	6.31	2.97	5.23	5.56	5.43	17.75	12.85	14.14	16.24	9.15
mmu-miR-331-5p	mmu-mir-331	miRBase	5.95	21.08	12.68	3.54	5.58	4.38	7.89	5.35	5.71	8.34	4.26	2.54	2.97	2.98	4.37	3.81
mmu-miR-331-3p	mmu-mir-331	miRBase	37.95	63.23	119.79	70.86	74.61	68.19	66.25	79.33	72.81	81.56	62	99.75	103.8	81.89	170.56	88.44
mmu-miR-335-5p	mmu-mir-335	miRBase	30.26	632.32	423.7	275.4	409.35	365.01	167.2	197.28	319.79	266.01	208.09	551.98	745.91	668.49	666.92	545.11
mmu-miR-335-3p	mmu-mir-335	miRBase	42.16	685.02	795.11	475.42	263.68	365.38	597.84	232.64	222.71	222.91	203.44	475.06	547.2	686.36	634.75	431.52
mmu-miR-337-5p	mmu-mir-337	miRBase	0	0	0	0	0	0	0	0	0	0	0.39	517.32	545.22	273.95	309.88	86.15
mmu-miR-337-3p	mmu-mir-337	miRBase	0	0	0	0	0	0	0	0	0	0	0	18.6	23.23	15.63	16.56	4.57
mmu-miR-338-5p	mmu-mir-338	miRBase	0	0	0	0	0.51	0.36	0	0	0	0	1.55	3.38	2.47	2.23	2.81	6.86
mmu-miR-338-3p	mmu-mir-338	miRBase	0	0	0	0	0.25	0	0	0	0	0.46	0	1.69	1.48	0.74	1.87	1.52
mmu-miR-339-5p	mmu-mir-339	miRBase	44.4	52.69	105.85	89.22	99.74	72.93	85.5	113.5	94.7	88.98	89.13	161.45	126.05	107.94	139.32	93.77
mmu-miR-339-3p	mmu-mir-339	miRBase	6.2	31.62	10.46	7.09	10.91	14.22	5.68	8.62	11.42	15.76	12.79	14.37	15.82	17.12	16.56	11.44
mmu-miR-340-5p	mmu-mir-340	miRBase	0.25	10.54	0.95	0	0.51	0	0.32	0	0	0	0.39	3048.15	2936.67	2284.64	2392.48	1963.93
mmu-miR-340-3p	mmu-mir-340	miRBase	0	0	0	0	0	0	0	0	0	0	0	38.88	34.11	49.88	49.04	63.28
mmu-miR-341-5p	mmu-mir-341	miRBase	0	0	0	0	0	0	0	0	0	0	0	1.69	3.46	0.74	1.09	0.76
mmu-miR-341-3p	mmu-mir-341	miRBase	0	0	0.32	0.32	0	0.36	0.95	0	0	0.46	0	1036.76	1168.05	675.57	664.66	201.27
mmu-miR-342-5p	mmu-mir-342	miRBase	6.2	10.54	8.87	6.44	6.09	6.93	8.83	7.43	7.61	12.98	10.46	18.6	19.28	14.14	21.24	18.3
mmu-miR-342-3p	mmu-mir-342	miRBase	35.22	84.31	75.74	61.84	80.96	84.6	53	67.15	82.8	78.78	86.41	182.58	163.62	173.45	197.73	192.89
mmu-miR-343	mmu-mir-343	miRBase	0	0	0	0	0	0	0	0	0	0	0	0	0	0	0	0
mmu-miR-344-5p	mmu-mir-344-1	miRBase	0	0	0	0	0	0	0	0	0	0	0	0	0	0	0	0
mmu-miR-344-3p	mmu-mir-344-1	miRBase	5.58	0	6.5	2.04	3.3	3.65	6.15	5.79	2.14	3.48	1.16	6.34	2.22	2.48	2.6	1.52
mmu-miR-344-5p	mmu-mir-344-2	miRBase	0	0	0	0	0	0	0	0	0	0	0	0	0	0	0	0
mmu-miR-344-3p	mmu-mir-344-2	miRBase	5.58	0	6.5	2.04	3.3	3.65	6.15	5.79	2.14	3.48	1.16	6.34	2.22	2.48	2.6	1.52
mmu-miR-344b-5p	mmu-mir-344b	miRBase	0	0	0	0	0	0	0	0	0	0	0	0	0	0	0	0
mmu-miR-344b-3p	mmu-mir-344b	miRBase	2.73	10.54	5.39	5.58	2.79	2.19	7.57	4.16	2.86	1.85	1.55	1.69	0.99	0.74	0.73	0
mmu-miR-344c-5p	mmu-mir-344c	miRBase	0	0	0	0	0	0	0	0	0	0	0	0	0	0	0	0
mmu-miR-344c-3p	mmu-mir-344c	miRBase	0	0	0	0	0	0	0.32	0.3	0	0	0	0	0	0.25	0	0
mmu-miR-344d-3p	mmu-mir-344d-1	miRBase	0.25	0	0.11	0	0	0	0	0	0.16	0	0	0	0.16	0.25	0	0.25
mmu-miR-344d-1-5p	mmu-mir-344d-1	miRBase	0	0	0	0	0	0	0	0	0	0	0	0	0	0	0	0
mmu-miR-344d-3p	mmu-mir-344d-2	miRBase	0.25	0	0.11	0	0	0	0	0	0.16	0	0	0	0.16	0.25	0	0.25
mmu-miR-344d-2-5p	mmu-mir-344d-2	miRBase	0	0	0	0	0	0	0	0	0	0	0	0	0	0	0	0
mmu-miR-344d-3-5p	mmu-mir-344d-3	miRBase	0	0	0	0	0	0	0	0	0	0	0	0	0	0	0	0
mmu-miR-344d-3p	mmu-mir-344d-3	miRBase	0.25	0	0.11	0	0	0	0	0	0.16	0	0	0	0.16	0.25	0	0.25
mmu-miR-344e-5p	mmu-mir-344e	miRBase	0	0	0	0	0	0	0	0	0	0	0	0	0	0	0	0
mmu-miR-344e-3p	mmu-mir-344e	miRBase	0	0	0	0	0	0	0	0	0	0	0	0	0	0	0	0
mmu-miR-344f-5p	mmu-mir-344f	miRBase	0	0	0	0	0	0	0	0	0	0	0	0	0	0	0	0
mmu-miR-344f-3p	mmu-mir-344f	miRBase	0	0	0	0	0	0	0	0	0.48	0	0	0	0	0	0	0
mmu-miR-344g-5p	mmu-mir-344g	miRBase	0	0	0	0	0	0	0	0	0	0	0	0	0	0	0	0
mmu-miR-344g-3p	mmu-mir-344g	miRBase	0	0	0	0	0	0	0	0	0	0	0	0	0	0	0	0
mmu-miR-344h-5p	mmu-mir-344h-1	miRBase	0	0	0	0	0	0	0	0	0	0	0	0	0	0	0	0
mmu-miR-344h-3p	mmu-mir-344h-1	miRBase	0	0	0	0	0	0	0	0	0	0	0	0	0	0	0	0
mmu-miR-344h-5p	mmu-mir-344h-2	miRBase	0	0	0	0	0	0	0	0	0	0	0	0	0	0	0	0
mmu-miR-344h-3p	mmu-mir-344h-2	miRBase	0	0	0	0	0	0	0	0	0	0	0	0	0	0	0	0
mmu-miR-344i	mmu-mir-344i	miRBase	0	0	0	0	0	0	0	0	0	0	0	0	0	0	0	0
mmu-miR-345-5p	mmu-mir-345	miRBase	11.16	0	21.87	12.88	20.81	16.04	8.83	18.42	16.66	10.66	13.56	92.14	79.58	64.02	83.4	60.99
mmu-miR-345-3p	mmu-mir-345	miRBase	34.97	52.69	61.16	35.11	39.59	32.09	40.07	33.57	43.31	48.66	37.59	88.76	123.58	203.23	171.81	93.77
mmu-miR-346-5p	mmu-mir-346	miRBase	0	0	0	0	0	0	0	0	0	0	0	6.76	4.94	2.98	2.19	0
mmu-miR-346-3p	mmu-mir-346	miRBase	0	0	0	0	0	0	0	0	0	0	0	0	0	0	0	0
mmu-miR-3470a	mmu-mir-3470a	miRBase	1.49	0	1.43	1.45	2.92	1.09	3.31	2.38	1.43	0.93	1.55	10.99	24.22	24.19	16.56	28.21
mmu-miR-3470b	mmu-mir-3470b	miRBase	2.73	0	7.45	6.6	4.69	6.93	6.78	5.05	5.71	4.63	1.55	23.67	27.68	49.5	26.24	39.64
mmu-miR-3471	mmu-mir-3471-1	miRBase	0.12	0	0	0.16	0	0	0	0	0	0	0	0	0	0	0	0
mmu-miR-3471	mmu-mir-3471-2	miRBase	0.12	0	0	0.16	0	0	0	0	0	0	0	0	0	0	0	0
mmu-miR-3472	mmu-mir-3472	miRBase	0	0	0	0	0	0	0	0	0	0	0	0.85	0	0	0	0
mmu-miR-3473a	mmu-mir-3473a	miRBase	0.45	35.13	0.58	0.64	0.47	0.55	0.58	0.59	0.63	0.23	0.19	2.82	3.71	8.62	5.62	14.23
mmu-miR-3473b	mmu-mir-3473b	miRBase	6.49	2574.08	84.16	63.61	14.06	10.3	26	129.49	27.4	17.88	18.7	24.58	37.36	68.86	49.25	95.43
mmu-miR-3473c	mmu-mir-3473c	miRBase	0	0	0	0	0	0	0	0	0	0	0	0	0	0	0	0
mmu-miR-3473d	mmu-mir-3473d	miRBase	0.74	0	3.8	0.64	1.27	1.09	2.84	1.19	0.95	0.46	1.16	0	0	0	0.62	0
mmu-miR-3473e	mmu-mir-3473e	miRBase	1.2	1045.97	51.95	42.52	8.1	6.9	12.91	95.92	23.44	13.71	13.27	7.54	17.18	32.63	25.98	46.25
mmu-miR-3474	mmu-mir-3474	miRBase	0.74	10.54	1.27	1.61	1.27	0.73	0.32	0.89	0	1.85	0.78	0.85	1.48	0	1.56	0.76
mmu-miR-3475	mmu-mir-3475	miRBase	0	0	0	0	0	0	0	0	0	0	0	0	0	0	0.62	0
mmu-miR-34a-5p	mmu-mir-34a	miRBase	190.48	210.77	326.09	352.06	379.41	259.63	249.55	387.43	396.41	209.01	251.49	74.39	60.8	53.6	151.19	99.11
mmu-miR-34a-3p	mmu-mir-34a	miRBase	0.5	0	2.22	0	1.02	0	0.63	0.89	0	0	0.39	0.85	0	0.74	0.31	0
mmu-miR-34b-5p	mmu-mir-34b	miRBase	900.93	110.66	732.04	488.95	946.99	660.01	537.74	663.75	1093.1	878.43	646.17	34.23	25.7	7.82	64.35	42.31
mmu-miR-34b-3p	mmu-mir-34b	miRBase	212.8	442.63	344.79	359.46	280.68	198.37	406.02	484.88	350.25	218.74	171.67	9.3	7.91	9.68	31.86	22.87
mmu-miR-34c-5p	mmu-mir-34c	miRBase	7833.53	6528.74	12682.1	13520.7	11126.5	8796.78	14043.1	19114.5	12541.9	10269.4	8144.99	378.27	304	361.42	1502.99	1425.3
mmu-miR-34c-3p	mmu-mir-34c	miRBase	42.41	84.31	128.03	119.18	76.13	64.91	104.11	144.69	111.83	84.81	53.48	2.54	3.46	4.47	16.87	12.96
mmu-miR-350-5p	mmu-mir-350	miRBase	21.83	10.54	31.37	24.48	19.03	20.06	46.69	19.61	13.8	14.37	14.73	10.14	5.44	5.21	6.87	9.91
mmu-miR-350-3p	mmu-mir-350	miRBase	54.07	73.77	135.95	129.81	119.02	75.48	94.01	106.96	68.53	52.83	55.03	50.72	49.92	50.62	66.85	64.04
mmu-miR-351-5p	mmu-mir-351	miRBase	559.53	1159.26	1503.07	999.8	1047.62	1116.92	2126.34	779.32	677.66	686.8	733.55	1754	1702.39	1478.43	1581.56	854.65
mmu-miR-351-3p	mmu-mir-351	miRBase	1.74	42.15	12.36	3.87	4.57	2.19	9.78	3.27	4.76	1.85	1.94	5.92	19.77	12.66	11.87	6.86
mmu-miR-3544-5p	mmu-mir-3544	miRBase	0	0	0	0	0	0	0	0	0	0	0	0	0	0	0	0
mmu-miR-3544-3p	mmu-mir-3544	miRBase	0	0	0	0	0	0	0	0	0	0	0	0	0	0	0	0
mmu-miR-3572-5p	mmu-mir-3572	miRBase	0	0	0	0	0.25	0	0.32	0	0	0	0	0	0	0	0.31	0
mmu-miR-3572-3p	mmu-mir-3572	miRBase	0	0	0.63	0	0.51	1.09	0.32	1.19	0	0.46	0.78	0	0.49	0.74	0.94	0
mmu-miR-361-5p	mmu-mir-361	miRBase	49.36	84.31	114.72	84.07	81.97	66	93.38	79.63	76.14	46.81	57.35	126.8	113.69	140.7	136.51	113.6
mmu-miR-361-3p	mmu-mir-361	miRBase	253.72	358.32	309.93	282.48	282.46	283.7	336.93	322.96	282.67	304.94	257.3	240.91	200.69	207.69	214.91	161.63
mmu-miR-362-5p	mmu-mir-362	miRBase	57.04	73.77	100.77	73.12	77.66	56.52	110.73	114.09	76.14	58.39	63.94	136.94	124.07	75.19	77.16	77.76
mmu-miR-362-3p	mmu-mir-362	miRBase	7.69	10.54	20.92	17.07	24.62	13.49	19.56	22.28	19.04	11.59	16.28	71.85	64.75	32.75	38.42	35.83
mmu-miR-363-5p	mmu-mir-363	miRBase	0	0	0	0	0	0	0	0	0	0	0	0.85	0.99	1.49	1.56	0
mmu-miR-363-3p	mmu-mir-363	miRBase	0	0	0	0	0	0	0	0	0	0	0	7.61	9.89	5.21	10	1.52
mmu-miR-365-1-5p	mmu-mir-365-1	miRBase	19.59	1854.82	38.35	31.24	28.68	19.69	62.78	52.89	28.55	18.54	14.73	0.85	1.98	2.23	7.18	3.05
mmu-miR-365-3p	mmu-mir-365-1	miRBase	171.63	137	311.99	379.27	409.1	390.17	215.95	215.11	304.33	184.21	283.27	80.3	60.55	34.62	70.28	48.79
mmu-miR-365-3p	mmu-mir-365-2	miRBase	171.63	137	312.62	379.27	409.1	390.17	215.95	215.11	304.33	184.21	283.65	80.3	60.55	34.62	70.28	48.79
mmu-miR-365-2-5p	mmu-mir-365-2	miRBase	14.14	84.31	22.5	16.43	11.42	12.76	18.93	21.09	26.17	14.83	13.56	5.92	3.46	1.49	3.44	2.29
mmu-miR-367-5p	mmu-mir-367	miRBase	0	0	0	0	0	0	0	0	0	0	0	0	0	0	0	0
mmu-miR-367-3p	mmu-mir-367	miRBase	0	0	0	0	0	0	0	0	0	0	0	0	0	0	0	0
mmu-miR-369-5p	mmu-mir-369	miRBase	0	0	0.32	0	0	0	0	0	0	0	0	87.91	88.48	64.02	124.01	51.08
mmu-miR-369-3p	mmu-mir-369	miRBase	0.25	0	0.63	0	0	0	0.32	0.3	0.48	0.46	0	160.61	183.39	73.7	131.82	30.5
mmu-miR-370-5p	mmu-mir-370	miRBase	0	0	0	0	0	0	0	0	0	0	0	5.07	5.44	4.47	4.06	2.29
mmu-miR-370-3p	mmu-mir-370	miRBase	0.25	0	0	0	0	0	0	0	0	0	0	537.61	533.36	239.7	247.4	102.92
mmu-miR-374b-5p	mmu-mir-374b	miRBase	184.28	558.55	867.2	731.97	500.71	342.95	771.03	653.64	398.55	293.58	244.52	319.52	376.41	352.86	410.46	249.3
mmu-miR-374b-3p	mmu-mir-374b	miRBase	0	0	0	0	0	0	0	0	0	0	0	0	0	0	0	0
mmu-miR-374c-5p	mmu-mir-374c	miRBase	0	0	0.79	0.81	0	0.18	0.32	0.3	0.24	0.23	0	0	0.74	0	0	0
mmu-miR-374c-3p	mmu-mir-374c	miRBase	0	0	0	0	0	0	0	0	0	0	0	0	0	0.74	0	0
mmu-miR-375-5p	mmu-mir-375	miRBase	0	0	0	0	0	0	0	0	0	0	0	0	0	0	0	0
mmu-miR-375-3p	mmu-mir-375	miRBase	0.25	0	1.58	0.97	0.76	3.28	2.21	2.38	1.43	1.85	1.94	0	0.99	0	5.94	2.29
mmu-miR-376a-5p	mmu-mir-376a	miRBase	0	0	0	0	0	0	0	0	0	0	0	47.34	51.41	26.8	39.36	10.67
mmu-miR-376a-3p	mmu-mir-376a	miRBase	0	0	0	0	0	0	0	0	0	0	0	16.06	11.86	5.96	7.81	3.05
mmu-miR-376b-5p	mmu-mir-376b	miRBase	0	0	0	0	0	0	0	0	0	0	0	72.7	66.98	24.94	34.83	14.87
mmu-miR-376b-3p	mmu-mir-376b	miRBase	0	0	0.32	0	0	0	0	0	0	0	0	89.6	105.29	51.37	28.43	20.58
mmu-miR-376c-5p	mmu-mir-376c	miRBase	0	0	0	0	0	0	0	0	0	0	0	2.54	3.21	1.86	1.72	0.38
mmu-miR-376c-3p	mmu-mir-376c	miRBase	0.25	0	0.63	0.32	0	0	0	0	0	0	0.39	107.35	114.18	58.81	80.59	35.83
mmu-miR-377-5p	mmu-mir-377	miRBase	0	0	0	0	0	0	0	0	0	0	0	4.23	8.9	8.19	5.94	3.05
mmu-miR-377-3p	mmu-mir-377	miRBase	0	0	0	0	0	0	0	0	0	0	0	20.29	18.29	15.63	15.62	6.1
mmu-miR-378a-5p	mmu-mir-378a	miRBase	23.81	42.15	48.49	58.3	86.79	68.92	64.04	67.44	70.43	63.95	55.8	73.54	67.23	63.28	106.83	92.25
mmu-miR-378a-3p	mmu-mir-378a	miRBase	1796.77	6223.12	4530.38	5731.03	6180.78	5405.18	6811.18	8359.85	5807.42	5320.33	4330.09	6942.31	6289.23	10502.9	12672.5	13491.6
mmu-miR-378b	mmu-mir-378b	miRBase	11.45	10.54	19.86	25.07	42.66	29.96	16.56	29.91	37.67	29.81	25.54	45.08	48.19	36.35	60.29	43.71
mmu-miR-378c	mmu-mir-378c	miRBase	126.49	274.01	318.75	398.17	474.21	431.56	354.39	488.65	409.5	395	331.03	534.51	505.35	723.33	894.69	904.07
mmu-miR-378d	mmu-mir-378d	miRBase	130.29	15.81	167.85	140.87	376.55	272.15	163.52	192.38	388.72	320.23	230.79	399.4	360.27	232.88	404.73	285.52
mmu-miR-379-5p	mmu-mir-379	miRBase	3.47	10.54	6.97	7.09	3.3	2.19	6.94	10.1	7.14	3.24	6.2	10496.9	11877.2	11616	10048.8	3852.39
mmu-miR-379-3p	mmu-mir-379	miRBase	0.12	0	0	0	0	0	0	0	0	0	0	35.93	47.95	32.75	33.74	9.91
mmu-miR-380-5p	mmu-mir-380	miRBase	0	0	0	0	0	0	0	0	0	0.46	0	64.24	83.04	81.89	110.58	56.42
mmu-miR-380-3p	mmu-mir-380	miRBase	0	0	0	0	0	0.36	0	0	0	0	0	63.4	78.1	40.94	62.16	22.87
mmu-miR-381-5p	mmu-mir-381	miRBase	0	0	0	0	0	0	0	0	0	0	0	0	0.99	0	0	0
mmu-miR-381-3p	mmu-mir-381	miRBase	1.24	10.54	1.58	1.93	0.76	1.09	0.32	2.08	3.33	0.93	0	1975.04	2008.61	1239.47	1420.21	641.56
mmu-miR-382-5p	mmu-mir-382	miRBase	0.25	0	0.32	0.32	0.25	0.36	1.58	0	0	0	0	947.58	1114.66	754.85	901.2	306.48
mmu-miR-382-3p	mmu-mir-382	miRBase	0.5	0	0	0.64	0.25	0	0	0.3	0.48	0	0.78	551.14	617.88	334.99	370.79	119.7
mmu-miR-383-5p	mmu-mir-383	miRBase	0	0	0	0	0	0	0	0	0	0	0	13.52	10.38	11.91	32.8	7.62
mmu-miR-383-3p	mmu-mir-383	miRBase	0	0	0	0	0	0	0	0	0	0	0	0	0	0	0.31	0
mmu-miR-384-5p	mmu-mir-384	miRBase	0	0	0	0	0	0	0	0	0	0	0	0.85	0	0.74	0.62	0.76
mmu-miR-384-3p	mmu-mir-384	miRBase	0	0	0	0	0	0	0	0	0	0	0	0.85	0	0	1.25	0
mmu-miR-3960	mmu-mir-3960	miRBase	0	0	0	0	0.25	0	0	0	0	0	0	0	0.49	0	0	1.52
mmu-miR-3961	mmu-mir-3961	miRBase	0	0	0	0	0	0	0	0	0	0	0	0	0	0	0	0
mmu-miR-3962	mmu-mir-3962	miRBase	0.87	10.54	0.63	1.29	0.25	0.36	1.1	0.45	0.24	0.23	0.39	1.27	1.98	2.98	0.78	0.38
mmu-miR-3963	mmu-mir-3963	miRBase	12.65	0	14.26	14.82	25.38	24.8	8.83	20.5	33.79	16.22	18.6	16.91	36.58	0.74	8.43	5.34
mmu-miR-3964	mmu-mir-3964	miRBase	0	0	0	0	0	0	0	0	0	0	0	0.42	0.49	0	0.16	0
mmu-miR-3965	mmu-mir-3965	miRBase	0	0	0	0	0	0	0.16	0	0	0	0	0	0	0	0	0
mmu-miR-3966	mmu-mir-3966	miRBase	0	0	0	0	0	0	0	0.15	0	0	0	0	0	0	0	0
mmu-miR-3967	mmu-mir-3967	miRBase	0	0	0	0.32	0	0	0	0	0	0	0	0	0	0	0	0
mmu-miR-3968	mmu-mir-3968	miRBase	69.94	137	87.15	84.71	73.6	51.42	126.82	120.63	86.61	54.68	55.8	55.79	49.43	52.11	41.86	55.65
mmu-miR-3969	mmu-mir-3969	miRBase	0	0	0	0	0	0	0	0	0	0	0	0	0	0	0	0
mmu-miR-3970	mmu-mir-3970	miRBase	10.42	0	13.15	9.18	20.56	15.13	9.94	11.88	21.89	17.61	17.83	18.6	19.28	7.07	16.87	7.24
mmu-miR-3971	mmu-mir-3971	miRBase	0	0	0	0	0	0	0	0	0	0	0	0	0	0	0	0
mmu-miR-409-5p	mmu-mir-409	miRBase	0.5	0	0	0.32	0	0	0	0	0	0	0	224.85	231.34	165.26	219.6	66.33
mmu-miR-409-3p	mmu-mir-409	miRBase	0.25	0	0.63	0	0.25	0	0.63	0.3	0.48	0	0	198.65	222.44	171.22	260.21	61.75
mmu-miR-410-5p	mmu-mir-410	miRBase	0	0	0	0	0.25	0	0	0	0	0	0	8.45	5.93	2.98	1.87	1.52
mmu-miR-410-3p	mmu-mir-410	miRBase	0	0	0	0	0	0	0	0	0.48	0	0	85.38	144.34	85.61	117.77	65.57
mmu-miR-411-5p	mmu-mir-411	miRBase	0.74	10.54	6.02	1.61	1.27	1.82	2.84	3.86	2.38	1.85	3.1	4615.34	5331.1	3645.45	3719.14	1626.95
mmu-miR-411-3p	mmu-mir-411	miRBase	0.62	0	0.32	0	0	0	0.32	0.3	0	0.46	0	193.15	197.23	164.52	184.61	41.93
mmu-miR-412-5p	mmu-mir-412	miRBase	0	0	0	0	0	0	0	0	0	0	0	15.22	17.3	14.89	24.68	5.34
mmu-miR-412-3p	mmu-mir-412	miRBase	0	0	0	0	0	0	0	0	0	0	0	1.69	3.46	2.98	3.75	3.81
mmu-miR-421-5p	mmu-mir-421	miRBase	0	0	0.63	0.32	0	0.36	0	0	0	0	0	0.85	0	0	0	0
mmu-miR-421-3p	mmu-mir-421	miRBase	31	31.62	50.07	40.26	36.29	27.71	67.2	53.18	36.64	26.42	20.93	74.39	60.8	60.3	69.97	41.93
mmu-miR-423-5p	mmu-mir-423	miRBase	341.03	737.71	449.05	418.09	409.61	447.42	451.14	386.84	515.86	547.31	502.98	210.48	195.25	151.12	188.36	176.88
mmu-miR-423-3p	mmu-mir-423	miRBase	2367.83	2624.14	3242.55	2471.16	2022.14	2076.31	3611.31	2829.39	3017.57	2730.06	2588.54	1266.26	1071.66	955.1	1127.36	944.61
mmu-miR-425-5p	mmu-mir-425	miRBase	81.1	284.55	158.13	99.53	98.72	86.06	116.1	118.25	110.88	107.98	92.61	96.36	87.49	106.45	98.71	103.69
mmu-miR-425-3p	mmu-mir-425	miRBase	28.52	0	28.2	16.11	27.15	22.24	28.08	26.74	21.89	14.83	22.09	32.12	26.2	20.84	33.74	28.21
mmu-miR-429-5p	mmu-mir-429	miRBase	0	0	0	0	0	0	0	0	0	0	0	0	0	0	0	0
mmu-miR-429-3p	mmu-mir-429	miRBase	0	0	0	0	0	0	0	0	0	0	0	3.38	0.49	0	1.25	0.76
mmu-miR-431-5p	mmu-mir-431	miRBase	0	0	0	0	0	0	0	0	0	0	0	142.86	140.88	131.02	199.61	61.75
mmu-miR-431-3p	mmu-mir-431	miRBase	0	0	0	0	0	0	0	0	0	0	0	17.75	12.36	8.19	11.25	4.57
mmu-miR-432	mmu-mir-432	miRBase	0	0	0	0	0	0	0	0	0	0	0	0	0	0	0	0
mmu-miR-433-5p	mmu-mir-433	miRBase	0	0	0	0	0	0	0	0	0	0	0	10.14	5.93	0.74	8.12	1.52
mmu-miR-433-3p	mmu-mir-433	miRBase	0	0	0.32	0	0	0	0	0	0	0	0	303.46	273.85	176.43	262.4	79.29
mmu-miR-434-5p	mmu-mir-434	miRBase	0.74	0	0	0.97	0	0.36	0.32	0.59	0.48	0	0.39	2679.6	2485.87	2260.08	2471.83	981.2
mmu-miR-434-3p	mmu-mir-434	miRBase	0.25	0	0	0	0.25	0	0	0.59	0	0.46	0	1644.95	1645.05	754.85	1071.45	355.28
mmu-miR-448-5p	mmu-mir-448	miRBase	0	0	0	0	0	0	0	0	0	0	0	0	0	0	0	0
mmu-miR-448-3p	mmu-mir-448	miRBase	0	0	0	0	0	0	0	0	0	0	0	0	0	0	0	0
mmu-miR-449a-5p	mmu-mir-449a	miRBase	1.98	0	1.9	1.29	0.76	0.36	3.79	5.05	2.38	0.93	0.39	0.85	3.46	3.72	6.87	3.81
mmu-miR-449a-3p	mmu-mir-449a	miRBase	0	0	0	0	0	0	0	0	0	0	0	0	0	0	0	0
mmu-miR-449b	mmu-mir-449b	miRBase	0.5	0	0	0.48	0.76	1.09	0.32	0.45	0.48	0.93	0.97	0	0	0	0.16	0
mmu-miR-449c-5p	mmu-mir-449c	miRBase	0	0	0.32	0	0.25	0	1.58	0.3	0	0	0	0.85	0	0.74	0	0
mmu-miR-449c-3p	mmu-mir-449c	miRBase	0	0	0	0	0	0	0	0	0	0	0	0	0	0	0	0
mmu-miR-450a-5p	mmu-mir-450a-1	miRBase	166.3	152.81	477.89	500.38	621.77	485.35	371.79	476.42	375.47	304.24	305.55	1073.53	998.99	864.65	1053.64	592.38
mmu-miR-450a-1-3p	mmu-mir-450a-1	miRBase	2.23	0	6.65	6.76	7.74	5.65	8.83	5.05	6.66	5.56	3.68	15.64	17.55	12.66	10.93	11.05
mmu-miR-450a-5p	mmu-mir-450a-2	miRBase	166.3	152.81	478.21	500.38	621.77	484.62	371.79	477.31	375.47	304.24	305.55	1072.69	999.98	862.42	1053.64	593.14
mmu-miR-450a-2-3p	mmu-mir-450a-2	miRBase	0	0	0.95	0.32	2.03	1.46	0	0.3	0.95	0.46	0.78	0.85	0.99	0	2.19	1.52
mmu-miR-450b-5p	mmu-mir-450b	miRBase	23.31	105.39	63.7	57.33	45.43	53.97	122.09	39.52	24.27	31.05	30.61	136.94	152.25	165.26	158.69	109.02
mmu-miR-450b-3p	mmu-mir-450b	miRBase	19.35	31.62	82.08	60.88	50.38	54.88	56.79	60.61	53.77	43.56	37.01	120.46	154.97	113.15	129.01	86.53
mmu-miR-451a	mmu-mir-451a	miRBase	0.99	0	0	0.32	0.51	0.36	0	0.3	0.48	0.93	0.39	85.38	116.41	170.47	220.22	189.84
mmu-miR-451b	mmu-mir-451b	miRBase	0	0	0	0	0	0	0	0	0	0	0	0	0	0	0	0
mmu-miR-452-5p	mmu-mir-452	miRBase	0	10.54	0	0	0	0	0	0	0	0	0	3.38	0.99	0.74	3.44	8.39
mmu-miR-452-3p	mmu-mir-452	miRBase	0	0	0	0	0	0	0	0	0	0	0	0.85	0	0.74	1.56	0
mmu-miR-453	mmu-mir-453	miRBase	0	0	0	0	0	0	0	0	0	0	0	0	0	0	0	0
mmu-miR-455-5p	mmu-mir-455	miRBase	1244.8	2444.99	3536.31	3989.54	4384.1	3420.4	2465.48	4118.25	3205.06	2642.94	2115.01	11509.6	10053.2	5394.11	4115.86	3536.75
mmu-miR-455-3p	mmu-mir-455	miRBase	142.86	579.63	608.14	630.67	574.06	408.77	362.8	501.52	451.61	344.79	258.08	1516.47	1475.5	731.03	538.22	375.86
mmu-miR-463-5p	mmu-mir-463	miRBase	0	0	0	0	0	0	0	0.59	0	0.46	0.39	0	0	0	0	0
mmu-miR-463-3p	mmu-mir-463	miRBase	0	0	0	0.32	0	0	0.32	1.19	0	0.46	0.78	0	0	0	0	0
mmu-miR-465a-5p	mmu-mir-465a	miRBase	0	0	0.32	0	0	0.36	0.63	1.49	1.9	3.24	0.78	0	0	0	0	0
mmu-miR-465a-3p	mmu-mir-465a	miRBase	0.1	0	0.13	0.13	0.41	0.29	0.38	0.71	1.43	1.58	1.63	0.17	0	0	0.06	0
mmu-miR-465b-5p	mmu-mir-465b-1	miRBase	0.25	0	0.79	0.97	2.16	2.01	1.89	4.9	5	6.95	6.59	0	0	0	0	0
mmu-miR-465b-3p	mmu-mir-465b-1	miRBase	0.1	0	0.13	0.13	0.41	0.29	0.38	0.71	1.43	1.58	1.63	0.17	0	0	0.06	0
mmu-miR-465b-5p	mmu-mir-465b-2	miRBase	0.25	0	0.79	0.97	2.16	2.01	1.89	4.9	5	6.95	6.59	0	0	0	0	0
mmu-miR-465b-3p	mmu-mir-465b-2	miRBase	0.1	0	0.13	0.13	0.41	0.29	0.38	0.71	1.43	1.58	1.63	0.17	0	0	0.06	0
mmu-miR-465c-5p	mmu-mir-465c-1	miRBase	0	0	0.79	1.45	1.78	1.64	0.63	3.42	5	5.56	4.84	0	0	0	0.16	0
mmu-miR-465c-3p	mmu-mir-465c-1	miRBase	0.1	0	0.13	0.13	0.41	0.29	0.38	0.71	1.43	1.58	1.63	0.17	0	0	0.06	0
mmu-miR-465c-5p	mmu-mir-465c-2	miRBase	0	0	0.79	1.45	1.78	1.64	0.63	3.42	5	5.56	4.84	0	0	0	0.16	0
mmu-miR-465c-3p	mmu-mir-465c-2	miRBase	0.1	0	0.13	0.13	0.41	0.29	0.38	0.71	1.43	1.58	1.63	0.17	0	0	0.06	0
mmu-miR-466a-5p	mmu-mir-466a	miRBase	1.24	5.27	1.53	0.86	1.52	1.46	1.26	1.76	2.18	3.01	1.78	0	0.41	0	0.31	0
mmu-miR-466a-3p	mmu-mir-466a	miRBase	2.55	35.76	8.64	5.85	4.99	3.97	10.83	10.4	7.22	5.26	7.1	2.05	2.44	2.17	3.29	2.1
mmu-miR-466b-5p	mmu-mir-466b-1	miRBase	2.36	5.77	4.7	2.84	3.16	1.89	5.45	7.04	4.2	4.36	4.75	1.24	1.35	1.28	1.8	1.05
mmu-miR-466b-3p	mmu-mir-466b-1	miRBase	3.44	36.63	9.77	6.12	5.6	4.46	12.87	11.4	7.98	6.4	7.88	2.12	2.57	2.36	3.4	2.29
mmu-miR-466b-5p	mmu-mir-466b-2	miRBase	1.88	4.6	3.7	2.14	2.33	1.55	3.64	5.56	3.14	2.98	3.67	0.93	1.04	1.19	1.58	0.76
mmu-miR-466b-3p	mmu-mir-466b-2	miRBase	3.44	36.63	9.77	6.12	5.6	4.46	12.87	11.4	7.98	6.4	7.88	2.12	2.57	2.36	3.4	2.29
mmu-miR-466b-5p	mmu-mir-466b-3	miRBase	2.36	5.77	4.7	2.84	3.16	1.89	5.45	7.04	4.2	4.36	4.75	1.24	1.35	1.28	1.8	1.05
mmu-miR-466b-3p	mmu-mir-466b-3	miRBase	2.57	18.6	5.6	3.92	3.02	2.5	9.13	7.56	4.42	3.88	4.17	1.04	1.41	1.04	2.11	1.29
mmu-miR-466b-5p	mmu-mir-466b-4	miRBase	2.36	5.77	4.7	2.84	3.16	1.89	5.45	7.04	4.2	4.36	4.75	1.24	1.35	1.28	1.8	1.05
mmu-miR-466b-3p	mmu-mir-466b-4	miRBase	3.44	36.63	9.77	6.12	5.6	4.46	12.87	11.4	7.98	6.4	7.88	2.12	2.57	2.36	3.4	2.29
mmu-miR-466b-5p	mmu-mir-466b-5	miRBase	2.36	5.77	4.7	2.84	3.16	1.89	5.45	7.04	4.2	4.36	4.75	1.24	1.35	1.28	1.8	1.05
mmu-miR-466b-3p	mmu-mir-466b-5	miRBase	3.44	36.63	9.77	6.12	5.6	4.46	12.87	11.4	7.98	6.4	7.88	2.12	2.57	2.36	3.4	2.29
mmu-miR-466b-5p	mmu-mir-466b-6	miRBase	2.36	5.77	4.7	2.84	3.16	1.89	5.45	7.04	4.2	4.36	4.75	1.24	1.35	1.28	1.8	1.05
mmu-miR-466b-3p	mmu-mir-466b-6	miRBase	3.44	36.63	9.77	6.12	5.6	4.46	12.87	11.4	7.98	6.4	7.88	2.12	2.57	2.36	3.4	2.29
mmu-miR-466b-5p	mmu-mir-466b-7	miRBase	2.36	5.77	4.7	2.84	3.16	1.89	5.45	7.04	4.2	4.36	4.75	1.24	1.35	1.28	1.8	1.05
mmu-miR-466b-3p	mmu-mir-466b-7	miRBase	3.44	36.63	9.77	6.12	5.6	4.46	12.87	11.4	7.98	6.4	7.88	2.12	2.57	2.36	3.4	2.29
mmu-miR-466b-5p	mmu-mir-466b-8	miRBase	2.13	2.11	2.96	1.89	2.18	1.42	4.16	4.48	2.47	2.6	3.29	1.35	1.05	1.49	1.56	1.07
mmu-miR-466b-3p	mmu-mir-466b-8	miRBase	3.44	36.63	9.77	6.12	5.6	4.46	12.87	11.4	7.98	6.4	7.88	2.12	2.57	2.36	3.4	2.29
mmu-miR-466c-5p	mmu-mir-466c-1	miRBase	19.62	21.08	34.44	31.89	39.08	34.09	33.44	48.14	41.2	45.42	54.28	11.41	14.88	17.12	18.61	16.77
mmu-miR-466c-3p	mmu-mir-466c-1	miRBase	3.44	36.63	9.77	6.12	5.6	4.46	12.87	11.4	7.98	6.4	7.88	2.12	2.57	2.36	3.4	2.29
mmu-miR-466c-5p	mmu-mir-466c-2	miRBase	19.62	21.08	34.44	31.89	39.08	34.09	33.44	48.14	41.2	45.42	54.28	11.41	14.88	17.12	18.61	16.77
mmu-miR-466c-3p	mmu-mir-466c-2	miRBase	3.44	36.63	9.77	6.12	5.6	4.46	12.87	11.4	7.98	6.4	7.88	2.12	2.57	2.36	3.4	2.29
mmu-miR-466d-5p	mmu-mir-466d	miRBase	0.87	0	1.58	1.29	1.78	1.09	3.21	2.92	1.43	1.39	3.29	0	1.24	0.74	0.47	0.76
mmu-miR-466d-3p	mmu-mir-466d	miRBase	4.63	59.06	18.03	12.48	16.4	15.31	19.67	26.64	17.65	19.66	25.38	8.19	9.42	7.33	10.99	11.12
mmu-miR-466e-5p	mmu-mir-466e	miRBase	2.13	2.11	2.96	1.89	2.18	1.42	4.16	4.48	2.47	2.6	3.29	1.35	1.05	1.49	1.56	1.07
mmu-miR-466e-3p	mmu-mir-466e	miRBase	3.44	36.63	9.77	6.12	5.6	4.49	12.92	11.4	7.98	6.43	7.95	2.12	2.57	2.36	3.42	2.35
mmu-miR-466f-5p	mmu-mir-466f-1	miRBase	1.2	9.53	2.47	1.13	1.12	1.03	3.43	3.33	1.43	1.31	0.9	0.21	0.37	0.56	0.1	0.19
mmu-miR-466f-3p	mmu-mir-466f-1	miRBase	1.36	49.18	1.21	0.86	2.09	1.49	2.23	1.98	3.25	1.85	2.26	0.99	0.96	0.31	0.26	0.7
mmu-miR-466f	mmu-mir-466f-1	miRBase	1.2	9.53	2.5	1.13	1.12	1.03	3.48	3.41	1.43	1.31	0.9	0.21	0.37	0.56	0.1	0.19
mmu-miR-466f-5p	mmu-mir-466f-2	miRBase	1.2	9.53	2.47	1.13	1.12	1.03	3.43	3.33	1.43	1.31	0.9	0.21	0.37	0.56	0.1	0.19
mmu-miR-466f-3p	mmu-mir-466f-2	miRBase	26.46	194.97	29.92	18.47	33.44	29.38	63.04	40.9	30.85	36.77	45.27	14.37	9.86	3.78	5.39	7.94
mmu-miR-466f	mmu-mir-466f-2	miRBase	1.2	9.53	2.5	1.13	1.12	1.03	3.48	3.41	1.43	1.31	0.9	0.21	0.37	0.56	0.1	0.19
mmu-miR-466f-5p	mmu-mir-466f-3	miRBase	1.2	9.53	2.47	1.13	1.12	1.03	3.43	3.33	1.43	1.31	0.9	0.21	0.37	0.56	0.1	0.19
mmu-miR-466f-3p	mmu-mir-466f-3	miRBase	10.71	73.77	12.28	8.11	13.51	8.96	25.24	19.96	12.29	13.75	17.57	3.38	2.94	3.16	3.98	5.65
mmu-miR-466f	mmu-mir-466f-3	miRBase	1.2	9.53	2.5	1.13	1.12	1.03	3.48	3.41	1.43	1.31	0.9	0.21	0.37	0.56	0.1	0.19
mmu-miR-466f-5p	mmu-mir-466f-4	miRBase	1.2	9.53	2.47	1.13	1.12	1.03	3.43	3.33	1.43	1.31	0.9	0.21	0.37	0.56	0.1	0.19
mmu-miR-466f	mmu-mir-466f-4	miRBase	1.2	9.53	2.47	1.13	1.12	1.03	3.43	3.33	1.43	1.31	0.9	0.21	0.37	0.56	0.1	0.19
mmu-miR-466g	mmu-mir-466g	miRBase	5.21	31.62	10.46	4.19	7.11	8.39	19.24	10.99	12.37	8.81	10.85	5.07	3.95	0	1.87	3.05
mmu-miR-466h-5p	mmu-mir-466h	miRBase	8.58	21.08	21.76	13.53	24.13	18.78	30	34.19	22.6	29.2	28.09	8.88	8.4	2.23	8.43	8.77
mmu-miR-466h-3p	mmu-mir-466h	miRBase	4.71	73.77	8.08	5.15	4.44	4.92	18.46	13.3	8.25	7.88	4.65	3.8	1.61	2.23	2.81	3.05
mmu-miR-466i-5p	mmu-mir-466i	miRBase	1.81	4.1	1.42	1.66	0.94	1.01	3.18	1.23	0.68	1.83	0.33	4.36	7.81	5.57	4.09	5.01
mmu-miR-466i-5p	mmu-mir-466i	miRBase	2.04	4.1	1.44	1.85	1.07	1.08	3.29	1.38	0.68	1.49	0.53	4.95	7.53	6.74	4.29	6.21
mmu-miR-466i-3p	mmu-mir-466i	miRBase	4.28	5.27	4.67	2.09	5.01	3.19	6.47	4.01	3.33	6.41	5.62	1.69	0.47	0.81	1.95	1.33
mmu-miR-466j	mmu-mir-466j	miRBase	0.41	1.62	1.37	0.47	0.36	0.71	0.81	0.61	0.89	1.24	1.6	0.42	0.99	0.07	0.02	0.52
mmu-miR-466k	mmu-mir-466k	miRBase	1.03	1.17	2.38	1.18	1.21	1.77	4.61	3.91	3.85	1.3	1.33	0.09	2.08	0.07	0.14	0.08
mmu-miR-466l-5p	mmu-mir-466l	miRBase	0.02	0	0	0	0.02	0	0	0	0	0.14	0.04	0	0	0	0	0
mmu-miR-466l-3p	mmu-mir-466l	miRBase	0	0	0	0	0	0.36	0	0	0	0	0	0	0	0	0	0
mmu-miR-466m-5p	mmu-mir-466m	miRBase	0.41	1.62	0.71	0.53	0.48	0.42	0.71	0.76	0.84	0.54	0.63	0	0.1	0.21	0.18	0.21
mmu-miR-466m-3p	mmu-mir-466m	miRBase	2.23	42.15	3.61	2	2.59	1.09	5.55	2.08	1.43	1.2	3.64	1.69	0	1.49	1.25	2.29
mmu-miR-466n-5p	mmu-mir-466n	miRBase	0.87	0	1.58	1.29	1.78	1.09	3.21	2.92	1.43	1.39	3.29	0	1.24	0.74	0.47	0.76
mmu-miR-466n-3p	mmu-mir-466n	miRBase	0.5	21.08	1.27	0	2.03	0.36	3.79	1.78	2.38	3.71	1.94	0	0	0.74	0.62	0
mmu-miR-466o-5p	mmu-mir-466o	miRBase	2.36	5.77	4.7	2.84	3.16	1.89	5.45	7.04	4.2	4.36	4.75	1.24	1.35	1.28	1.8	1.05
mmu-miR-466o-3p	mmu-mir-466o	miRBase	0.26	0	0	0	0.25	0	0.63	0	0	0	0	0.85	0	0	0.31	0.76
mmu-miR-466p-5p	mmu-mir-466p	miRBase	1.84	7.61	2.53	1.85	2.43	1.75	2.89	3.71	3.92	3.2	3.23	0.31	0.65	0.17	0.6	0.36
mmu-miR-466p-3p	mmu-mir-466p	miRBase	3.44	36.63	9.77	6.12	5.6	4.46	12.87	11.4	7.98	6.4	7.88	2.12	2.57	2.36	3.4	2.29
mmu-miR-466q	mmu-mir-466q	miRBase	0	0	0	0	0	0	0	0	0	0	0	0	0	0	0	0.76
mmu-miR-467a-5p	mmu-mir-467a-1	miRBase	30.64	130.15	77.78	52.02	38.29	32.43	82.04	98.05	64.52	64.9	47.03	16.51	20.15	19.02	31.51	18.36
mmu-miR-467a-3p	mmu-mir-467a-1	miRBase	2.66	43.99	6.94	4.47	4.53	3.83	11.12	10.46	6.98	5.39	6.12	2.75	2.1	2.02	3.89	2.69
mmu-miR-467a-5p	mmu-mir-467a-10	miRBase	30.64	130.15	77.78	52.02	38.29	32.43	82.04	98.05	64.52	64.9	47.03	16.51	20.15	19.02	31.51	18.36
mmu-miR-467a-3p	mmu-mir-467a-10	miRBase	2.66	43.99	6.94	4.47	4.53	3.83	11.12	10.46	6.98	5.39	6.12	2.75	2.1	2.02	3.89	2.69
mmu-miR-467a-5p	mmu-mir-467a-2	miRBase	30.64	130.15	77.78	52.02	38.29	32.43	82.04	98.05	64.52	64.9	47.03	16.51	20.15	19.02	31.51	18.36
mmu-miR-467a-3p	mmu-mir-467a-2	miRBase	2.66	43.99	6.94	4.47	4.53	3.83	11.12	10.46	6.98	5.39	6.12	2.75	2.1	2.02	3.89	2.69
mmu-miR-467a-5p	mmu-mir-467a-3	miRBase	30.64	130.15	77.78	52.02	38.29	32.43	82.04	98.05	64.52	64.9	47.03	16.51	20.15	19.02	31.51	18.36
mmu-miR-467a-3p	mmu-mir-467a-3	miRBase	2.66	43.99	6.94	4.47	4.53	3.83	11.12	10.46	6.98	5.39	6.12	2.75	2.1	2.02	3.89	2.69
mmu-miR-467a-5p	mmu-mir-467a-4	miRBase	30.64	130.15	77.78	52.02	38.29	32.43	82.04	98.05	64.52	64.9	47.03	16.51	20.15	19.02	31.51	18.36
mmu-miR-467a-3p	mmu-mir-467a-4	miRBase	2.66	43.99	6.94	4.47	4.53	3.83	11.12	10.46	6.98	5.39	6.12	2.75	2.1	2.02	3.89	2.69
mmu-miR-467a-5p	mmu-mir-467a-5	miRBase	30.64	130.15	77.78	52.02	38.29	32.43	82.04	98.05	64.52	64.9	47.03	16.51	20.15	19.02	31.51	18.36
mmu-miR-467a-3p	mmu-mir-467a-5	miRBase	2.66	43.99	6.94	4.47	4.53	3.83	11.12	10.46	6.98	5.39	6.12	2.75	2.1	2.02	3.89	2.69
mmu-miR-467a-5p	mmu-mir-467a-6	miRBase	30.64	130.15	77.78	52.02	38.29	32.43	82.04	98.05	64.52	64.9	47.03	16.51	20.15	19.02	31.51	18.36
mmu-miR-467a-3p	mmu-mir-467a-6	miRBase	2.66	43.99	6.94	4.47	4.53	3.83	11.12	10.46	6.98	5.39	6.12	2.75	2.1	2.02	3.89	2.69
mmu-miR-467a-5p	mmu-mir-467a-7	miRBase	30.64	130.15	77.78	52.02	38.29	32.43	82.04	98.05	64.52	64.9	47.03	16.51	20.15	19.02	31.51	18.36
mmu-miR-467a-3p	mmu-mir-467a-7	miRBase	2.66	43.99	6.94	4.47	4.53	3.83	11.12	10.46	6.98	5.39	6.12	2.75	2.1	2.02	3.89	2.69
mmu-miR-467a-5p	mmu-mir-467a-8	miRBase	30.64	130.15	77.78	52.02	38.29	32.43	82.04	98.05	64.52	64.9	47.03	16.51	20.15	19.02	31.51	18.36
mmu-miR-467a-3p	mmu-mir-467a-8	miRBase	2.66	43.99	6.94	4.47	4.53	3.83	11.12	10.46	6.98	5.39	6.12	2.75	2.1	2.02	3.89	2.69
mmu-miR-467a-5p	mmu-mir-467a-9	miRBase	30.64	130.15	77.78	52.02	38.29	32.43	82.04	98.05	64.52	64.9	47.03	16.51	20.15	19.02	31.51	18.36
mmu-miR-467a-3p	mmu-mir-467a-9	miRBase	2.66	43.99	6.94	4.47	4.53	3.83	11.12	10.46	6.98	5.39	6.12	2.75	2.1	2.02	3.89	2.69
mmu-miR-467b-5p	mmu-mir-467b	miRBase	30.64	130.15	77.78	52.02	38.29	32.43	82.04	98.05	64.52	64.9	47.03	16.51	20.15	19.02	31.51	18.36
mmu-miR-467b-3p	mmu-mir-467b	miRBase	0.51	0	0.05	0.32	0	0	0.97	0.62	0	0.5	0.39	0	0	0	0.03	0
mmu-miR-467c-5p	mmu-mir-467c	miRBase	60.03	116.74	147.49	75.9	68.56	59.18	152.45	138.44	92.65	106.24	85.39	22.74	24.29	26.73	26.75	28.39
mmu-miR-467c-3p	mmu-mir-467c	miRBase	0.41	0	1.16	0.97	0.4	0.58	1.94	0.32	2.18	0.96	1.94	0.07	0	0.06	0.47	1.2
mmu-miR-467d-5p	mmu-mir-467d	miRBase	8.65	6.08	33.03	20.45	15.8	17.31	16.61	26.45	27.06	26.07	30.81	7.8	9.09	13.46	14.88	17.4
mmu-miR-467d-3p	mmu-mir-467d	miRBase	2.66	43.99	6.94	4.47	4.53	3.83	11.1	10.46	6.98	5.39	6.12	2.75	2.1	2.02	3.89	2.69
mmu-miR-467e-5p	mmu-mir-467e	miRBase	88.54	121.2	188.24	155.84	204.42	150.78	186.45	236.95	203.92	207.85	222.04	65.09	61.29	48.39	79.66	64.04
mmu-miR-467e-3p	mmu-mir-467e	miRBase	0.78	0.88	2.58	1.05	1.52	1.06	1.78	1.38	1.42	1.77	2.23	1.83	1.07	0.06	0.81	0.44
mmu-miR-467f	mmu-mir-467f	miRBase	0	0	0	0	0	0	0.02	0	0	0.46	0	0	0.1	0	0.31	0
mmu-miR-467g	mmu-mir-467g	miRBase	0	0	0	0	0	0	0	0	0.48	0	0.13	0	0	0	0.31	0
mmu-miR-467h	mmu-mir-467h	miRBase	0	0	0.16	0.48	1.21	0.18	1.1	0.15	0.48	0.7	1.16	0	0	0	0	0
mmu-miR-468-5p	mmu-mir-468	miRBase	0	0	0	0	0	0	0	0	0	0	0	0	0	0	0	0
mmu-miR-468-3p	mmu-mir-468	miRBase	0	0	0	0	0	0	0	0	0	0	0	0	0	0	0	0
mmu-miR-470-5p	mmu-mir-470	miRBase	0	0	0.32	0.32	0.76	0.36	0	3.27	3.33	3.71	4.26	0	0	0	0	0
mmu-miR-470-3p	mmu-mir-470	miRBase	0	0	0	0	0	0	0	0	0	0	0	0	0	0	0	0
mmu-miR-471-5p	mmu-mir-471	miRBase	0	0	0	0	0	0.36	0	0	0.48	1.39	1.16	0	0	0.74	0	0
mmu-miR-471-3p	mmu-mir-471	miRBase	0	0	0.95	0	0	0	0.63	0	0.48	0.93	0.78	0	0	0	0	0
mmu-miR-483-5p	mmu-mir-483	miRBase	0	0	0	0.32	0.25	1.46	0.32	0.3	0.48	0.46	0.78	196.96	181.9	185.36	206.17	122.75
mmu-miR-483-3p	mmu-mir-483	miRBase	0	0	0.32	0	0.51	0.36	0.32	0.3	0	1.39	0.39	403.21	395.94	134	251.46	105.97
mmu-miR-484	mmu-mir-484	miRBase	577.88	453.17	743.14	502.48	466.45	379.96	870.41	571.34	488.73	366.57	451.06	483.51	406.32	350.62	401.4	270.65
mmu-miR-485-5p	mmu-mir-485	miRBase	0	0	0.32	0	0	0	0	0	0	0	0	96.36	110.72	102.73	103.71	36.59
mmu-miR-485-3p	mmu-mir-485	miRBase	0	0	0	0	0	0	0.32	0	0	0	0	67.62	88.48	46.9	76.22	15.25
mmu-miR-486-5p	mmu-mir-486	miRBase	36.46	63.23	105.37	107.1	81.08	84.6	98.9	107.26	93.99	98.02	73.24	47.76	51.9	59.55	87.62	66.71
mmu-miR-486-3p	mmu-mir-486	miRBase	2.98	0	12.83	3.22	2.16	4.01	5.05	8.32	4.76	3.48	4.07	0	0.49	3.35	0.94	0.76
mmu-miR-487b-5p	mmu-mir-487b	miRBase	0	0	0	0	0	0	0	0	0	0	0	0	0	0	0.94	0
mmu-miR-487b-3p	mmu-mir-487b	miRBase	0	0	0	0	0	0	0	0	0	0	0	62.55	67.23	40.2	66.85	16.01
mmu-miR-488-5p	mmu-mir-488	miRBase	0	0	0	0	0	0	0	0	0	0	0	0	0	0	0	0
mmu-miR-488-3p	mmu-mir-488	miRBase	0	0	0	0	0	0.36	0	0	0	0.46	0	4.23	3.46	4.47	4.69	0.76
mmu-miR-489-5p	mmu-mir-489	miRBase	0	0	0	0	0	0	0	0	0	0	0	0	0	0	0	0
mmu-miR-489-3p	mmu-mir-489	miRBase	0	0	0	0	0	0	0	0	0	0	0	0	0.49	1.49	0.62	3.05
mmu-miR-490-5p	mmu-mir-490	miRBase	0	0	0	0	0	0	0	0	0	0	0	0	0.49	0	0.62	0
mmu-miR-490-3p	mmu-mir-490	miRBase	0	0	0	0	0	0	0	0	0	0	0	5.92	1.48	3.72	6.87	3.81
mmu-miR-491-5p	mmu-mir-491	miRBase	0	0	0	0	0	0.36	0	0	0	0	0	0	0	0.74	0.94	0
mmu-miR-491-3p	mmu-mir-491	miRBase	0	0	0	0	0	0	0.32	0	0	0	0	0	0	0.74	0.62	0
mmu-miR-493-5p	mmu-mir-493	miRBase	0	0	0	0	0	0	0	0	0	0	0	55.79	64.75	39.45	48.42	24.4
mmu-miR-493-3p	mmu-mir-493	miRBase	0	0	0	0	0	0	0	0	0	0	0	7.61	8.9	5.21	10	0.76
mmu-miR-494-5p	mmu-mir-494	miRBase	0	0	0	0	0	0	0	0	0	0	0	0	0	0	0.31	0
mmu-miR-494-3p	mmu-mir-494	miRBase	0	10.54	0.95	0.64	0	0	1.26	0	0	0	0	297.55	404.84	148.14	149.32	48.79
mmu-miR-495-5p	mmu-mir-495	miRBase	0	0	0	0	0	0	0	0	0	0	0	1.69	0.49	2.23	1.56	0.76
mmu-miR-495-3p	mmu-mir-495	miRBase	0.25	0	0.32	0.64	0.25	0	0	0	0	0	0	193.57	159.66	102.73	175.87	69.38
mmu-miR-496a-5p	mmu-mir-496a	miRBase	0	0	0	0	0	0	0	0	0	0	0	0	0	0	0	0
mmu-miR-496a-3p	mmu-mir-496a	miRBase	0	0	0	0	0	0	0	0	0	0	0.39	26.2	23.73	21.59	30.3	14.49
mmu-miR-496b	mmu-mir-496b	miRBase	0	0	0	0	0	0	0	0	0	0	0	0	0	0	0	0
mmu-miR-497-5p	mmu-mir-497	miRBase	13.89	0	98.87	117.89	212.16	207.12	56.16	95.37	108.03	228.01	211.97	103.97	79.58	139.95	58.1	123.51
mmu-miR-497-3p	mmu-mir-497	miRBase	0	0	0	1.93	1.78	1.82	0.95	1.78	0.48	4.63	4.26	0	1.48	0	0	0
mmu-miR-499-5p	mmu-mir-499	miRBase	0.99	10.54	4.12	7.73	19.8	16.04	5.05	6.54	5.71	9.27	11.63	3.38	2.47	2.23	4.37	3.81
mmu-miR-499-3p	mmu-mir-499	miRBase	0	0	0	0	0	0	0	0	0	0	0	0	0	0	0	0
mmu-miR-500-5p	mmu-mir-500	miRBase	0	0	0.32	0.32	0.25	0	0	0.89	0.95	0.93	0	4.23	0	0.74	0.94	0
mmu-miR-500-3p	mmu-mir-500	miRBase	4.46	10.54	5.39	6.12	11.17	8.02	4.42	6.24	7.14	4.63	8.14	34.66	42.51	29.03	27.18	22.87
mmu-miR-501-5p	mmu-mir-501	miRBase	1.24	21.08	1.9	1.61	1.78	2.19	3.47	2.08	0.95	2.32	1.94	5.07	5.44	3.72	4.69	5.34
mmu-miR-501-3p	mmu-mir-501	miRBase	83.33	252.93	91.58	82.46	78.42	76.21	145.12	99.23	103.74	76.93	74.79	362.63	345.03	216.63	306.13	182.21
mmu-miR-503-5p	mmu-mir-503	miRBase	72.17	210.77	316.27	195.19	165.47	130.54	338.2	154.2	86.13	70.9	83.31	754.01	914.47	529.29	408.9	234.06
mmu-miR-503-3p	mmu-mir-503	miRBase	4.22	31.62	31.69	14.49	12.94	15.32	17.98	15.15	8.57	17.15	9.69	48.18	68.21	56.58	67.79	30.5
mmu-miR-504-5p	mmu-mir-504	miRBase	0	0	0	0	0	0	0	0	0	0	0	6.76	7.91	5.96	14.06	9.91
mmu-miR-504-3p	mmu-mir-504	miRBase	0	0	0	0	0	0	0	0	0	0	0	0	0	0	0	0
mmu-miR-5046	mmu-mir-5046	miRBase	0	0	0	0	0	0	0	0	0	0	0	0	0	0	0	0
mmu-miR-505-5p	mmu-mir-505	miRBase	0.99	0	0	0	0.25	0	1.89	1.19	0	0	1.55	0	3.46	1.49	1.56	1.52
mmu-miR-505-3p	mmu-mir-505	miRBase	2.98	0	2.54	2.25	1.27	2.55	3.15	3.86	2.86	1.39	1.55	7.61	4.45	2.23	4.37	3.81
mmu-miR-509-5p	mmu-mir-509	miRBase	0	0	0	0	0	0	0	0	0	0	0	0	0	0	0	0
mmu-miR-509-3p	mmu-mir-509	miRBase	0	0	0	0	0	0	0	0	0	0	0	0	0	0	0	0
mmu-miR-5097	mmu-mir-5097	miRBase	0.5	21.08	5.39	1.29	1.52	1.09	2.21	4.46	0	1.39	1.16	3.38	3.46	2.23	1.56	1.52
mmu-miR-5098	mmu-mir-5098	miRBase	0	0	0	0	0	0	0	0	0	0	0	0	0	0	0	0
mmu-miR-5099	mmu-mir-5099	miRBase	644.6	1180.34	743.77	526.96	302.26	332.56	984.62	837.85	563.44	530.16	453.38	517.32	603.05	1231.28	1097.37	892.77
mmu-miR-5100	mmu-mir-5100	miRBase	0.74	0	0.32	0.64	0.25	0	0.63	0	0.95	0.46	0.39	1.69	5.93	2.98	5.31	12.96
mmu-miR-5101	mmu-mir-5101	miRBase	0	0	0	0	0.25	0.36	0	0.3	0.95	0.46	0.39	0.85	0.49	0	0.31	0
mmu-miR-5103	mmu-mir-5103	miRBase	0	0	0	0	0	0	0	0	0	0	0	0.85	0.49	0	0	0
mmu-miR-5104	mmu-mir-5104	miRBase	0.5	0	0	0	0	0	0	0.3	0	0	0	0	0	0	0.31	0
mmu-miR-5105	mmu-mir-5105	miRBase	0.5	0	0	0.32	0.76	1.82	0.63	0.89	0	1.39	0.78	26.2	39.54	46.9	30.61	56.42
mmu-miR-5106	mmu-mir-5106	miRBase	0.25	0	0	0	0	0	0.32	0	0	0	0	0.85	0.49	0.74	0	0
mmu-miR-5107-5p	mmu-mir-5107	miRBase	0	0	0	0	0	0	0	0	0	0	0	0.85	0	0	0	0
mmu-miR-5107-3p	mmu-mir-5107	miRBase	0	0	0	0	0	0	0	0	0	0	0	0	0	0	0	0
mmu-miR-5108	mmu-mir-5108	miRBase	0	0	0	0	0	0	0	0	0	0	0	0	0	0	0	0
mmu-miR-5109	mmu-mir-5109	miRBase	55.8	84.31	157.18	142.37	152.78	137.47	82.34	209.17	118.49	256.74	184.07	17501.1	15170.8	13515	11274.2	26045.7
mmu-miR-511-5p	mmu-mir-511	miRBase	0	0	0	0	0	0	0	0	0	0	0.39	1.69	0.49	0.74	0.62	0
mmu-miR-511-3p	mmu-mir-511	miRBase	0	0	0	0	0	0	0	0	0	0	0	4.23	8.9	4.47	5.94	1.52
mmu-miR-5110	mmu-mir-5110	miRBase	0	0	0	0	0	0	0	0	0	0	0	0	0	0	0	0
mmu-miR-5112	mmu-mir-5112	miRBase	0	0	0	0	0	0	0	0	0	0	0	0	0	0	0	0
mmu-miR-5113	mmu-mir-5113	miRBase	5.46	0	2.85	3.54	4.57	4.74	8.52	7.43	2.38	3.71	6.98	1.69	5.44	1.49	2.19	3.05
mmu-miR-5114	mmu-mir-5114	miRBase	0.5	0	2.54	3.22	2.54	1.46	4.42	4.16	1.43	1.85	1.16	0	0.49	0.74	0.62	0
mmu-miR-5115	mmu-mir-5115	miRBase	0	0	4.44	2.9	7.11	2.92	1.89	7.13	1.9	3.24	2.71	111.58	152.25	291.07	269.27	490.22
mmu-miR-5116	mmu-mir-5116	miRBase	0	0	0.32	0	0.51	0	0	0	0	0	0	0	0	0	0	0
mmu-miR-5117-5p	mmu-mir-5117	miRBase	110.12	74340.2	188.24	231.59	210.39	175.03	202.54	259.38	190.83	183.52	138.34	228.23	147.8	200.99	213.35	114.36
mmu-miR-5117-3p	mmu-mir-5117	miRBase	86.31	769.33	113.13	131.1	97.45	92.99	200.01	148.56	125.63	98.25	93.39	139.47	180.92	286.6	180.87	226.43
mmu-miR-5118	mmu-mir-5118	miRBase	0	0	0	0	0	0	0	0	0	0	0	0	0	0	0	0
mmu-miR-5119	mmu-mir-5119	miRBase	0.5	0	0	0	0.25	0	0.63	0.3	0	0	0	0	0	0.74	0	0
mmu-miR-5120	mmu-mir-5120	miRBase	0	0	0	0	0	0	0	0	0	0	0	0	0	0	0	0
mmu-miR-5121	mmu-mir-5121	miRBase	2.48	0	25.35	20.94	11.42	8.02	6.94	25.55	19.99	8.81	13.95	44.8	23.23	49.88	45.29	42.69
mmu-miR-5122	mmu-mir-5122	miRBase	1.24	0	0.32	0.32	0.25	0.36	0.95	0.89	0.95	1.39	0.39	0.85	0.99	0	0.62	0
mmu-miR-5123	mmu-mir-5123	miRBase	0.5	0	0.32	0.16	0.25	0.55	0.63	0.74	0.48	0	0.19	0	0.25	0	0.31	0.76
mmu-miR-5123	mmu-mir-5123	miRBase	0.5	0	0.32	0.16	0.25	0.55	0.63	0.74	0.48	0	0.19	0	0.25	0	0.31	0.76
mmu-miR-5124a	mmu-mir-5124a	miRBase	0.99	0	0	0.32	0	0	0.32	0	0	0.46	0	0	0	0	0.62	0.76
mmu-miR-5124b	mmu-mir-5124b	miRBase	0	0	0	0	0	0	0	0	0	0	0	0	0	0	0	0
mmu-miR-5125	mmu-mir-5125	miRBase	0.74	0	0.32	0.97	0.76	0.73	3.47	0.89	1.43	0	0.78	0.85	0.99	0	1.56	2.29
mmu-miR-5126	mmu-mir-5126	miRBase	0	0	0.95	0.32	0.51	0	0.32	0.59	0	0	0.39	9.3	13.84	45.41	14.37	32.78
mmu-miR-5127	mmu-mir-5127	miRBase	0	0	0	0	0	0	0	0	0	0	0	0	0	0	0	0
mmu-miR-5128	mmu-mir-5128	miRBase	1.07	143.15	1.45	0.97	0.32	0.7	2.55	3.22	2.1	2.05	3.13	0.92	3.83	4.84	4.32	8.01
mmu-miR-5129-5p	mmu-mir-5129	miRBase	0	0	0	0	0.25	0	0	0	0	0	0	0	0	0	0	0
mmu-miR-5129-3p	mmu-mir-5129	miRBase	1.49	0	1.27	1.61	3.3	2.55	1.89	1.49	2.86	5.1	3.1	2.54	3.46	2.98	1.87	4.57
mmu-miR-5130	mmu-mir-5130	miRBase	0	0	0	0	0	0	0	0	0	0	0	0.85	0	0	0	0
mmu-miR-5131	mmu-mir-5131	miRBase	0	0	0	0	0	0	0	0	0	0	0	0	0	0	0	0
mmu-miR-5132-5p	mmu-mir-5132	miRBase	1.98	0	1.9	0.64	1.78	2.19	2.52	1.19	2.86	0.93	0.39	0	0	0	2.19	0.76
mmu-miR-5132-3p	mmu-mir-5132	miRBase	0	0	0	0.32	0	0.73	0.63	0.3	0.48	0	0	0	0.49	0	0.31	0
mmu-miR-5133	mmu-mir-5133	miRBase	0	0	0	0	0	0	0.32	0	0	0	0	0	0	0	0	0
mmu-miR-5134-5p	mmu-mir-5134	miRBase	0.5	0	0	0.32	0.25	0	0.63	0.89	0	0.46	0	0	0.49	0.74	0.31	0
mmu-miR-5134-3p	mmu-mir-5134	miRBase	0	0	0.95	0	0.51	0	0.63	1.19	0.48	0	0	0	0	0	0.31	0
mmu-miR-5135	mmu-mir-5135	miRBase	0	0	0	0	0	0	0	0	0	0	0	0	0	0	0	0
mmu-miR-5136	mmu-mir-5136	miRBase	0	0	0	0	0	0	0	0	0	0	0	0	0	0	0	0
mmu-miR-532-5p	mmu-mir-532	miRBase	1097.23	706.09	1046.73	964.37	1274.5	1225.22	1428.18	1125.75	1153.06	1448.22	1225.29	1994.06	1838.82	1395.8	1725.87	1456.18
mmu-miR-532-3p	mmu-mir-532	miRBase	10.17	10.54	32.01	26.09	28.42	18.23	29.02	27.93	25.7	16.22	16.66	30.43	22.74	19.36	22.18	19.82
mmu-miR-539-5p	mmu-mir-539	miRBase	0	0	0	0	0	0	0	0	0	0	0	4.23	15.82	7.44	13.43	2.29
mmu-miR-539-3p	mmu-mir-539	miRBase	0	0	0	0	0	0	0	0	0	0	0	0	1.48	0	0	0.76
mmu-miR-540-5p	mmu-mir-540	miRBase	0	0	0	0	0	0	0	0	0	0	0	9.3	11.37	2.98	8.12	2.29
mmu-miR-540-3p	mmu-mir-540	miRBase	0	0	0	0	0	0	0	0	0	0	0	64.24	75.63	43.92	28.74	12.96
mmu-miR-541-5p	mmu-mir-541	miRBase	1.49	0	3.17	1.93	1.52	1.82	4.73	6.83	2.86	3.71	1.94	3212.14	3260.94	2424.59	2901.97	977.39
mmu-miR-541-3p	mmu-mir-541	miRBase	0	0	0	0	0	0	0	0	0	0	0	7.61	2.97	5.21	3.75	1.52
mmu-miR-542-5p	mmu-mir-542	miRBase	0.25	0	1.27	2.9	4.06	2.19	2.84	4.46	2.86	1.85	2.71	5.07	6.92	15.63	16.24	11.44
mmu-miR-542-3p	mmu-mir-542	miRBase	199.16	832.56	629.69	668.04	555.53	528.74	865.99	701.48	501.1	326.72	296.05	1489.42	1711.29	1717.39	1720.25	1203.82
mmu-miR-543-5p	mmu-mir-543	miRBase	0	0	0	0	0	0	0	0	0	0	0	2.54	1.98	2.23	3.75	0.76
mmu-miR-543-3p	mmu-mir-543	miRBase	1.24	0	0	0.32	0	0	0.95	0	0	0	0	57.48	54.37	23.82	57.48	14.49
mmu-miR-544-5p	mmu-mir-544	miRBase	0	0	0	0	0	0	0	0	0	0	0	0.85	0	0	0	0
mmu-miR-544-3p	mmu-mir-544	miRBase	0	0	0	0	0	0	0	0	0	0	0	0	0	0.74	0.62	0
mmu-miR-546	mmu-mir-546	miRBase	0	0	0	0	0	0	0	0	0	0	0	0	0	0	0	0
mmu-miR-547-5p	mmu-mir-547	miRBase	0	0	0	0	0	0	0	0	0	0	0	0	0	0	0	0
mmu-miR-547-3p	mmu-mir-547	miRBase	0	0	0.32	0	0.25	0.36	0.32	0.3	0.48	0.46	0	0	0	0	0	0
mmu-miR-551b-5p	mmu-mir-551b	miRBase	0	0	0	0	0	0	0	0	0	0	0	0	0	0	0	0
mmu-miR-551b-3p	mmu-mir-551b	miRBase	0	0	0	0	0	0	0	0	0	0	0	0	0	0	0	0
mmu-miR-5615-5p	mmu-mir-5615-1	miRBase	0.37	5.27	0.63	0.97	0.63	0.36	1.26	0.74	0.24	1.16	0.58	0	0.49	0.37	0.94	0.38
mmu-miR-5615-3p	mmu-mir-5615-1	miRBase	0	0	0	0	0	0	0	0	0	0.23	0	0	0	0	0	0
mmu-miR-5615-5p	mmu-mir-5615-2	miRBase	0.37	5.27	0.63	0.97	0.63	0.36	1.26	0.74	0.24	1.16	0.58	0	0.49	0.37	0.94	0.38
mmu-miR-5615-3p	mmu-mir-5615-2	miRBase	0	0	0	0	0	0	0	0	0	0.23	0	0	0	0	0	0
mmu-miR-5616-5p	mmu-mir-5616	miRBase	0	0	0	0	0	0	0	0.3	0	0	0	0	0	0	0	0
mmu-miR-5616-3p	mmu-mir-5616	miRBase	0.25	0	0.32	0	0	0	0.95	0	0	0	0	0	0	0.74	0	0.76
mmu-miR-5617-5p	mmu-mir-5617	miRBase	0	0	0.63	0.64	0.76	0.73	0.32	0.59	0.48	0.93	1.16	0	0	0.74	0	0
mmu-miR-5617-3p	mmu-mir-5617	miRBase	0	0	0	0	0	0	0	0	0	0.46	0.39	0	0	0	0	0
mmu-miR-5618-5p	mmu-mir-5618	miRBase	0	0	0	0	0	0	0	0	0	0	0	0	0	0	0	0
mmu-miR-5618-3p	mmu-mir-5618	miRBase	0	0	0	0	0	0	0	0	0	0	0	0	0	0	0	0
mmu-miR-5619-5p	mmu-mir-5619	miRBase	0	0	0	0	0	0	0	0	0	0	0	0	0	0	0	0
mmu-miR-5619-3p	mmu-mir-5619	miRBase	0	0	0	0	0	0	0	0	0	0	0	0	0.49	0	0	0
mmu-miR-5620-5p	mmu-mir-5620	miRBase	2.48	0	0.63	0.97	0.76	1.09	0.32	1.78	0.95	1.39	1.16	0.85	1.48	0	1.56	3.81
mmu-miR-5620-3p	mmu-mir-5620	miRBase	0	0	0	0	0	0	0	0	0	0	0	0	0	0	0	0
mmu-miR-5621-5p	mmu-mir-5621	miRBase	0	0	0	0	0	0	0	0	0	0	0.39	0	0	0	0.31	0
mmu-miR-5621-3p	mmu-mir-5621	miRBase	0.25	0	0.32	0	0	0	0.63	0	0	0.46	0	0	0	0	0	0
mmu-miR-5622-5p	mmu-mir-5622	miRBase	0.25	0	0	0	0	0	0	0	0	0	0	0	0	0	0	0
mmu-miR-5622-3p	mmu-mir-5622	miRBase	0	0	0	0	0	0	0.32	0	0	0	0	0	0	0	0	0
mmu-miR-5623-5p	mmu-mir-5623	miRBase	0	0	0	0	0.25	0	0	0	0	0	0	0	0	0.74	0.31	0
mmu-miR-5623-3p	mmu-mir-5623	miRBase	0	0	0	0	0	0	0	0	0	0	0	0	0	0	0	0
mmu-miR-5624-5p	mmu-mir-5624	miRBase	0	0	0.95	0	0	0	0	0.3	0.48	0.93	0	0	0.49	0	0	0
mmu-miR-5624-3p	mmu-mir-5624	miRBase	0	0	0	0	0	0	0.32	0	0	0	0	0	0	0	0.62	0
mmu-miR-5625-5p	mmu-mir-5625	miRBase	0	0	0	0	0	0	0	0	0	0	0	0	0	0	0	0
mmu-miR-5625-3p	mmu-mir-5625	miRBase	0	0	0	0	0	0	0	0	0	0	0	0	0	0	0.31	0
mmu-miR-5626-5p	mmu-mir-5626	miRBase	0	0	0	0.32	0	0	0	0	0	0	0	0	0	0	0.31	0
mmu-miR-5626-3p	mmu-mir-5626	miRBase	0	0	0	0	0	0	0	0	0	0	0	0.85	0	0	0	0
mmu-miR-5627-5p	mmu-mir-5627	miRBase	0	0	0	0	0	0	0	0	0	0	0	0	0	0	0	0
mmu-miR-5627-3p	mmu-mir-5627	miRBase	0.25	0	0	0	0	0	0	0	0	0	0	0	0	0	0	0
mmu-miR-568	mmu-mir-568	miRBase	0	0	0	0	0	0	0	0	0	0	0	0	0	0	0	0
mmu-miR-5709	mmu-mir-5709	miRBase	1.49	0	2.22	1.29	1.52	1.09	2.84	2.08	2.86	1.39	1.94	0.85	1.48	0	2.81	2.29
mmu-miR-5710	mmu-mir-5710	miRBase	0	0	0	0	0	0	0	0	0	0	0	0	0	0	0	0
mmu-miR-574-5p	mmu-mir-574	miRBase	405.87	909.26	552.87	558.12	656.15	569.02	634.24	502.34	468.72	510.36	496.4	644.61	555.54	404.4	416.45	380.75
mmu-miR-574-3p	mmu-mir-574	miRBase	173.98	463.7	365.23	455.61	503.38	432.84	295.45	417.59	368.81	345.95	353.41	461.96	444.38	447.03	388.44	384.25
mmu-miR-582-5p	mmu-mir-582	miRBase	1.24	0	0.63	0.64	0	0.36	1.26	0.89	0	0	0	3.38	6.92	5.21	6.56	4.57
mmu-miR-582-3p	mmu-mir-582	miRBase	6.7	0	3.17	1.29	0.76	0.73	8.83	4.75	1.9	0.93	1.16	12.68	16.81	20.84	33.74	22.11
mmu-miR-590-5p	mmu-mir-590	miRBase	0	0	0	0	0	0	0	0	0	0	0	0	0	0	0	0
mmu-miR-590-3p	mmu-mir-590	miRBase	0	0	0	0	0	0	0	0	0	0	0	0	0	0	0	0.76
mmu-miR-592-5p	mmu-mir-592	miRBase	0.5	0	0	0	0	0	0	0	0	0	0	4.23	3.46	1.49	7.18	0.76
mmu-miR-592-3p	mmu-mir-592	miRBase	0	0	0	0	0	0	0	0	0	0	0	0	0	0	0	0
mmu-miR-598-5p	mmu-mir-598	miRBase	0	0	0	0	0	0	0	0	0	0	0	0	0	0	0	0
mmu-miR-598-3p	mmu-mir-598	miRBase	0	0	0	0	0	0	0	0	0	0	0	55.79	45.97	52.11	66.54	21.35
mmu-miR-599	mmu-mir-599	miRBase	0	0	0	0	0	0	0	0	0	0	0	0	0	0	0	0
mmu-miR-615-5p	mmu-mir-615	miRBase	0.25	0	0	0.32	0.25	0	0.32	0.3	0.95	0.93	0.39	0	0	0	0	0
mmu-miR-615-3p	mmu-mir-615	miRBase	163.94	115.93	79.54	52.5	61.67	51.42	163.73	73.98	59.96	68.12	60.45	1.69	1.48	0.74	19.37	5.34
mmu-miR-6236	mmu-mir-6236	miRBase	0	0	0	0.32	0.25	0	0	0	0	0	0	0	3.46	1.49	4.06	1.52
mmu-miR-6237	mmu-mir-6237	miRBase	0	0	0	0	0	0	0	0	0	0	0	0	0	0	0	0
mmu-miR-6238	mmu-mir-6238	miRBase	3.22	10.54	2.85	0.97	2.54	2.92	6.63	2.67	0.95	2.78	5.04	10.99	11.86	23.08	13.74	32.02
mmu-miR-6239	mmu-mir-6239	miRBase	1.24	0	4.44	1.61	3.81	3.65	2.52	2.08	2.86	6.02	1.94	42.27	49.92	48.39	28.43	57.18
mmu-miR-6240	mmu-mir-6240	miRBase	1.24	0	5.07	3.87	6.34	6.93	3.47	8.32	6.19	8.34	8.14	260.35	263.96	530.78	530.1	1098.61
mmu-miR-6241	mmu-mir-6241	miRBase	0	0	0	0	0	0	0	0	0	0	0	0	0	0	0	0
mmu-miR-6243	mmu-mir-6243	miRBase	139.63	337.24	593.24	795.59	617.45	767.22	331.57	510.73	550.6	792.93	661.86	21101.2	24826	19927.5	17100.7	24632.2
mmu-miR-6244	mmu-mir-6244	miRBase	0	0	0	0	0	0	0	0	0	0	0	0	0	0	0	0
mmu-miR-6335	mmu-mir-6335	miRBase	0	0	0	0	0	0	0	0	0	0	0	0	0	0	0	0
mmu-miR-6336	mmu-mir-6336	miRBase	0	0	0	0	0	0	0	0	0	0	0	0	0	0	0	0
mmu-miR-6337	mmu-mir-6337	miRBase	0	0	0	0	0	0	0	0	0	0	0	0	0	0	0	0
mmu-miR-6338	mmu-mir-6338	miRBase	0	0	0	0	0	0	0	0	0	0	0	0	0	0	0	0
mmu-miR-6339	mmu-mir-6339	miRBase	0	0	0	0	0	0	0	0	0	0	0	0	0	0	0	0
mmu-miR-6340	mmu-mir-6340	miRBase	0	0	0	0	0	0	0	0	0	0	0	0	0	0	0	0
mmu-miR-6341	mmu-mir-6341	miRBase	0	0	0	0	0	0	0	0	0	0	0	0	0	0	0	0
mmu-miR-6342	mmu-mir-6342	miRBase	0	0	0	0	0	0	0	0	0	0	0	0	0	0	0	0
mmu-miR-6343	mmu-mir-6343	miRBase	0	0	0	0	0	0	0	0	0	0	0	0	0	0	0	0
mmu-miR-6344	mmu-mir-6344	miRBase	0	0	0	0	0	0	0	0	0	0	0	0	0	0	0	0
mmu-miR-6345	mmu-mir-6345	miRBase	0	0	0	0	0	0	0	0	0	0	0	0	0	0	0	0
mmu-miR-6346	mmu-mir-6346	miRBase	0	0	0	0	0	0	0	0	0	0	0	0	0	0	0	0
mmu-miR-6347	mmu-mir-6347	miRBase	0	0	0	0	0	0	0	0	0	0	0	0	0	0	0	0
mmu-miR-6348	mmu-mir-6348	miRBase	0	0	0	0	0	0	0	0	0	0	0	0	0	0	0	0
mmu-miR-6349	mmu-mir-6349	miRBase	0	0	0	0	0	0	0	0	0	0	0	0	0	0	0	0
mmu-miR-6350	mmu-mir-6350	miRBase	0	0	0	0	0	0	0	0	0	0	0	0	0	0	0	0
mmu-miR-6351	mmu-mir-6351	miRBase	0	0	0	0	0	0	0	0	0	0	0	0	0	0	0	0
mmu-miR-6352	mmu-mir-6352	miRBase	0	0	0	0	0	0	0	0	0	0	0	0	0	0	0	0
mmu-miR-6353	mmu-mir-6353	miRBase	0	0	0	0	0	0	0	0	0	0	0	0	0	0	0	0
mmu-miR-6354	mmu-mir-6354	miRBase	0	0	0	0	0	0	0	0	0	0	0	0	0	0	0	0
mmu-miR-6355	mmu-mir-6355	miRBase	0	0	0	0	0	0	0	0	0	0	0	0	0	0	0	0
mmu-miR-6356	mmu-mir-6356	miRBase	0	0	0	0	0	0	0	0	0	0	0	0	0	0	0	0
mmu-miR-6357	mmu-mir-6357	miRBase	0	0	0	0	0	0	0	0	0	0	0	0	0	0	0	0
mmu-miR-6358	mmu-mir-6358	miRBase	0	0	0	0	0	0	0	0	0	0	0	0	0	0	0	0
mmu-miR-6359	mmu-mir-6359	miRBase	0	0	0	0	0	0	0	0	0	0	0	0	0	0	0	0
mmu-miR-6360	mmu-mir-6360	miRBase	0	0	0	0	0	0	0	0	0	0	0	0	0	0	0	0
mmu-miR-6361	mmu-mir-6361	miRBase	0	0	0	0	0	0	0	0	0	0	0	0	0	0	0	0
mmu-miR-6362	mmu-mir-6362	miRBase	0	0	0	0	0	0	0	0	0	0	0	0	0	0	0	0
mmu-miR-6363	mmu-mir-6363	miRBase	0	0	0	0	0	0	0	0	0	0	0	0	0	0	0	0
mmu-miR-6364	mmu-mir-6364	miRBase	0	0	0	0	0	0	0	0	0	0	0	0	0	0	0	0
mmu-miR-6365	mmu-mir-6365	miRBase	0	0	0	0	0	0	0	0	0	0	0	0	0	0	0	0
mmu-miR-6366	mmu-mir-6366	miRBase	0	0	0	0	0	0	0	0	0	0	0	0	0	0	0	0
mmu-miR-6367	mmu-mir-6367	miRBase	0	0	0	0	0	0	0	0	0	0	0	0	0	0	0	0
mmu-miR-6368	mmu-mir-6368	miRBase	0	0	0	0	0	0	0	0	0	0	0	0	0	0	0	0
mmu-miR-6369	mmu-mir-6369	miRBase	0	0	0	0	0	0	0	0	0	0	0	0	0	0	0	0
mmu-miR-6370	mmu-mir-6370	miRBase	0	0	0	0	0	0	0	0	0	0	0	0	0	0	0	0
mmu-miR-6371	mmu-mir-6371	miRBase	0	0	0	0	0	0	0	0	0	0	0	0	0	0	0	0
mmu-miR-6372	mmu-mir-6372	miRBase	0	0	0	0	0	0	0	0	0	0	0	0	0	0	0	0
mmu-miR-6373	mmu-mir-6373	miRBase	0	0	0	0	0	0	0	0	0	0	0	0	0	0	0	0
mmu-miR-6374	mmu-mir-6374	miRBase	0	0	0	0	0	0	0	0	0	0	0	0	0	0	0	0
mmu-miR-6375	mmu-mir-6375	miRBase	0	0	0	0	0	0	0	0	0	0	0	0	0	0	0	0
mmu-miR-6376	mmu-mir-6376	miRBase	0	0	0	0	0	0	0	0	0	0	0	0	0	0	0	0
mmu-miR-6377	mmu-mir-6377	miRBase	0	0	0	0	0	0	0	0	0	0	0	0	0	0	0	0
mmu-miR-6378	mmu-mir-6378	miRBase	0	0	0	0	0	0	0	0	0	0	0	0	0	0	0	0
mmu-miR-6379	mmu-mir-6379	miRBase	0	0	0	0	0	0	0	0	0	0	0	0	0	0	0	0
mmu-miR-6380	mmu-mir-6380	miRBase	0	0	0	0.32	0	0.73	0	0	0	0	0	0	0	0.74	0.31	0
mmu-miR-6381	mmu-mir-6381	miRBase	0	0	0	0	0	0	0	0	0	0	0	0	0	0	0	0
mmu-miR-6382	mmu-mir-6382	miRBase	0	0	0	0	0	0	0	0	0	0	0	0	0	0	0	0
mmu-miR-6383	mmu-mir-6383	miRBase	0	0	0	0	0	0	0	0	0	0	0	0	0	0	0	0
mmu-miR-6384	mmu-mir-6384	miRBase	0	0	0	0	0	0	0	0	0	0	0	0	0	0	0	0
mmu-miR-6385	mmu-mir-6385	miRBase	0	0	0	0	0	0	0	0	0	0	0	0	0	0	0	0
mmu-miR-6386	mmu-mir-6386	miRBase	0	0	0	0	0	0	0	0	0	0	0	0	0	0	0	0
mmu-miR-6387	mmu-mir-6387	miRBase	0	0	0	0	0	0	0	0	0	0	0	0	0	0	0	0
mmu-miR-6388	mmu-mir-6388	miRBase	0	0	0	0	0	0	0	0	0	0	0	0	0	0	0	0
mmu-miR-6389	mmu-mir-6389	miRBase	0	0	0	0	0	0	0	0	0	0	0	0	0	0	0	0
mmu-miR-6390	mmu-mir-6390	miRBase	0	0	0	0	0	0	0	0	0	0	0	0	0	0	0	0
mmu-miR-6391	mmu-mir-6391	miRBase	0	0	0	0	0	0	0	0	0	0	0	0	0	0	0	0
mmu-miR-6392-5p	mmu-mir-6392	miRBase	0	0	0	0	0	0	0	0	0	0	0	0	0	0	0	0
mmu-miR-6392-3p	mmu-mir-6392	miRBase	0	0	0	0	0	0	0	0	0	0	0	0	0	0	0	0
mmu-miR-6393	mmu-mir-6393	miRBase	0	0	0	0	0	0	0	0	0	0	0	0	0	0	0	0
mmu-miR-6394	mmu-mir-6394	miRBase	0	0	0	0	0	0	0	0	0	0	0	0	0	0	0	0
mmu-miR-6395	mmu-mir-6395	miRBase	0.12	0	0	0.16	0.25	0.36	0.32	0	0	0.23	0.39	0.42	1.24	0	0.16	0
mmu-miR-6396	mmu-mir-6396	miRBase	0	0	0	0	0	0	0	0	0	0	0	0	0	0	0	0
mmu-miR-6397	mmu-mir-6397	miRBase	0	0	0	0	0	0	0	0	0	0	0	0	0	0	0	0
mmu-miR-6398	mmu-mir-6398	miRBase	0	0	0	0	0	0	0	0	0	0	0	0	0	0	0	0
mmu-miR-6399	mmu-mir-6399	miRBase	0	0	0.95	0	0	0	1.89	0	0	0.46	0	0	0	0	0.62	1.52
mmu-miR-6400	mmu-mir-6400	miRBase	0	0	0	0	0	0	0	0	0	0	0	0	0	0	0	0
mmu-miR-6401	mmu-mir-6401	miRBase	0	0	0	0	0	0	0	0	0	0	0	0	0	0	0	0
mmu-miR-6402	mmu-mir-6402	miRBase	0	0	0	0	0	0	0	0	0	0	0	0	0	0	0	0
mmu-miR-6403	mmu-mir-6403	miRBase	0	0	0	0	0	0	0	0	0	0	0	0	0	0	0	0
mmu-miR-6404	mmu-mir-6404	miRBase	0	0	0	0	0	0	0	0	0	0	0	0	0	0	0	0
mmu-miR-6405	mmu-mir-6405	miRBase	0	0	0	0	0	0	0	0	0	0	0	0	0	0	0	0
mmu-miR-6406	mmu-mir-6406	miRBase	0	0	0	0	0	0	0	0	0	0	0	0	0	0	0	0
mmu-miR-6407	mmu-mir-6407	miRBase	0	0	0	0	0	0	0	0	0	0	0	0	0	0	0	0
mmu-miR-6408	mmu-mir-6408	miRBase	0	0	0	0	0	0	0	0	0	0	0	0	0	0	0	0
mmu-miR-6409	mmu-mir-6409	miRBase	0	0	0	0	0	0	0	0	0	0	0	0	0	0	0	0
mmu-miR-6410	mmu-mir-6410	miRBase	0	0	0	0	0	0	0	0	0	0	0	0	0	0	0	0
mmu-miR-6411	mmu-mir-6411	miRBase	0	0	0	0	0	0	0	0	0	0	0	0	0	0	0	0
mmu-miR-6412	mmu-mir-6412	miRBase	0.25	0	0.63	0	0.76	0.36	0.32	0.3	1.43	1.39	2.33	0.85	0	0.74	0.62	1.52
mmu-miR-6413	mmu-mir-6413	miRBase	0	0	0	0	0	0	0	0	0	0	0	0	0	0	0	0
mmu-miR-6414	mmu-mir-6414	miRBase	0	0	0	0	0	0	0	0	0	0	0	0	0	0	0	0
mmu-miR-6415	mmu-mir-6415	miRBase	0	0	0	0	0	0	0	0	0	0	0	0	0	0	0	0
mmu-miR-6416-5p	mmu-mir-6416	miRBase	0	0	0	0	0	0	0	0	0	0	0	0	0	0	0	0
mmu-miR-6416-3p	mmu-mir-6416	miRBase	0	0	0	0	0	0	0	0	0	0	0	0	0	0	0	0
mmu-miR-6417	mmu-mir-6417	miRBase	0	0	0	0	0	0	0	0	0	0	0	0	0	0	0	0
mmu-miR-6418-5p	mmu-mir-6418	miRBase	0	0	0	0	0	0	0	0	0	0	0	0	0	0	0	0
mmu-miR-6418-3p	mmu-mir-6418	miRBase	0	0	0.32	0.64	0.51	0.73	0	0	0.48	0.93	0.39	1.69	1.48	0	1.56	0.76
mmu-miR-6419	mmu-mir-6419	miRBase	0	0	0	0	0	0	0	0	0	0	0	0	0	0	0	0
mmu-miR-6420	mmu-mir-6420	miRBase	0	0	0	0	0	0	0	0	0	0	0	0	0	0	0	0
mmu-miR-652-5p	mmu-mir-652	miRBase	1.49	0	2.85	1.93	2.28	1.82	2.21	2.08	1.43	2.32	0	7.61	3.46	1.49	2.19	2.29
mmu-miR-652-3p	mmu-mir-652	miRBase	261.41	295.08	498.17	429.68	456.81	320.16	443.25	539.26	394.03	243.76	257.69	1633.12	1480.94	1659.32	2046.06	1164.18
mmu-miR-653-5p	mmu-mir-653	miRBase	0	0	0	0	0	0	0	0	0	0	0	49.87	31.14	44.67	164.93	145.62
mmu-miR-653-3p	mmu-mir-653	miRBase	0	0	0	0	0	0	0	0	0	0	0	0	0.49	0	1.56	0.76
mmu-miR-6537-5p	mmu-mir-6537	miRBase	0	0	0	0	0	0	0	0	0	0	0	0	0	0	0	0
mmu-miR-6537-3p	mmu-mir-6537	miRBase	0	0	0	0	0	0	0	0	0	0	0	0	0	0	0	0
mmu-miR-6538	mmu-mir-6538	miRBase	0	0	0	0	0	0.73	0	0.3	0	0	0	1.69	3.95	6.7	5.62	22.11
mmu-miR-6539	mmu-mir-6539	miRBase	3.47	10.54	3.17	1.61	0.25	1.09	4.73	2.38	0.95	0.46	0	1.69	0.49	2.98	1.87	3.05
mmu-miR-654-5p	mmu-mir-654	miRBase	0	0	0	0	0	0	0	0	0	0	0	0	0	0	0	0
mmu-miR-654-3p	mmu-mir-654	miRBase	0	0	0	0	0	0	0	0	0	0	0	0	0	0	0	6.86
mmu-miR-6540-5p	mmu-mir-6540	miRBase	0	0	0	0	0	0	0.32	0	0	0	0	6.76	9.39	8.19	6.25	0.76
mmu-miR-6540-3p	mmu-mir-6540	miRBase	0	0	0	0	0	0	0	0	0	0	0	0	0.49	0	0	0
mmu-miR-6541	mmu-mir-6541	miRBase	0	0	0	0	0	0	0	0	0	0	0	0	0	0	0	0
mmu-miR-664-5p	mmu-mir-664	miRBase	5.7	10.54	8.24	5.15	9.64	5.47	7.57	14.56	8.09	11.59	7.75	5.92	5.44	7.44	7.5	7.62
mmu-miR-664-3p	mmu-mir-664	miRBase	7.94	10.54	11.41	11.6	20.05	20.78	8.83	8.62	10.95	10.2	11.63	16.91	20.27	11.91	25.93	11.44
mmu-miR-665-5p	mmu-mir-665	miRBase	0	0	0	0	0	0	0	0	0	0	0	0	0	0	0	0
mmu-miR-665-3p	mmu-mir-665	miRBase	0	0	0	0	0	0	0	0	0	0	0	21.98	18.29	14.14	15.31	7.62
mmu-miR-666-5p	mmu-mir-666	miRBase	0	0	0	0	0	0	0	0	0	0	0	12.68	10.87	14.14	18.43	8.39
mmu-miR-666-3p	mmu-mir-666	miRBase	0	0	0	0	0	0	0	0	0	0	0	0.85	0.49	0	0.62	0
mmu-miR-667-5p	mmu-mir-667	miRBase	0	0	0	0	0	0	0	0	0	0	0	10.14	15.82	10.42	13.12	4.57
mmu-miR-667-3p	mmu-mir-667	miRBase	0	0	0	0	0	0	0	0	0	0	0	21.13	21.26	14.89	20.3	6.86
mmu-miR-668-5p	mmu-mir-668	miRBase	0	0	0	0	0	0	0	0	0	0	0	0.85	0	0	0.31	0
mmu-miR-668-3p	mmu-mir-668	miRBase	0	0	0	0	0	0.36	0	0	0	0	0	46.49	35.1	20.84	30.93	7.62
mmu-miR-669a-5p	mmu-mir-669a-1	miRBase	10.17	19.57	16.27	10.62	13.94	12.21	14.1	17.33	16.41	17.81	17.74	3.2	2.86	3.13	5.52	3.76
mmu-miR-669a-3p	mmu-mir-669a-1	miRBase	2.53	29.56	7.7	4.37	5.86	5.6	6.01	7.56	8.08	9.54	9.35	2.1	3.16	2.94	3.96	2.85
mmu-miR-669a-5p	mmu-mir-669a-10	miRBase	10.17	19.57	16.27	10.62	13.94	12.21	14.1	17.33	16.41	17.81	17.74	3.2	2.86	3.13	5.52	3.76
mmu-miR-669a-3p	mmu-mir-669a-10	miRBase	2.53	29.56	7.7	4.37	5.86	5.6	6.01	7.56	8.08	9.54	9.35	2.1	3.16	2.94	3.96	2.85
mmu-miR-669a-5p	mmu-mir-669a-11	miRBase	10.17	19.57	16.27	10.62	13.94	12.21	14.1	17.33	16.41	17.81	17.74	3.2	2.86	3.13	5.52	3.76
mmu-miR-669a-3p	mmu-mir-669a-11	miRBase	2.53	29.56	7.7	4.37	5.86	5.6	6.01	7.56	8.08	9.54	9.35	2.1	3.16	2.94	3.96	2.85
mmu-miR-669a-5p	mmu-mir-669a-12	miRBase	10.17	19.57	16.27	10.62	13.94	12.21	14.1	17.33	16.41	17.81	17.74	3.2	2.86	3.13	5.52	3.76
mmu-miR-669a-3p	mmu-mir-669a-12	miRBase	2.53	29.56	7.7	4.37	5.86	5.6	6.01	7.56	8.08	9.54	9.35	2.1	3.16	2.94	3.96	2.85
mmu-miR-669a-5p	mmu-mir-669a-2	miRBase	10.17	19.57	16.27	10.62	13.94	12.21	14.1	17.33	16.41	17.81	17.74	3.2	2.86	3.13	5.52	3.76
mmu-miR-669a-3p	mmu-mir-669a-2	miRBase	2.53	29.56	7.7	4.37	5.86	5.6	6.01	7.56	8.08	9.54	9.35	2.1	3.16	2.94	3.96	2.85
mmu-miR-669a-5p	mmu-mir-669a-3	miRBase	10.17	19.57	16.27	10.62	13.94	12.21	14.1	17.33	16.41	17.81	17.74	3.2	2.86	3.13	5.52	3.76
mmu-miR-669a-3-3p	mmu-mir-669a-3	miRBase	0.5	32.32	0.65	0.48	0.51	0.73	0.99	1.8	1.22	0.46	1.94	0.85	0.49	0.42	1.27	0.38
mmu-miR-669a-5p	mmu-mir-669a-4	miRBase	10.17	19.57	16.27	10.62	13.94	12.21	14.1	17.33	16.41	17.81	17.74	3.2	2.86	3.13	5.52	3.76
mmu-miR-669a-3p	mmu-mir-669a-4	miRBase	2.53	29.56	7.7	4.37	5.86	5.6	6.01	7.56	8.08	9.54	9.35	2.1	3.16	2.94	3.96	2.85
mmu-miR-669a-5p	mmu-mir-669a-5	miRBase	10.17	19.57	16.27	10.62	13.94	12.21	14.1	17.33	16.41	17.81	17.74	3.2	2.86	3.13	5.52	3.76
mmu-miR-669a-3p	mmu-mir-669a-5	miRBase	2.53	29.56	7.7	4.37	5.86	5.6	6.01	7.56	8.08	9.54	9.35	2.1	3.16	2.94	3.96	2.85
mmu-miR-669a-5p	mmu-mir-669a-6	miRBase	10.17	19.57	16.27	10.62	13.94	12.21	14.1	17.33	16.41	17.81	17.74	3.2	2.86	3.13	5.52	3.76
mmu-miR-669a-3p	mmu-mir-669a-6	miRBase	2.53	29.56	7.7	4.37	5.86	5.6	6.01	7.56	8.08	9.54	9.35	2.1	3.16	2.94	3.96	2.85
mmu-miR-669a-5p	mmu-mir-669a-7	miRBase	10.17	19.57	16.27	10.62	13.94	12.21	14.1	17.33	16.41	17.81	17.74	3.2	2.86	3.13	5.52	3.76
mmu-miR-669a-3p	mmu-mir-669a-7	miRBase	2.53	29.56	7.7	4.37	5.86	5.6	6.01	7.56	8.08	9.54	9.35	2.1	3.16	2.94	3.96	2.85
mmu-miR-669a-5p	mmu-mir-669a-8	miRBase	10.17	19.57	16.27	10.62	13.94	12.21	14.1	17.33	16.41	17.81	17.74	3.2	2.86	3.13	5.52	3.76
mmu-miR-669a-3p	mmu-mir-669a-8	miRBase	2.53	29.56	7.7	4.37	5.86	5.6	6.01	7.56	8.08	9.54	9.35	2.1	3.16	2.94	3.96	2.85
mmu-miR-669a-5p	mmu-mir-669a-9	miRBase	10.17	19.57	16.27	10.62	13.94	12.21	14.1	17.33	16.41	17.81	17.74	3.2	2.86	3.13	5.52	3.76
mmu-miR-669a-3p	mmu-mir-669a-9	miRBase	2.53	29.56	7.7	4.37	5.86	5.6	6.01	7.56	8.08	9.54	9.35	2.1	3.16	2.94	3.96	2.85
mmu-miR-669b-5p	mmu-mir-669b	miRBase	5.12	19.19	11.96	7.95	7.08	7.2	11.78	11.73	10.75	7.6	8.3	3.94	2.64	3.23	5.02	2.8
mmu-miR-669b-3p	mmu-mir-669b	miRBase	1.24	31.62	3.33	1.61	2.28	2.19	5.05	3.27	4.28	2.78	3.62	0.85	0.49	0	1.25	1.52
mmu-miR-669c-5p	mmu-mir-669c	miRBase	407.37	442.63	637.29	670.94	654.78	614.61	666.61	717.52	815.66	962.31	879.44	328.4	300.29	285.86	506.36	303.05
mmu-miR-669c-3p	mmu-mir-669c	miRBase	0	31.62	0.63	0	0	0.36	0	0.07	0	0	0	0	0.12	0	0.31	0
mmu-miR-669d-5p	mmu-mir-669d	miRBase	1.74	0	4.6	3.7	4.21	4.62	4.6	7.53	9.52	9.65	6.2	2.4	3.46	2.98	4.01	3.43
mmu-miR-669d-3p	mmu-mir-669d	miRBase	0.12	0	0.48	0.11	0.08	0	0.68	0.2	0.24	0.15	0	0	0	0	0	0
mmu-miR-669d-2-3p	mmu-mir-669d	miRBase	0.12	0	0.58	0.11	0.08	0	0.68	0.2	0.24	0.31	0	0	0	0	0	0
mmu-miR-669d-5p	mmu-mir-669d-2	miRBase	1.74	0	4.6	3.7	4.21	4.62	4.57	7.53	9.36	9.65	6.2	2.4	3.46	2.98	4.01	3.43
mmu-miR-669d-3p	mmu-mir-669d-2	miRBase	0.12	0	0.48	0.11	0.08	0	0.68	0.2	0.24	0.15	0	0	0	0	0	0
mmu-miR-669d-2-3p	mmu-mir-669d-2	miRBase	0.12	0	0.58	0.11	0.08	0	0.68	0.2	0.24	0.31	0	0	0	0	0	0
mmu-miR-669e-5p	mmu-mir-669e	miRBase	13.14	21.08	23.45	15.46	17.76	15.32	33.13	27.33	16.18	16.68	19.38	13.52	5.93	5.21	7.18	3.81
mmu-miR-669e-3p	mmu-mir-669e	miRBase	0.37	0	2.22	0.32	1.14	1.46	3	2.97	1.9	1.31	1.94	0	0	0	0.62	1.52
mmu-miR-669f-5p	mmu-mir-669f	miRBase	7.51	1.62	14.79	7.92	9.38	9.21	14.23	19.51	14.8	11.23	13.21	2.96	3.31	2.49	4.3	3.65
mmu-miR-669f-3p	mmu-mir-669f	miRBase	9.94	10.54	21.26	12.56	18.65	12.03	19.24	14.86	17.61	23.67	26.09	5.07	7.41	4.47	7.18	5.34
mmu-miR-669g	mmu-mir-669g	miRBase	0	0	0	0.32	0	0	0.95	0	0.48	0.46	0.39	0	0	0	0.31	0
mmu-miR-669h-5p	mmu-mir-669h	miRBase	1.24	10.54	4.12	4.19	4.57	6.2	3.15	3.57	1.43	6.95	6.98	1.69	2.47	1.49	4.69	2.29
mmu-miR-669h-3p	mmu-mir-669h	miRBase	0	0	0	0.32	0.13	0	0	0.3	0	0	0	0	0	0	0	0.76
mmu-miR-669i	mmu-mir-669i	miRBase	0	0	0	0	0	0	0	0	0	0	0	0	0	0	0	0
mmu-miR-669j	mmu-mir-669j	miRBase	0	0	0	0	0	0	0	0	0	0	0	0	0	0	0	0
mmu-miR-669k-5p	mmu-mir-669k	miRBase	0.17	0	0.16	0	0.04	0.02	0.02	0.02	0.03	0.26	0.04	0.05	0	0.09	0.04	0
mmu-miR-669k-3p	mmu-mir-669k	miRBase	0	0	0	0	0.13	0	0	0	0	0	0	0	0	0	0	0
mmu-miR-669l-5p	mmu-mir-669l	miRBase	38.33	42.15	72.59	46.6	56.11	40.01	79.6	84.58	67.81	71.52	57.12	18.88	22.24	19.36	23.86	20.97
mmu-miR-669l-3p	mmu-mir-669l	miRBase	0	0	0.42	0.64	0.08	0	0	0.5	0	0.62	0	0	0	0	0	0
mmu-miR-669m-5p	mmu-mir-669m-1	miRBase	0.41	1.62	0.66	0.53	0.48	0.42	0.67	0.72	0.84	0.54	0.63	0	0.1	0.21	0.18	0.21
mmu-miR-669m-3p	mmu-mir-669m-1	miRBase	0.5	0	0.48	0.64	0.25	0.36	1.1	0.59	0.95	0.7	0.58	0.42	0.25	0	0.16	0
mmu-miR-669m-5p	mmu-mir-669m-2	miRBase	0.41	1.62	0.66	0.53	0.48	0.42	0.67	0.72	0.84	0.54	0.63	0	0.1	0.21	0.18	0.21
mmu-miR-669m-3p	mmu-mir-669m-2	miRBase	0.5	0	0.48	0.64	0.25	0.36	1.1	0.59	0.95	0.7	0.58	0.42	0.25	0	0.16	0
mmu-miR-669n	mmu-mir-669n	miRBase	0	0	0.32	0	0.76	0.18	0.16	0.45	0.48	0.23	0.19	0	0	0	0.31	0.76
mmu-miR-669o-5p	mmu-mir-669o	miRBase	33.87	31.62	67.52	54.37	61.58	62.74	66.03	77.05	90.45	97.78	75.69	19.44	17.3	10.42	30.07	28.59
mmu-miR-669o-3p	mmu-mir-669o	miRBase	2.53	29.56	7.7	4.37	5.86	5.6	6.01	7.56	8.08	9.54	9.35	2.1	3.16	2.94	3.96	2.85
mmu-miR-669p-5p	mmu-mir-669p-1	miRBase	10.17	19.57	16.27	10.62	13.94	12.21	14.1	17.33	16.41	17.81	17.74	3.2	2.86	3.13	5.52	3.76
mmu-miR-669p-3p	mmu-mir-669p-1	miRBase	0.46	1.46	0.86	0.77	1.36	0.86	1.48	1.42	1.49	3.17	1.47	0.06	0.81	0.21	1.23	0.05
mmu-miR-669p-5p	mmu-mir-669p-2	miRBase	10.17	19.57	16.27	10.62	13.94	12.21	14.1	17.33	16.41	17.81	17.74	3.2	2.86	3.13	5.52	3.76
mmu-miR-669p-3p	mmu-mir-669p-2	miRBase	0.46	1.46	0.86	0.77	1.36	0.86	1.48	1.42	1.49	3.17	1.47	0.06	0.81	0.21	1.23	0.05
mmu-miR-670-5p	mmu-mir-670	miRBase	0	0	0	0	0	0	0	0	0	0	0	0	0	0	0	0
mmu-miR-670-3p	mmu-mir-670	miRBase	0	0	0	0	0	0	0	0	0	0	0	0	0	0	0	0
mmu-miR-671-5p	mmu-mir-671	miRBase	31.25	94.85	83.66	82.78	67.76	66.73	90.23	118.84	69	69.98	60.45	93.83	71.18	80.4	63.41	58.7
mmu-miR-671-3p	mmu-mir-671	miRBase	66.72	94.85	74.79	65.71	57.1	57.25	98.75	65.07	76.62	69.51	71.69	34.66	28.18	30.52	31.24	22.11
mmu-miR-672-5p	mmu-mir-672	miRBase	0	0	0	0	0	0	0	0.3	0	0	0	16.06	28.67	21.59	51.85	38.12
mmu-miR-672-3p	mmu-mir-672	miRBase	0	0	0	0	0	0	0	0	0	0	0	0	0	1.49	0.31	0
mmu-miR-673-5p	mmu-mir-673	miRBase	0	0	0	0	0	0	0	0	0	0	0	13.52	19.28	14.89	13.74	3.05
mmu-miR-673-3p	mmu-mir-673	miRBase	0	0	0	0	0	0	0	0	0	0	0	17.75	14.83	8.93	8.12	3.81
mmu-miR-674-5p	mmu-mir-674	miRBase	50.84	94.85	105.85	95.02	92.88	82.05	106.95	106.07	91.85	58.39	119.35	92.14	81.56	61.79	76.22	73.19
mmu-miR-674-3p	mmu-mir-674	miRBase	373.52	453.17	515.6	549.18	434.22	416.43	711.41	626.01	462.56	497.26	657.6	299.24	275.82	376.68	430.14	465.06
mmu-miR-675-5p	mmu-mir-675	miRBase	0	0	0	0	0	0	0	0	0.48	0	0	24.51	23.23	20.84	24.99	16.77
mmu-miR-675-3p	mmu-mir-675	miRBase	0	0	0	0	0	0	0	0	0	0	0	32.97	24.72	13.4	22.8	19.06
mmu-miR-676-5p	mmu-mir-676	miRBase	0.25	0	0	0	0.25	0	0.63	0.89	0	0	0	65.09	52.89	69.23	78.72	93.77
mmu-miR-676-3p	mmu-mir-676	miRBase	0	0	0	0.32	0	0.36	0.32	0.3	0	0.46	0	125.1	110.23	141.44	172.12	121.98
mmu-miR-677-5p	mmu-mir-677	miRBase	9.67	0	12.36	10.31	12.18	13.49	17.67	18.12	8.57	25.49	13.95	27.89	12.85	44.67	26.55	23.63
mmu-miR-677-3p	mmu-mir-677	miRBase	0.25	0	0.63	0.32	0.51	0.73	0.63	1.49	0.48	0.46	0	0.85	0.99	0.74	2.81	0.76
mmu-miR-678	mmu-mir-678	miRBase	0	0	0	0	0	0	0	0	0	0	0	0	0	0	0	0.76
mmu-miR-679-5p	mmu-mir-679	miRBase	0	0	0	0	0	0	0	0	0	0	0	62.55	82.55	58.07	55.29	23.63
mmu-miR-679-3p	mmu-mir-679	miRBase	0	0	0	0	0	0	0	0	0	0	0	4.23	3.46	1.49	3.75	1.52
mmu-miR-680	mmu-mir-680-1	miRBase	0	0	0	0	0	0	0	0	0	0	0	0	0	0	0	0
mmu-miR-680	mmu-mir-680-2	miRBase	0	0	0	0	0	0	0	0	0	0	0	0	0	0	0	0
mmu-miR-680	mmu-mir-680-3	miRBase	0	0	0	0	0	0	0	0	0	0	0	0	0	0	0	0
mmu-miR-681	mmu-mir-681	miRBase	0	0	0	0	0	0	0	0	0	0	0	0	0	0	0	0
mmu-miR-682	mmu-mir-682	miRBase	0	0	0	0	0	0	0	0	0	0	0	0.85	0.49	0	0	0.76
mmu-miR-683	mmu-mir-683-1	miRBase	0	0	0	0	0	0	0	0	0	0	0	0	0	0	0	0
mmu-miR-683	mmu-mir-683-2	miRBase	0	0	0	0	0	0	0	0	0	0	0	0	0	0	0	0
mmu-miR-684	mmu-mir-684-1	miRBase	0	0	0	0	0	0	0	0	0	0	0	0	0	0	0	0
mmu-miR-684	mmu-mir-684-2	miRBase	0	0	0	0	0	0	0	0	0	0	0	0	0	0	0	0
mmu-miR-686	mmu-mir-686	miRBase	0	0	0	0	0	0	0	0	0	0	0	0	0	0.74	0	0
mmu-miR-687	mmu-mir-687	miRBase	0	0	0	0	0	0	0	0	0	0	0	0	0	0	0	0
mmu-miR-688	mmu-mir-688	miRBase	0	0	0	0	0.51	0	0	0	0	0	0	0	0	0	0	0
mmu-miR-690	mmu-mir-690	miRBase	4.96	52.69	17.43	17.72	5.58	11.67	17.67	18.72	12.37	11.59	5.81	82.84	127.53	189.83	111.21	224.14
mmu-miR-691	mmu-mir-691	miRBase	0	0	0	0	0	0	0	0	0	0	0	0	0	0	0	0
mmu-miR-692	mmu-mir-692-1	miRBase	0	0	0	0	0	0	0.11	0	0	0	0	0	0	0	0.1	0.25
mmu-miR-692	mmu-mir-692-2	miRBase	0	0	0	0	0	0	0.11	0	0	0	0	0	0	0	0.1	0.25
mmu-miR-692	mmu-mir-692-3	miRBase	0	0	0	0	0	0	0.11	0	0	0	0	0	0	0	0.1	0.25
mmu-miR-693-5p	mmu-mir-693	miRBase	0	0	0	0	0	0	0	0	0.48	0	0	0	0.49	0	0	0
mmu-miR-693-3p	mmu-mir-693	miRBase	0	0	0.32	0	0.25	0	0	0	0.48	0	0.39	0	0	0	0	0
mmu-miR-694	mmu-mir-694	miRBase	0	0	0	0	0	0	0	0	0	0	0	0	0	0	0	0
mmu-miR-695	mmu-mir-695	miRBase	0	0	0	0	0	0	0	0	0	0	0	0	0	0	0	0
mmu-miR-696	mmu-mir-696	miRBase	0.25	0	0	0	0	0.36	0	0	0.48	0	0	4.23	2.47	13.4	8.43	24.4
mmu-miR-697	mmu-mir-697	miRBase	0	0	0	0	0	0	0	0	0	0	0	0	0	0	0	0
mmu-miR-698-5p	mmu-mir-698	miRBase	0	0	0	0	0	0	0	0	0	0	0	0	0	0	0	0
mmu-miR-698-3p	mmu-mir-698	miRBase	0	0	0	0	0	0	0	0	0	0	0	0	0	0	0	0
mmu-miR-700-5p	mmu-mir-700	miRBase	10.17	0	18.7	16.43	15.48	17.87	17.35	21.39	17.61	12.51	9.69	27.05	18.78	17.87	23.43	22.87
mmu-miR-700-3p	mmu-mir-700	miRBase	15.87	42.15	25.67	26.73	23.35	24.07	27.45	24.36	22.37	21.32	19.38	24.51	22.24	17.12	32.8	16.77
mmu-miR-701-5p	mmu-mir-701	miRBase	2.23	0	3.17	2.9	3.05	2.19	4.73	1.49	0.48	2.32	1.94	3.38	1.98	2.98	5.31	6.1
mmu-miR-701-3p	mmu-mir-701	miRBase	0.25	0	0.63	0.32	0	0	0	0.3	0.48	0	0	0	0	0	0.62	0.76
mmu-miR-702-5p	mmu-mir-702	miRBase	0	0	0.32	0	0	0	0	0	0	0	0	0	0.99	0	0.31	0
mmu-miR-702-3p	mmu-mir-702	miRBase	0.25	0	0	0	0	0	0	0	0	0	0	0.85	0.99	0	0.62	0
mmu-miR-703	mmu-mir-703	miRBase	0	0	0	0	0	0	0.32	0	0.48	0	0	0	0	0	0	0
mmu-miR-704	mmu-mir-704	miRBase	0.25	0	1.58	0.97	0.51	1.82	1.26	0.3	3.33	0.93	0.78	0.85	0.99	2.23	2.81	2.29
mmu-miR-705	mmu-mir-705	miRBase	0	0	0	0	0	0	0	0	0	0	0	0	0	0	0	0
mmu-miR-706	mmu-mir-706	miRBase	0	0	0	0	0	0.36	0	0	0	0	0	0.85	0	0	0.16	0.76
mmu-miR-707	mmu-mir-707	miRBase	0	0	0	0	0	0	0	0	0	0	0	0	0	0	0	0
mmu-miR-708-5p	mmu-mir-708	miRBase	616.33	1001.18	2365.99	3211.67	4191.48	3224.95	1549.01	3050.44	2977.12	2282.85	2271.95	201.18	197.72	167.5	341.43	402.54
mmu-miR-708-3p	mmu-mir-708	miRBase	828.38	1559.73	2221.49	3182.68	3700.41	3781.77	1640.82	2946.45	2808.42	3089.69	2289	257.82	250.61	344.67	538.53	546.64
mmu-miR-709	mmu-mir-709	miRBase	1.36	42.15	0.95	0.97	0.25	0.73	1.26	0.3	0.48	0.46	0.39	12.68	11.86	25.31	12.03	20.58
mmu-miR-710	mmu-mir-710	miRBase	0	0	0	0	0	0	0	0	0	0	0	0	0	0	0	0
mmu-miR-711	mmu-mir-711	miRBase	0	0	0	0	0	0	0	0	0	0	0	0	0	0	0	0
mmu-miR-712-5p	mmu-mir-712	miRBase	0.25	0	0.32	0	0	0	0.95	0.59	0	0	0	1.69	1.98	2.23	2.81	3.05
mmu-miR-712-3p	mmu-mir-712	miRBase	0.74	179.16	0	0.32	0	0.36	0.63	0.59	0	0	0	0	0.49	1.49	1.87	0.76
mmu-miR-713	mmu-mir-713	miRBase	0	0	0	0	0	0	0	0	0	0	0	0	0	0	0	0
mmu-miR-714	mmu-mir-714	miRBase	0	0	0	0.32	0	0	0	0.3	0	0	0	0.85	1.98	2.98	1.87	3.81
mmu-miR-717	mmu-mir-717	miRBase	0	0	0	0	0	0	0	0	0	0	0	0	0	0	0	0
mmu-miR-718	mmu-mir-718	miRBase	0	0	0	0	0	0	0	0	0	0	0	0	0	0	0	0
mmu-miR-719	mmu-mir-719	miRBase	0	0	0	0	0	0	0	0	0	0	0	0	0	0	0	0
mmu-miR-721	mmu-mir-721	miRBase	0	0	0	0	0	0	0	0	0	0	0	0	0	0	0	0
mmu-miR-741-5p	mmu-mir-741	miRBase	0	0	0	0	0	0	0	0	0	0.46	0	0	0	0	0	0
mmu-miR-741-3p	mmu-mir-741	miRBase	0	0	0.63	1.29	2.54	0.36	0	3.57	3.81	7.88	4.26	0	0	0	0	0
mmu-miR-742-5p	mmu-mir-742	miRBase	0	0	0	0	0	0	0	0	0	0	0	0	0	0	0	0
mmu-miR-742-3p	mmu-mir-742	miRBase	0	0	0	0	0	0	0	0	0	0	0	0	0	0	0	0
mmu-miR-743a-5p	mmu-mir-743a	miRBase	0	0	0	0	0	0	0	0	0	0.93	0	0	0	0	0	0
mmu-miR-743a-3p	mmu-mir-743a	miRBase	0	0	0.63	0	0.25	0	0.63	1.49	0.95	0.46	0.78	0	0	0	0	0.76
mmu-miR-743b-5p	mmu-mir-743b	miRBase	0	0	0	0	0	0	0	0	0	0	1.16	0	0	0	0	0
mmu-miR-743b-3p	mmu-mir-743b	miRBase	0	0	0	0.97	0.51	0.36	0.32	2.38	2.86	1.85	1.94	0	0	0	0.62	0
mmu-miR-744-5p	mmu-mir-744	miRBase	642.62	790.4	929.47	705.72	513.91	499.93	1195.99	878.26	557.73	571.87	580.1	847.84	760.24	916.39	866.22	831.01
mmu-miR-744-3p	mmu-mir-744	miRBase	6.45	31.62	9.19	8.7	8.88	5.47	16.72	10.99	9.52	6.02	8.53	2.54	3.46	2.23	4.06	4.57
mmu-miR-758-5p	mmu-mir-758	miRBase	0	0	0	0	0	0	0	0	0	0	0	0	0	0	0	0
mmu-miR-758-3p	mmu-mir-758	miRBase	0	0	0	0	0	0	0	0	0	0	0	15.22	16.81	15.63	16.87	4.57
mmu-miR-759	mmu-mir-759	miRBase	0	0	0	0	0	0	0	0	0	0	0	0	0	0	0	0
mmu-miR-760-5p	mmu-mir-760	miRBase	0	0	0	0	0	0	0	0	0	0	0	0	0	0	0	0
mmu-miR-760-3p	mmu-mir-760	miRBase	1.24	21.08	0.32	1.29	1.02	0.73	1.58	0.59	0.48	1.39	0	2.54	1.48	0.74	4.06	0.76
mmu-miR-761	mmu-mir-761	miRBase	0	0	0	0	0	0	0	0	0	0	0	0	0	0	0	0
mmu-miR-762	mmu-mir-762	miRBase	0	0	0	0	0	0	0	0	0	0	0.39	0	0	0	0	0
mmu-miR-763	mmu-mir-763	miRBase	0	0	0	0	0	0	0	0	0	0	0	0	0	0	0	0
mmu-miR-764-5p	mmu-mir-764	miRBase	0	0	0	0	0	0	0	0	0	0	0	0	0	0	0	0
mmu-miR-764-3p	mmu-mir-764	miRBase	0	0	0	0	0	0	0	0	0	0	0	0	0	0	0	0
mmu-miR-767	mmu-mir-767	miRBase	0	0	0	0	0	0	0	0	0	0	0	0	0	0	0	0
mmu-miR-770-5p	mmu-mir-770	miRBase	0	0	0	0	0	0	0	0	0	0	0	0.85	1.48	2.23	0.31	0
mmu-miR-770-3p	mmu-mir-770	miRBase	0	0	0	0	0	0	0	0	0	0	0	7.61	13.35	10.42	11.87	2.29
mmu-miR-7a-5p	mmu-mir-7a-1	miRBase	1332.73	1515.82	993.44	512.19	688.43	625.55	1727.73	848.55	682.65	634.05	632.09	656.23	615.82	595.42	665.2	623.39
mmu-miR-7a-1-3p	mmu-mir-7a-1	miRBase	3.22	0	6.97	3.54	3.55	2.55	12.62	6.24	4.76	3.71	2.71	1.69	1.98	3.72	3.44	3.05
mmu-miR-7a-5p	mmu-mir-7a-2	miRBase	1296.27	1505.28	953.19	500.28	667.37	609.15	1665.58	822.7	665.04	607.63	611.55	637.64	601.49	579.78	646.15	610.42
mmu-miR-7a-2-3p	mmu-mir-7a-2	miRBase	0	0	0	0	0	0	0	0	0	0	0	0	0	0	0	0
mmu-miR-7b-5p	mmu-mir-7b	miRBase	7.69	3.51	3.59	3.44	3.72	3.65	7.57	2.38	3.81	4.48	2.97	2.82	3.13	1.74	1.87	2.8
mmu-miR-7b-3p	mmu-mir-7b	miRBase	0	0	0	0	0	0	0	0	0	0	0	0	0	0	0	0
mmu-miR-802-5p	mmu-mir-802	miRBase	0.25	0	0	1.29	1.27	1.46	0	0.59	0	0	0.39	0	0	0.74	0	0
mmu-miR-802-3p	mmu-mir-802	miRBase	0	0	0	1.29	0.51	0.36	0	0	0	0	0	0.85	0	0	0	0
mmu-miR-804	mmu-mir-804	miRBase	0	0	0	0	0	0	0	0	0	0	0	0	0	0	0	0
mmu-miR-871-5p	mmu-mir-871	miRBase	0	10.54	0.32	0	0.25	0	0	0.59	0.95	0.46	0.78	0	0	0	0	0
mmu-miR-871-3p	mmu-mir-871	miRBase	0.74	0	1.58	2.58	11.67	6.93	3.47	10.1	18.56	19	23.64	0	0	0	0.31	1.52
mmu-miR-872-5p	mmu-mir-872	miRBase	443.95	980.1	1088.88	866.45	595.38	573.96	889.66	892.22	493.49	523.21	499.11	575.65	591.19	743.68	692.54	699.12
mmu-miR-872-3p	mmu-mir-872	miRBase	70.19	84.31	91.27	61.52	79.69	59.8	75.72	79.03	50.92	49.12	58.9	59.17	49.92	47.64	41.23	40.41
mmu-miR-873a-5p	mmu-mir-873a	miRBase	0	0	0	0	0	0	0	0	0	0	0	0	0.49	0	0.31	0
mmu-miR-873a-3p	mmu-mir-873a	miRBase	0	0	0	0	0	0	0	0	0	0	0	0	0	0	0.31	0
mmu-miR-873b	mmu-mir-873b	miRBase	0	0	0	0	0	0	0	0	0	0	0	0	0	0	0	0
mmu-miR-874-5p	mmu-mir-874	miRBase	0	0	0	0	0	0	0	0	0	0	0	0	0	0	0.62	0
mmu-miR-874-3p	mmu-mir-874	miRBase	0	0	0	0.64	0.25	0.73	0.32	1.19	0	0	0	16.06	6.92	6.7	11.56	11.44
mmu-miR-875-5p	mmu-mir-875	miRBase	0	0	0	0	0	0	0	0	0	0	0	2.54	0.49	0.74	0.62	5.34
mmu-miR-875-3p	mmu-mir-875	miRBase	0	0	0	0	0	0	0	0	0	0	0	0	0	0	0.31	0.76
mmu-miR-876-5p	mmu-mir-876	miRBase	0	0	0	0	0	0	0	0	0	0	0	0	0	0	0	0
mmu-miR-876-3p	mmu-mir-876	miRBase	0	0	0	0	0	0	0	0	0	0	0	0	0	0	0	0
mmu-miR-877-5p	mmu-mir-877	miRBase	9.42	52.69	9.82	8.05	7.36	12.4	15.14	8.02	11.42	6.95	9.69	2.54	3.46	6.7	5	5.34
mmu-miR-877-3p	mmu-mir-877	miRBase	8.18	0	1.9	2.58	3.05	1.82	9.15	2.38	0	0.46	1.94	0.85	1.98	3.72	1.87	3.81
mmu-miR-878-5p	mmu-mir-878	miRBase	0	0	0.32	0.32	1.27	1.82	0.63	2.38	3.33	3.24	4.65	0	0	0	0	0
mmu-miR-878-3p	mmu-mir-878	miRBase	0	0	0	0.32	0	0	0	0.89	0	0.46	0.39	0	0	0	0	0
mmu-miR-879-5p	mmu-mir-879	miRBase	0	0	0	0	0	0	0	0	0	0	0	0	0	0.74	0.94	1.52
mmu-miR-879-3p	mmu-mir-879	miRBase	0	0	0	0	0	0	0	0	0	0	0	0	0	0	0	0.76
mmu-miR-880-5p	mmu-mir-880	miRBase	0	0	0	0	0	0	0	0	0	0	0	0	0	0	0	0
mmu-miR-880-3p	mmu-mir-880	miRBase	0	0	0.63	0.32	1.27	0.36	0	2.38	2.86	1.85	1.55	0	0	0	0	0
mmu-miR-881-5p	mmu-mir-881	miRBase	0	0	0	0	0	0	0	0	0	0	0	0	0	0	0	0
mmu-miR-881-3p	mmu-mir-881	miRBase	0	0	2.54	3.87	4.06	2.92	2.52	11.29	15.23	36.15	31	0	0	0.74	0.31	1.52
mmu-miR-882	mmu-mir-882	miRBase	0	0	0	0	0	0	0	0	0	0	0	0	0	0	0	0
mmu-miR-883a-5p	mmu-mir-883a	miRBase	0	0	0	0	0	0	0	0	0	0	0	0	0	0	0	0
mmu-miR-883a-3p	mmu-mir-883a	miRBase	0	0	0	0	0.76	0	0.95	0.59	0.48	1.85	1.16	0	0	0	0	0
mmu-miR-883b-5p	mmu-mir-883b	miRBase	0	0	0	0	0	0	0	0	0	0	0.39	0	0	0	0	0
mmu-miR-883b-3p	mmu-mir-883b	miRBase	0	0	0	0	0	0	0	0	0	0	0	0	0	0	0	0
mmu-miR-9-5p	mmu-mir-9-1	miRBase	4.8	3.51	11.94	16.64	17.43	17.99	16.19	30.31	27.92	41.09	58	19.16	24.39	30.77	159.88	122.49
mmu-miR-9-3p	mmu-mir-9-1	miRBase	0.08	0	0.32	1.07	0.76	1.09	0.21	0.59	0.48	0.62	0.9	1.13	0.99	0.99	2.39	3.18
mmu-miR-9-5p	mmu-mir-9-2	miRBase	4.8	3.51	11.94	16.32	17.43	17.99	16.19	30.31	27.92	41.09	58	19.16	24.39	30.77	159.88	122.49
mmu-miR-9-3p	mmu-mir-9-2	miRBase	0.08	0	0.32	1.07	0.76	1.09	0.21	0.59	0.48	0.62	0.9	1.13	0.99	0.99	2.39	3.18
mmu-miR-9-5p	mmu-mir-9-3	miRBase	4.8	3.51	11.94	16.32	17.43	17.99	16.19	30.31	27.92	41.09	58	19.16	24.39	30.77	159.73	122.49
mmu-miR-9-3p	mmu-mir-9-3	miRBase	0.08	0	0.32	1.07	0.76	1.09	0.21	0.59	0.48	0.62	0.9	1.13	0.99	1.74	2.39	2.8
mmu-miR-92a-3p	mmu-mir-92a-1	miRBase	1876.67	1380.57	1587.79	911.55	712.62	722.19	1788.3	1312.14	1223.73	962.23	1096.64	2501.95	2312.94	2018.14	3112.4	2318.45
mmu-miR-92a-1-5p	mmu-mir-92a-1	miRBase	9.67	0	8.56	3.54	4.06	1.82	16.09	5.94	5.23	2.32	1.55	5.07	2.47	5.96	5.62	6.1
mmu-miR-92a-2-5p	mmu-mir-92a-2	miRBase	0	0	0	0	0	0	0	0	0	0	0	0	0	0	0	0
mmu-miR-92a-3p	mmu-mir-92a-2	miRBase	223.63	42.15	134.16	65.39	92.38	90.62	122.88	99.04	161.09	116.01	114.7	309.24	367.35	133.25	289.47	164.68
mmu-miR-92b-5p	mmu-mir-92b	miRBase	2.23	0	2.85	1.29	0.51	2.92	3.15	1.78	0.48	3.24	0.78	5.92	4.94	3.72	4.69	2.29
mmu-miR-92b-3p	mmu-mir-92b	miRBase	45.3	0	29.89	30.92	16.24	19.69	57.73	26.54	24.75	18.69	21.31	71.29	76.45	43.92	70.81	80.05
mmu-miR-93-5p	mmu-mir-93	miRBase	638.89	1306.8	1909.34	1307.73	1016.15	765.03	1591.28	1723.24	1102.14	854.56	857.94	1091.28	1004.43	973.71	1220.45	1083.36
mmu-miR-93-3p	mmu-mir-93	miRBase	6.94	0	11.41	5.8	5.33	4.01	11.36	7.13	6.66	6.95	6.2	8.45	4.94	8.93	11.87	4.57
mmu-miR-96-5p	mmu-mir-96	miRBase	12.9	42.15	10.46	5.15	8.37	14.59	26.82	13.67	18.08	24.1	34.49	4.23	6.43	5.96	5.94	4.57
mmu-miR-96-3p	mmu-mir-96	miRBase	0	0	0.32	0	0	0.36	0	0	0	0	0	0	0	0	0	0
mmu-miR-98-5p	mmu-mir-98	miRBase	997.63	847.31	1007.39	746.48	975.34	735.59	1102.54	996.75	895.32	797.36	692.99	1284.24	1065.53	1314.41	999.68	957.92
mmu-miR-98-3p	mmu-mir-98	miRBase	6.2	0	6.97	3.22	5.84	3.65	9.46	7.13	4.28	4.63	3.88	15.22	10.87	17.87	10.93	9.91
mmu-miR-99a-5p	mmu-mir-99a	miRBase	13159.6	34930.6	42324.1	59532.8	82000.1	80008.4	29680.4	51079	56101.9	59209.2	60201.6	25986.2	26615.4	21650.1	20480.1	20122.7
mmu-miR-99a-3p	mmu-mir-99a	miRBase	4.96	0	24.08	22.22	33.75	25.53	17.04	21.99	12.85	15.29	18.21	5.92	5.44	6.7	4.69	5.34
mmu-miR-99b-5p	mmu-mir-99b	miRBase	9811.11	8768.22	8236.29	7428.61	5962.89	6132.29	12641.3	9513.19	6542.42	6209.49	5940.47	6860.46	6829.83	6690.9	8930.5	6479.6
mmu-miR-99b-3p	mmu-mir-99b	miRBase	368.06	242.39	269.05	182.63	182.72	196.18	482.69	227.59	201.77	206.23	206.54	190.19	166.58	218.86	253.96	184.5

## Sheet: Start (with D0)
Mature miRNA	Precursor	miRBase link	s_D-3	s_D0_veh	s_D3_veh	s_D7_veh	s_D14_veh	s_D21_veh	s_p64 (WT)	s_p73 (WT)	s_p88 (WT)	MC3T3 Ave	Mice Ave
mmu-let-7a-5p	mmu-let-7a-1	miRBase	5535.79	5609.77	6516.85	7475.22	7496.19	7641.83	7164.81	7475.69	5417.84	6712.61	6686.11
mmu-let-7a-1-3p	mmu-let-7a-1	miRBase	272.28	205.51	317.8	206.47	248.88	215.2	135.25	128.03	93.05	244.357	118.777
mmu-let-7a-5p	mmu-let-7a-2	miRBase	5529.14	5673	6507.29	7454.45	7466.84	7605	7135.37	7446.53	5395.01	6705.95	6658.97
mmu-let-7a-2-3p	mmu-let-7a-2	miRBase	7.56	0	2.85	3.54	3.43	3.28	1.69	0.99	1.49	3.44333	1.39
mmu-let-7b-5p	mmu-let-7b	miRBase	5906.07	5845.48	8170.54	9410.39	11693.1	10920	4628.44	4824.76	3733.67	8657.6	4395.62
mmu-let-7b-3p	mmu-let-7b	miRBase	75.65	73.77	83.03	43.81	45.17	43.39	31.28	45.48	26.05	60.8033	34.27
mmu-let-7c-5p	mmu-let-7c-1	miRBase	7511.95	13295.7	12845.6	16254.6	20166.5	18441.3	7128.54	7608.57	6062.8	14752.6	6933.3
mmu-let-7c-1-3p	mmu-let-7c-1	miRBase	19.72	73.77	72.89	63.45	32.86	33.18	9.3	10.87	11.17	49.3117	10.4467
mmu-let-7c-5p	mmu-let-7c-2	miRBase	7569.12	13358.9	12937.8	16452.9	20399.3	18667.7	7186.44	7670.6	6082.53	14897.6	6979.86
mmu-let-7c-2-3p	mmu-let-7c-2	miRBase	272.53	205.51	317.48	206.47	248.62	216.3	135.25	128.03	93.05	244.485	118.777
mmu-let-7d-5p	mmu-let-7d	miRBase	3655.55	3448.27	4306.19	4368.14	4855.02	4295.24	5093.44	5342.73	3569.92	4154.73	4668.7
mmu-let-7d-3p	mmu-let-7d	miRBase	470.24	400.47	522.89	329.19	362.91	308.49	656.8	568.45	568	399.032	597.75
mmu-let-7e-5p	mmu-let-7e	miRBase	2331.71	2519.63	2373.67	2071.77	2312.51	2332.14	2812.81	2798.08	2530.67	2323.57	2713.85
mmu-let-7e-3p	mmu-let-7e	miRBase	39.43	52.69	26.94	19	21.06	19.33	16.06	8.9	13.4	29.7417	12.7867
mmu-let-7f-5p	mmu-let-7f-1	miRBase	17188.9	25690.3	24077.3	24172.5	22916.8	24354.6	24916.5	27336.8	23401	23066.7	25218.1
mmu-let-7f-1-3p	mmu-let-7f-1	miRBase	36.71	94.85	33.91	17.07	23.09	18.23	28.74	26.69	18.61	37.31	24.68
mmu-let-7f-5p	mmu-let-7f-2	miRBase	17848.2	26251.5	25112.5	25270.9	23949.1	25599.2	25916.7	28285.2	24474.4	24005.2	26225.4
mmu-let-7f-2-3p	mmu-let-7f-2	miRBase	35.8	10.54	46.37	34.14	41.03	32.33	25.36	27.68	17.12	33.3683	23.3867
mmu-let-7g-5p	mmu-let-7g	miRBase	14044.6	12042.6	20273.7	22550.2	22743.4	22028.1	32523.6	33512.2	22728	18947.1	29587.9
mmu-let-7g-3p	mmu-let-7g	miRBase	0.74	0	0.32	0.64	2.28	2.55	0	0.49	1.49	1.08833	0.66
mmu-let-7i-5p	mmu-let-7i	miRBase	46799.3	40468.7	62722.9	60834.7	77524.6	77059.5	85606.1	85927	71758.1	60901.6	81097.1
mmu-let-7i-3p	mmu-let-7i	miRBase	32.74	42.15	79.54	59.27	84.51	74.02	70.16	64.26	59.55	62.0383	64.6567
mmu-let-7j	mmu-let-7j	miRBase	1227.07	1375.3	2329.87	2425.26	2172.13	2220.53	4034.62	3396.13	3914.56	1958.36	3781.77
mmu-let-7k	mmu-let-7k	miRBase	1.49	0	2.72	2.66	3.68	4.83	2.96	3.09	3.54	2.56333	3.19667
mmu-miR-100-5p	mmu-mir-100	miRBase	35086.6	44225.8	44542.1	44520.9	35140.6	31618.5	23958.3	23473.1	25259.5	39189.1	24230.3
mmu-miR-100-3p	mmu-mir-100	miRBase	6.7	0	4.75	2.25	1.78	4.01	5.92	4.94	5.96	3.24833	5.60667
mmu-miR-101a-5p	mmu-mir-101a	miRBase	0.25	0	0.63	0.32	0.76	0.73	0.85	0	2.23	0.448333	1.02667
mmu-miR-101a-3p	mmu-mir-101a	miRBase	1015.39	1074.95	3608.09	5832.28	6527.94	7174.46	4295.82	3764.64	4909.11	4205.52	4323.19
mmu-miR-101b-5p	mmu-mir-101b	miRBase	0	0	0.32	0	0	0	0	0	0	0.0533333	0
mmu-miR-101b-3p	mmu-mir-101b	miRBase	1930.82	1723.08	2999.8	3007.94	2672.84	2588.64	2064.22	1862.05	2221.74	2487.19	2049.34
mmu-miR-101c	mmu-mir-101c	miRBase	7.69	5.27	17.27	24.96	38.7	47.4	23.67	26.69	24.57	23.5483	24.9767
mmu-miR-103-1-5p	mmu-mir-103-1	miRBase	0	0	0	0	0	0	0	0	0	0	0
mmu-miR-103-3p	mmu-mir-103-1	miRBase	755.59	1471.91	1930.99	1701.44	1401.56	1226.8	1723.85	1708.16	1717.39	1414.71	1716.47
mmu-miR-103-3p	mmu-mir-103-2	miRBase	772.7	1535.14	1957.93	1717.87	1411.08	1235.19	1754.28	1713.1	1742.33	1438.32	1736.57
mmu-miR-103-2-5p	mmu-mir-103-2	miRBase	0	0	0.32	0	0.25	0	0.85	0.25	0	0.095	0.366667
mmu-miR-105	mmu-mir-105	miRBase	0	0	0	0	0	0	0	0	0	0	0
mmu-miR-106a-5p	mmu-mir-106a	miRBase	1.61	0	2.85	0.59	1.52	1.03	7.19	2.64	3.6	1.26667	4.47667
mmu-miR-106a-3p	mmu-mir-106a	miRBase	0	0	0	0	0	0	0	0	0	0	0
mmu-miR-106b-5p	mmu-mir-106b	miRBase	117.06	73.77	219.3	141.4	178.92	99.18	204.56	198.71	179.41	138.272	194.227
mmu-miR-106b-3p	mmu-mir-106b	miRBase	157.24	242.39	227.85	184.89	167.24	156.8	202.87	209.09	206.95	189.402	206.303
mmu-miR-107-5p	mmu-mir-107	miRBase	0	0	0	0	0	0	0	0.25	0	0	0.0833333
mmu-miR-107-3p	mmu-mir-107	miRBase	102.18	323.19	278.66	184.99	233.02	185.36	138.91	135.77	113.52	217.9	129.4
mmu-miR-10a-5p	mmu-mir-10a	miRBase	7060.58	6976.64	5967.59	6075.95	5620.03	5649.86	88.33	120.61	171.59	6225.11	126.843
mmu-miR-10a-3p	mmu-mir-10a	miRBase	25.55	10.54	18.06	13.85	23.86	19.69	0.85	0	0	18.5917	0.283333
mmu-miR-10b-5p	mmu-mir-10b	miRBase	10.42	21.08	9.19	11.76	5.33	8.02	1565.07	1953.99	2917.4	10.9667	2145.49
mmu-miR-10b-3p	mmu-mir-10b	miRBase	0	0	0	0	0	0	0	0.99	2.23	0	1.07333
mmu-miR-1186a	mmu-mir-1186a	miRBase	0	0	0	0.32	0.25	0.18	0	0.25	1.12	0.125	0.456667
mmu-miR-1186b	mmu-mir-1186b	miRBase	0	0	0	0	0	0	0	0	0	0	0
mmu-miR-1187	mmu-mir-1187	miRBase	7.44	0	6.97	3.57	2.79	1.09	0	0.49	0.19	3.64333	0.226667
mmu-miR-1188-5p	mmu-mir-1188	miRBase	0	0	0	0	0	0	1.69	2.47	0.74	0	1.63333
mmu-miR-1188-3p	mmu-mir-1188	miRBase	0	0	0	0	0	0	0	0	0	0	0
mmu-miR-1190	mmu-mir-1190	miRBase	0	0	0	0	0	0	0	0	0	0	0
mmu-miR-1191	mmu-mir-1191	miRBase	12.15	31.62	24.4	14.17	14.47	12.76	12.68	12.85	11.91	18.2617	12.48
mmu-miR-1192	mmu-mir-1192	miRBase	0	0	0	0	0	0	0	0	0	0	0
mmu-miR-1193-5p	mmu-mir-1193	miRBase	0	0	0	0	0	0	11.83	4.94	3.72	0	6.83
mmu-miR-1193-3p	mmu-mir-1193	miRBase	0	0	0	0	0	0	47.34	42.51	34.24	0	41.3633
mmu-miR-1194	mmu-mir-1194	miRBase	5.21	0	3.8	1.29	2.54	2.19	3.38	8.4	7.44	2.505	6.40667
mmu-miR-1195	mmu-mir-1195	miRBase	0.87	5.27	0.63	0	0	0.18	1.27	1.48	4.84	1.15833	2.53
mmu-miR-1196-5p	mmu-mir-1196	miRBase	0.74	0	1.27	0.97	1.02	0.36	0.85	1.24	4.09	0.726667	2.06
mmu-miR-1196-3p	mmu-mir-1196	miRBase	0	0	0	0	0	0	0	0	0	0	0
mmu-miR-1197-5p	mmu-mir-1197	miRBase	0	0	0	0	0	0	0	0	0	0	0
mmu-miR-1197-3p	mmu-mir-1197	miRBase	0	0	0	0	0	0	14.37	8.9	5.21	0	9.49333
mmu-miR-1198-5p	mmu-mir-1198	miRBase	28.52	84.31	111.55	66.03	43.14	44.49	35.5	39.05	52.11	63.0067	42.22
mmu-miR-1198-3p	mmu-mir-1198	miRBase	0.5	0	0	0.32	0.25	0	0	0.99	0.74	0.178333	0.576667
mmu-miR-1199-5p	mmu-mir-1199	miRBase	0	0	0	0	0	0	0	0	0	0	0
mmu-miR-1199-3p	mmu-mir-1199	miRBase	0	0	0	0	0	0	0	0	0	0	0
mmu-miR-122-5p	mmu-mir-122	miRBase	71.18	0	2.22	6.44	4.06	4.74	2.54	2.47	9.68	14.7733	4.89667
mmu-miR-122-3p	mmu-mir-122	miRBase	0	0	0	0	0	0	0	0	0	0	0
mmu-miR-1224-5p	mmu-mir-1224	miRBase	0	0	0	0.64	0.51	0	0	0	0	0.191667	0
mmu-miR-1224-3p	mmu-mir-1224	miRBase	0	0	0	0	0	0	0	0	0	0	0
mmu-miR-1231-5p	mmu-mir-1231	miRBase	0.25	0	0.32	0.32	0.76	0.73	0	0.49	0	0.396667	0.163333
mmu-miR-1231-3p	mmu-mir-1231	miRBase	0	0	0	0.32	0	0	0	0	0	0.0533333	0
mmu-miR-124-5p	mmu-mir-124-1	miRBase	0	0	0	0	0	0	0	0	0	0	0
mmu-miR-124-3p	mmu-mir-124-1	miRBase	0	0	0	0	0	0	0	0.33	0	0	0.11
mmu-miR-124-5p	mmu-mir-124-2	miRBase	0	0	0	0	0	0	0	0	0	0	0
mmu-miR-124-3p	mmu-mir-124-2	miRBase	0	0	0	0	0	0	0	0.33	0	0	0.11
mmu-miR-124-5p	mmu-mir-124-3	miRBase	0	0	0	0	0	0	0	0	0	0	0
mmu-miR-124-3p	mmu-mir-124-3	miRBase	0	0	0	0	0	0	0	0.33	0	0	0.11
mmu-miR-1247-5p	mmu-mir-1247	miRBase	4.71	0	0.95	1.29	0.76	1.09	0	0	0.74	1.46667	0.246667
mmu-miR-1247-3p	mmu-mir-1247	miRBase	5.46	21.08	1.58	2.58	1.02	0.73	0	0	0.74	5.40833	0.246667
mmu-miR-1249-5p	mmu-mir-1249	miRBase	0.25	0	0.32	0	0	0	0.85	0	0	0.095	0.283333
mmu-miR-1249-3p	mmu-mir-1249	miRBase	33.98	0	22.18	15.46	16.5	14.59	37.19	31.64	22.33	17.1183	30.3867
mmu-miR-1251-5p	mmu-mir-1251	miRBase	0	0	0	0	0	0	0.85	0	0	0	0.283333
mmu-miR-1251-3p	mmu-mir-1251	miRBase	0	0	0	0	0	0	0	0	0	0	0
mmu-miR-125a-5p	mmu-mir-125a	miRBase	680.81	1791.58	1710.32	1325.45	907.78	1274.45	910.39	951.05	1121.85	1281.73	994.43
mmu-miR-125a-3p	mmu-mir-125a	miRBase	20.34	31.62	26.62	12.88	10.66	16.04	13.52	22.24	27.54	19.6933	21.1
mmu-miR-125b-5p	mmu-mir-125b-1	miRBase	5713.84	8272.9	10299.8	7785.98	6011.49	5942.86	3246.38	2953.48	3735.15	7337.81	3311.67
mmu-miR-125b-1-3p	mmu-mir-125b-1	miRBase	597.72	1264.65	577.08	248.98	162.93	167.74	214.71	237.76	220.35	503.183	224.273
mmu-miR-125b-5p	mmu-mir-125b-2	miRBase	5126.78	7882.97	9724.31	7194.61	5508.24	5469.54	2998.7	2783.93	3537.88	6817.74	3106.84
mmu-miR-125b-2-3p	mmu-mir-125b-2	miRBase	67.71	52.69	292.5	405.2	594.36	543.69	185.12	187.34	187.6	326.025	186.687
mmu-miR-126-5p	mmu-mir-126	miRBase	0.99	0	1.58	1.29	0.76	0.73	892.64	1023.71	1232.02	0.891667	1049.46
mmu-miR-126-3p	mmu-mir-126	miRBase	6.7	31.62	17.43	8.37	7.87	5.47	8135.17	9725.48	19090.8	12.91	12317.1
mmu-miR-1264-5p	mmu-mir-1264	miRBase	0	0	0	0	0	0	0	0	0	0	0
mmu-miR-1264-3p	mmu-mir-1264	miRBase	0	0	0	0	0	0	0	0	0	0	0
mmu-miR-127-5p	mmu-mir-127	miRBase	0.25	0	0	0	0.25	0	852.91	857.62	582.14	0.0833333	764.223
mmu-miR-127-3p	mmu-mir-127	miRBase	0.99	0	3.8	0.97	0	0	12573	14920.6	7628.87	0.96	11707.5
mmu-miR-128-1-5p	mmu-mir-128-1	miRBase	0.74	31.62	0.32	0.32	0	0.36	0.85	0.99	0.74	5.56	0.86
mmu-miR-128-3p	mmu-mir-128-1	miRBase	268.73	221.31	230.55	181.5	175.11	179.04	381.23	411.76	375.56	209.373	389.517
mmu-miR-128-3p	mmu-mir-128-2	miRBase	176.96	63.23	137.69	97.11	100.24	92.62	160.61	196.24	157.45	111.308	171.433
mmu-miR-128-2-5p	mmu-mir-128-2	miRBase	0	0	0	0	0	0	0.85	0	0.74	0	0.53
mmu-miR-129-5p	mmu-mir-129-1	miRBase	0.5	0	0.16	0.16	0	0	3.38	1.73	4.84	0.136667	3.31667
mmu-miR-129-1-3p	mmu-mir-129-1	miRBase	0	0	0	0	0	0	0	0.99	1.49	0	0.826667
mmu-miR-129-5p	mmu-mir-129-2	miRBase	0.5	0	0.16	0.16	0	0	3.38	1.73	4.84	0.136667	3.31667
mmu-miR-129-2-3p	mmu-mir-129-2	miRBase	0	0	0	0	0	0	1.69	0.99	1.49	0	1.39
mmu-miR-1298-5p	mmu-mir-1298	miRBase	0.99	0	0.95	0.64	0	0	0	0	0	0.43	0
mmu-miR-1298-3p	mmu-mir-1298	miRBase	0	0	0	0	0	0	0	0	0	0	0
mmu-miR-1306-5p	mmu-mir-1306	miRBase	8.93	10.54	9.19	7.09	5.58	5.83	10.99	9.39	8.19	7.86	9.52333
mmu-miR-1306-3p	mmu-mir-1306	miRBase	9.42	21.08	6.34	6.12	6.6	2.92	5.07	7.41	2.98	8.74667	5.15333
mmu-miR-130a-5p	mmu-mir-130a	miRBase	7.69	0	12.04	6.44	5.84	5.47	14.37	14.83	9.68	6.24667	12.96
mmu-miR-130a-3p	mmu-mir-130a	miRBase	48.98	147.54	96.97	72.79	92.25	67.1	79.46	78.1	126.55	87.605	94.7033
mmu-miR-130b-5p	mmu-mir-130b	miRBase	2.23	0	2.85	1.61	1.02	4.01	31.28	35.1	16.38	1.95333	27.5867
mmu-miR-130b-3p	mmu-mir-130b	miRBase	0.12	0	0.63	0	0.38	0	9.3	8.9	12.66	0.188333	10.2867
mmu-miR-130c	mmu-mir-130c	miRBase	0	0	0	0	0	0	0	0	0	0	0
mmu-miR-132-5p	mmu-mir-132	miRBase	7.94	63.23	11.09	13.85	15.23	9.48	13.52	8.4	4.47	20.1367	8.79667
mmu-miR-132-3p	mmu-mir-132	miRBase	23.81	0	35.18	39.94	32.99	31.72	54.94	57.34	122.83	27.2733	78.37
mmu-miR-133a-5p	mmu-mir-133a-1	miRBase	0	0	0	0	0.51	0.18	0	0.49	0.37	0.115	0.286667
mmu-miR-133a-3p	mmu-mir-133a-1	miRBase	0.5	0	2.59	2.36	2.24	2.73	16.06	14.42	25.19	1.73667	18.5567
mmu-miR-133a-5p	mmu-mir-133a-2	miRBase	0	0	0	0	0.51	0.18	0	0.49	0.37	0.115	0.286667
mmu-miR-133a-3p	mmu-mir-133a-2	miRBase	0.5	0	2.59	2.36	2.24	2.73	16.06	14.42	25.19	1.73667	18.5567
mmu-miR-133b-5p	mmu-mir-133b	miRBase	0	0	0	0	0	0	0	0	0	0	0
mmu-miR-133b-3p	mmu-mir-133b	miRBase	0	0	0.21	0.43	0.08	0.36	2.54	4.78	5.46	0.18	4.26
mmu-miR-133c	mmu-mir-133c	miRBase	0	0	0	0	0	0	0	0	0	0	0
mmu-miR-134-5p	mmu-mir-134	miRBase	0	0	1.27	0.97	0.51	0.36	814.02	999.98	586.61	0.518333	800.203
mmu-miR-134-3p	mmu-mir-134	miRBase	0	0	0	0	0	0	5.92	4.45	2.23	0	4.2
mmu-miR-135a-5p	mmu-mir-135a-1	miRBase	0	0	0	0	0	0	2.96	5.44	11.17	0	6.52333
mmu-miR-135a-1-3p	mmu-mir-135a-1	miRBase	0	0	0	0	0	0	0	0	0	0	0
mmu-miR-135a-5p	mmu-mir-135a-2	miRBase	0	0	0	0	0	0	2.96	5.44	11.17	0	6.52333
mmu-miR-135a-2-3p	mmu-mir-135a-2	miRBase	0	0	0	0	0	0	0	0.49	2.23	0	0.906667
mmu-miR-135b-5p	mmu-mir-135b	miRBase	1.24	0	2.22	0.97	0	0	0.85	0	0	0.738333	0.283333
mmu-miR-135b-3p	mmu-mir-135b	miRBase	0	0	0	0	0	0	0	0	0	0	0
mmu-miR-136-5p	mmu-mir-136	miRBase	0	0	0	0	0	0	336.43	341.07	206.21	0	294.57
mmu-miR-136-3p	mmu-mir-136	miRBase	0	0	0	0.64	0.25	1.46	1508.02	1427.06	812.91	0.391667	1249.33
mmu-miR-137-5p	mmu-mir-137	miRBase	0	0	0	0	0	0	0	0	0	0	0
mmu-miR-137-3p	mmu-mir-137	miRBase	0	0	0	0	0	0	0	0	0.74	0	0.246667
mmu-miR-138-5p	mmu-mir-138-1	miRBase	1.49	0	1.43	1.13	1.65	0.55	4.23	3.21	6.7	1.04167	4.71333
mmu-miR-138-1-3p	mmu-mir-138-1	miRBase	0	0	0	0	0	0	0	0	0	0	0
mmu-miR-138-5p	mmu-mir-138-2	miRBase	0.5	0	0.79	0.81	0.63	0.18	0.85	1.24	1.49	0.485	1.19333
mmu-miR-138-2-3p	mmu-mir-138-2	miRBase	0	0	0	0	0.25	0	0	0	0	0.0416667	0
mmu-miR-139-5p	mmu-mir-139	miRBase	176.34	105.39	23.77	11.27	7.87	13.49	114.12	103.8	177.92	56.355	131.947
mmu-miR-139-3p	mmu-mir-139	miRBase	12.15	0	1.58	0.64	0.25	1.09	2.54	2.47	5.96	2.61833	3.65667
mmu-miR-140-5p	mmu-mir-140	miRBase	2319.47	2318.52	4091.21	3046.43	2792.63	2820.19	12570.5	11906.4	8512.5	2898.08	10996.4
mmu-miR-140-3p	mmu-mir-140	miRBase	14511	18073.9	20426.3	21108.6	18250.3	20154.1	86014.4	87452.2	46597.3	18754	73354.6
mmu-miR-141-5p	mmu-mir-141	miRBase	0	0	0	0	0	0	0	0	0	0	0
mmu-miR-141-3p	mmu-mir-141	miRBase	0.25	0	0	0	0	0	0.85	0	0	0.0416667	0.283333
mmu-miR-142-5p	mmu-mir-142	miRBase	0	0	0	0	0	0.73	21.56	39.05	37.97	0.121667	32.86
mmu-miR-142-3p	mmu-mir-142	miRBase	0.25	0	0	0	0.25	0.36	49.87	37.07	64.02	0.143333	50.32
mmu-miR-143-5p	mmu-mir-143	miRBase	246.28	231.85	271.59	215.81	211.91	211.13	131.02	137.42	151.12	231.428	139.853
mmu-miR-143-3p	mmu-mir-143	miRBase	87473.1	73001.8	98901.1	97123.1	117479	111964	52571.8	50332.3	64103.2	97657	55669.1
mmu-miR-144-5p	mmu-mir-144	miRBase	0	0	0	0	0	0	4.23	6.43	9.68	0	6.78
mmu-miR-144-3p	mmu-mir-144	miRBase	0.25	0	0	0	0	0.73	23.67	38.06	46.9	0.163333	36.21
mmu-miR-145a-5p	mmu-mir-145a	miRBase	1306.31	1496.5	2561.52	2546.53	2896.93	2392.28	1175.39	986.64	1106.22	2200.01	1089.42
mmu-miR-145a-3p	mmu-mir-145a	miRBase	473.47	822.02	742.82	546.61	673.79	672.78	280.64	300.54	343.92	655.248	308.367
mmu-miR-145b	mmu-mir-145b	miRBase	0.25	0	0.32	0.32	0.76	0.91	0.42	0	0	0.426667	0.14
mmu-miR-146a-5p	mmu-mir-146a	miRBase	1.98	10.54	10.93	13.69	28.93	31	132.29	174.49	209.93	16.1783	172.237
mmu-miR-146a-3p	mmu-mir-146a	miRBase	0	0	0	0	0	0	0	0.49	0	0	0.163333
mmu-miR-146b-5p	mmu-mir-146b	miRBase	1276.3	10507.1	10981.8	12043.5	10507.9	11866.4	2928.54	2438.41	3112.44	9530.5	2826.46
mmu-miR-146b-3p	mmu-mir-146b	miRBase	1.24	21.08	9.51	7.09	5.58	9.12	0.85	2.47	0	8.93667	1.10667
mmu-miR-147-5p	mmu-mir-147	miRBase	0.99	0	0.32	0.64	0.51	0.73	0.85	0	0	0.531667	0.283333
mmu-miR-147-3p	mmu-mir-147	miRBase	15.38	10.54	4.75	2.25	2.03	2.55	0.85	1.48	3.72	6.25	2.01667
mmu-miR-148a-5p	mmu-mir-148a	miRBase	100.2	231.85	264.3	265.73	325.1	295.73	522.4	611.95	530.03	247.152	554.793
mmu-miR-148a-3p	mmu-mir-148a	miRBase	1261.54	8315.06	13597.5	18990.9	15087.6	24488.5	47168.2	64873.8	90592	13623.5	67544.6
mmu-miR-148b-5p	mmu-mir-148b	miRBase	22.57	31.62	43.73	37.69	37.31	37.56	65.09	41.03	47.64	35.08	51.2533
mmu-miR-148b-3p	mmu-mir-148b	miRBase	286.34	1153.99	1006.8	610.22	441.41	565.14	748.09	745.91	1402.37	677.317	965.457
mmu-miR-149-5p	mmu-mir-149	miRBase	774.06	642.86	600.53	684.46	1354.69	1751.77	831.78	664.35	701.25	968.062	732.46
mmu-miR-149-3p	mmu-mir-149	miRBase	1.24	21.08	1.58	1.29	1.27	1.09	0.85	0.99	0	4.59167	0.613333
mmu-miR-150-5p	mmu-mir-150	miRBase	0.99	0	0.95	3.22	2.28	2.92	39.73	50.42	42.43	1.72667	44.1933
mmu-miR-150-3p	mmu-mir-150	miRBase	0	0	0	0	0	0	0	0.49	1.49	0	0.66
mmu-miR-151-5p	mmu-mir-151	miRBase	34.23	31.62	57.36	49.93	69.41	68.55	84.53	94.91	85.61	51.85	88.35
mmu-miR-151-3p	mmu-mir-151	miRBase	438.74	695.56	933.28	711.84	416.97	675.33	448.01	445.86	777.92	645.287	557.263
mmu-miR-152-5p	mmu-mir-152	miRBase	232.15	210.77	368.56	308.57	369.25	343.13	349.11	300.04	302.98	305.405	317.377
mmu-miR-152-3p	mmu-mir-152	miRBase	3001.76	6476.05	11614	11260.3	11078.6	12342.6	10477.9	11553.4	14521.8	9295.55	12184.4
mmu-miR-153-5p	mmu-mir-153	miRBase	0	0	0	0	0	0	0	0	0	0	0
mmu-miR-153-3p	mmu-mir-153	miRBase	0	0	0	0	0	0	1.69	0.99	0.74	0	1.14
mmu-miR-154-5p	mmu-mir-154	miRBase	0	0	0.32	0	0	0	100.59	115.17	69.98	0.0533333	95.2467
mmu-miR-154-3p	mmu-mir-154	miRBase	0	0	0	0	0	0	10.99	16.81	5.96	0	11.2533
mmu-miR-155-5p	mmu-mir-155	miRBase	34.72	21.08	2.85	3.22	2.28	1.46	7.61	5.44	11.17	10.935	8.07333
mmu-miR-155-3p	mmu-mir-155	miRBase	0.25	0	0.32	0	0	0	0	0	0	0.095	0
mmu-miR-15a-5p	mmu-mir-15a	miRBase	21.83	10.54	56.09	41.55	50	38.29	55.79	50.91	49.13	36.3833	51.9433
mmu-miR-15a-3p	mmu-mir-15a	miRBase	0.99	0	3.17	3.54	5.84	0.36	3.38	4.45	2.23	2.31667	3.35333
mmu-miR-15b-5p	mmu-mir-15b	miRBase	55.06	158.08	240.85	179.73	128.41	92.99	38.88	31.64	52.85	142.52	41.1233
mmu-miR-15b-3p	mmu-mir-15b	miRBase	45.14	179.16	93.8	62.17	72.33	48.5	34.66	49.43	37.97	83.5167	40.6867
mmu-miR-16-5p	mmu-mir-16-1	miRBase	124.22	758.79	457.92	312.81	357.54	316.45	279.37	311.91	503.85	387.955	365.043
mmu-miR-16-1-3p	mmu-mir-16-1	miRBase	150.55	137	215.18	159.44	155.32	131.27	176.67	177.46	249.38	158.127	201.17
mmu-miR-16-5p	mmu-mir-16-2	miRBase	121.74	779.87	454.12	307.98	352.72	315	275.99	304.99	497.15	388.572	359.377
mmu-miR-16-2-3p	mmu-mir-16-2	miRBase	9.67	10.54	9.51	6.76	6.85	5.83	9.3	6.92	5.21	8.19333	7.14333
mmu-miR-17-5p	mmu-mir-17	miRBase	289.48	351.29	685.25	381.26	295.57	196.85	681.59	650.42	692.19	366.617	674.733
mmu-miR-17-3p	mmu-mir-17	miRBase	13.64	10.54	27.25	16.43	20.56	14.22	40.57	31.14	27.54	17.1067	33.0833
mmu-miR-181a-5p	mmu-mir-181a-1	miRBase	1284.11	1053.87	1360.3	1472	2912.03	4488.18	6099.9	5736.06	5553.97	2095.08	5796.64
mmu-miR-181a-1-3p	mmu-mir-181a-1	miRBase	96.85	121.2	111.07	111.61	177.39	263.46	409.55	406.57	329.04	146.93	381.72
mmu-miR-181a-5p	mmu-mir-181a-2	miRBase	1282.63	1053.87	1359.67	1471.36	2911.27	4486.73	6097.36	5733.58	5551.74	2094.25	5794.23
mmu-miR-181a-2-3p	mmu-mir-181a-2	miRBase	0.25	0	0	0	0	0	0	0	0	0.0416667	0
mmu-miR-181b-5p	mmu-mir-181b-1	miRBase	447.42	305.62	392.01	339.92	781.02	1238.25	1556.41	1520.2	1187.92	584.04	1421.51
mmu-miR-181b-1-3p	mmu-mir-181b-1	miRBase	9.05	10.54	10.46	6.44	13.96	20.06	32.12	35.84	48.76	11.7517	38.9067
mmu-miR-181b-5p	mmu-mir-181b-2	miRBase	518.61	400.47	464.42	400.48	890.4	1362.42	1780.84	1690.73	1335.69	672.8	1602.42
mmu-miR-181b-2-3p	mmu-mir-181b-2	miRBase	3.6	0	0.95	1.29	0.25	0	2.54	1.24	1.86	1.015	1.88
mmu-miR-181c-5p	mmu-mir-181c	miRBase	2.73	0	2.22	1.61	2.28	1.09	140.32	134.45	122.83	1.655	132.533
mmu-miR-181c-3p	mmu-mir-181c	miRBase	3.97	10.54	3.49	2.9	2.03	3.28	78.61	77.85	59.55	4.36833	72.0033
mmu-miR-181d-5p	mmu-mir-181d	miRBase	11.16	0	8.4	6.23	6.85	10.39	331.78	339.92	364.4	7.17167	345.367
mmu-miR-181d-3p	mmu-mir-181d	miRBase	0	0	0	0	0	0	0	0.49	0	0	0.163333
mmu-miR-182-5p	mmu-mir-182	miRBase	59.03	274.01	83.35	62.49	37.31	87.15	46.49	52.89	71.46	100.557	56.9467
mmu-miR-182-3p	mmu-mir-182	miRBase	0	0	0	0.32	0	0	0	0	0	0.0533333	0
mmu-miR-183-5p	mmu-mir-183	miRBase	94.99	221.31	64.33	37.36	32.48	59.44	41.42	38.56	53.6	84.985	44.5267
mmu-miR-183-3p	mmu-mir-183	miRBase	0.25	0	0	0	0.25	0	0	0	0	0.0833333	0
mmu-miR-1839-5p	mmu-mir-1839	miRBase	262.16	305.62	547.92	583.65	615.42	532.39	928.14	972.3	970.73	474.527	957.057
mmu-miR-1839-3p	mmu-mir-1839	miRBase	2.98	0	6.02	5.48	8.37	4.74	6.76	11.86	18.61	4.59833	12.41
mmu-miR-184-5p	mmu-mir-184	miRBase	0	0	0	0	0	0	0	0	0	0	0
mmu-miR-184-3p	mmu-mir-184	miRBase	0.25	31.62	34.23	40.26	38.58	40.84	4.23	5.44	28.29	30.9633	12.6533
mmu-miR-1843a-5p	mmu-mir-1843a	miRBase	62.13	94.85	96.97	115.96	154.55	162.63	112.42	107.51	114.27	114.515	111.4
mmu-miR-1843a-3p	mmu-mir-1843a	miRBase	4.71	21.08	8.56	9.18	7.99	11.3	7.61	3.95	7.44	10.47	6.33333
mmu-miR-1843b-5p	mmu-mir-1843b	miRBase	57.42	42.15	71.62	70.86	90.6	102.83	53.25	58.58	59.18	72.58	57.0033
mmu-miR-1843b-3p	mmu-mir-1843b	miRBase	30.51	84.31	24.72	21.74	22.71	26.62	5.07	7.41	4.47	35.1017	5.65
mmu-miR-185-5p	mmu-mir-185	miRBase	679.57	3973.1	1318.63	1289.05	1118.68	1065.87	797.96	819.07	693.06	1574.15	770.03
mmu-miR-185-3p	mmu-mir-185	miRBase	10.42	0	8.24	12.88	10.91	10.21	6.76	3.46	6.7	8.77667	5.64
mmu-miR-186-5p	mmu-mir-186	miRBase	315.48	179.16	366.66	310.83	474.57	386.53	391.37	379.63	298.51	338.872	356.503
mmu-miR-186-3p	mmu-mir-186	miRBase	0.74	0	0.32	0.97	1.02	0.36	0	1.48	1.49	0.568333	0.99
mmu-miR-187-5p	mmu-mir-187	miRBase	0.25	0	0.32	0.64	0.51	0	0	0.49	0	0.286667	0.163333
mmu-miR-187-3p	mmu-mir-187	miRBase	4.22	0	7.61	6.76	6.09	4.01	13.52	8.4	8.19	4.78167	10.0367
mmu-miR-188-5p	mmu-mir-188	miRBase	2.23	10.54	6.34	6.44	6.09	4.01	6.76	12.36	7.44	5.94167	8.85333
mmu-miR-188-3p	mmu-mir-188	miRBase	0.25	0	0	1.61	0	0	0	0	0	0.31	0
mmu-miR-1892	mmu-mir-1892	miRBase	0	0	0	0	0	0	0	0	0	0	0
mmu-miR-1893	mmu-mir-1893	miRBase	0	0	0	0	0	0	0	0	0	0	0
mmu-miR-1894-5p	mmu-mir-1894	miRBase	0	0	0	0	0	0	0	0	0	0	0
mmu-miR-1894-3p	mmu-mir-1894	miRBase	0	0	0	0	0	0	0	0	0	0	0
mmu-miR-1895	mmu-mir-1895	miRBase	0	0	0	0.32	0.51	0.36	0	0	0.74	0.198333	0.246667
mmu-miR-1896	mmu-mir-1896	miRBase	0	0	0	0	0	0	0	0	0	0	0
mmu-miR-1897-5p	mmu-mir-1897	miRBase	0	0	0	0	0	0	0	0	0	0	0
mmu-miR-1897-3p	mmu-mir-1897	miRBase	0	0	0	0	0	0	0	0	0	0	0
mmu-miR-1898	mmu-mir-1898	miRBase	0	0	0	0	0	0	0	0	0	0	0
mmu-miR-1899	mmu-mir-1899	miRBase	0	0	0	0	0	0	0	0	0	0	0
mmu-miR-18a-5p	mmu-mir-18a	miRBase	36.58	10.54	49.44	14.49	17.26	12.76	49.03	34.85	53.6	23.5117	45.8267
mmu-miR-18a-3p	mmu-mir-18a	miRBase	7.94	0	4.12	2.9	2.79	1.82	2.54	3.46	3.72	3.26167	3.24
mmu-miR-18b-5p	mmu-mir-18b	miRBase	0.12	0	0	0.32	0	0	0	1.24	2.23	0.0733333	1.15667
mmu-miR-18b-3p	mmu-mir-18b	miRBase	0	0	0	0	0	0	0	0.49	0	0	0.163333
mmu-miR-1900	mmu-mir-1900	miRBase	0	0	0	0	0	0	0	0	0	0	0
mmu-miR-1901	mmu-mir-1901	miRBase	0	0	0	0	0	0	0	0	0	0	0
mmu-miR-1902	mmu-mir-1902	miRBase	0	0	0.32	0	0	0	0	0	0	0.0533333	0
mmu-miR-1903	mmu-mir-1903	miRBase	0	0	0	0	0	0	0	0	0	0	0
mmu-miR-1904	mmu-mir-1904	miRBase	0	0	0	0	0	0	0	0	0	0	0
mmu-miR-1905	mmu-mir-1905	miRBase	0	0	0	0	0	0	0	0	0	0	0
mmu-miR-1906	mmu-mir-1906-1	miRBase	0	0	0	0	0	0	0	0	0	0	0
mmu-miR-1906	mmu-mir-1906-2	miRBase	0	0	0	0	0	0	0	0	0	0	0
mmu-miR-1907	mmu-mir-1907	miRBase	0	0	0	0	0	0	0	0	0	0	0
mmu-miR-190a-5p	mmu-mir-190a	miRBase	13.64	0	12.04	15.14	16.5	10.94	12.68	12.36	10.42	11.3767	11.82
mmu-miR-190a-3p	mmu-mir-190a	miRBase	0.25	0	0.63	0	0	0	0	0	0.74	0.146667	0.246667
mmu-miR-190b-5p	mmu-mir-190b	miRBase	2.73	0	2.85	3.87	4.31	0.73	4.23	3.95	4.47	2.415	4.21667
mmu-miR-190b-3p	mmu-mir-190b	miRBase	0	0	0	0	0	0	0	0	0	0	0
mmu-miR-191-5p	mmu-mir-191	miRBase	1961.58	2645.22	2751.98	2860.58	3242.08	2925.21	2755.68	2741.42	2098.54	2731.11	2531.88
mmu-miR-191-3p	mmu-mir-191	miRBase	3.97	10.54	5.39	5.15	2.03	3.28	4.23	3.95	3.72	5.06	3.96667
mmu-miR-1912-5p	mmu-mir-1912	miRBase	0	0	0	0	0	0	0	0	0	0	0
mmu-miR-1912-3p	mmu-mir-1912	miRBase	0	0	0	0	0	0	0	0	0	0	0
mmu-miR-192-5p	mmu-mir-192	miRBase	296.38	400.47	368.56	365.58	430.67	421.9	520.71	502.22	525.56	380.593	516.163
mmu-miR-192-3p	mmu-mir-192	miRBase	0	0	0	0.32	0	0	0.85	0	0	0.0533333	0.283333
mmu-miR-1927	mmu-mir-1927	miRBase	0.25	0	0	0	0.25	0	1.69	2.47	0.74	0.0833333	1.63333
mmu-miR-1928	mmu-mir-1928	miRBase	0	0	0	0	0	0	0	0	0	0	0
mmu-miR-1929-5p	mmu-mir-1929	miRBase	0.25	0	0.95	0.64	0.51	0.36	0	0.99	0.74	0.451667	0.576667
mmu-miR-1929-3p	mmu-mir-1929	miRBase	0	0	0	0	0	0	0	0	0	0	0
mmu-miR-1930-5p	mmu-mir-1930	miRBase	0	0	0.95	0.32	0	0.36	0	0.49	0	0.271667	0.163333
mmu-miR-1930-3p	mmu-mir-1930	miRBase	0	0	0.32	0.64	0	0.36	0.85	0	0	0.22	0.283333
mmu-miR-1931	mmu-mir-1931	miRBase	1.07	196.72	0.85	0.16	0.25	0.12	0.85	1.32	1.36	33.195	1.17667
mmu-miR-1932	mmu-mir-1932	miRBase	0.25	0	0.32	0	0	0	0	0	0	0.095	0
mmu-miR-1933-5p	mmu-mir-1933	miRBase	0.74	0	0	0	0	0.36	0	0	0	0.183333	0
mmu-miR-1933-3p	mmu-mir-1933	miRBase	1.74	0	2.22	0.64	0	1.46	0.85	1.98	0.74	1.01	1.19
mmu-miR-1934-5p	mmu-mir-1934	miRBase	1.74	0	1.9	2.25	1.52	1.82	0.85	0.49	0	1.53833	0.446667
mmu-miR-1934-3p	mmu-mir-1934	miRBase	0.99	0	0	0.64	0.25	0	0	0.99	0	0.313333	0.33
mmu-miR-1935	mmu-mir-1935	miRBase	0.5	0	0.32	0.97	0.25	0	0	0.49	2.23	0.34	0.906667
mmu-miR-1936	mmu-mir-1936	miRBase	0	0	0	0	0	0	0	0	0	0	0
mmu-miR-1938	mmu-mir-1938	miRBase	0	0	0	0	0	0	0	0	0.74	0	0.246667
mmu-miR-193a-5p	mmu-mir-193a	miRBase	24.55	73.77	37.39	32.85	51.01	39.38	9.3	4.94	7.44	43.1583	7.22667
mmu-miR-193a-3p	mmu-mir-193a	miRBase	5.7	0	13.47	11.27	28.55	18.23	10.99	9.89	8.93	12.87	9.93667
mmu-miR-193b-5p	mmu-mir-193b	miRBase	8.43	31.62	12.68	13.53	13.96	15.32	1.69	1.48	0.74	15.9233	1.30333
mmu-miR-193b-3p	mmu-mir-193b	miRBase	151.54	147.54	295.19	334.98	437.9	356.26	52.41	60.8	40.94	287.235	51.3833
mmu-miR-194-5p	mmu-mir-194-1	miRBase	4.71	31.62	18.7	20.78	19.29	16.04	25.78	27.93	32.01	18.5233	28.5733
mmu-miR-194-1-3p	mmu-mir-194-1	miRBase	0.25	0	0	0	0	0	0	0	0	0.0416667	0
mmu-miR-194-5p	mmu-mir-194-2	miRBase	9.67	31.62	34.86	31.73	30.71	29.54	47.76	47.7	48.39	28.0217	47.95
mmu-miR-194-2-3p	mmu-mir-194-2	miRBase	0.5	0	0.63	1.61	0.51	2.19	0	1.98	0.74	0.906667	0.906667
mmu-miR-1940	mmu-mir-1940	miRBase	1.98	0	3.8	3.87	2.03	3.28	54.94	40.04	137.72	2.49333	77.5667
mmu-miR-1941-5p	mmu-mir-1941	miRBase	0.25	0	0	0	0.25	0.36	0	0	0	0.143333	0
mmu-miR-1941-3p	mmu-mir-1941	miRBase	1.24	0	0	0.32	1.52	2.55	0	0	0.74	0.938333	0.246667
mmu-miR-1942	mmu-mir-1942	miRBase	0	0	0	0	0	0	0	0	0	0	0
mmu-miR-1943-5p	mmu-mir-1943	miRBase	5.46	21.08	6.34	6.76	4.82	4.74	4.23	6.92	5.96	8.2	5.70333
mmu-miR-1943-3p	mmu-mir-1943	miRBase	1.24	0	1.27	0.32	0.76	0	0.85	1.98	0.74	0.598333	1.19
mmu-miR-1945	mmu-mir-1945	miRBase	1.74	0	4.44	1.61	1.02	0.73	0	2.47	0.74	1.59	1.07
mmu-miR-1946a	mmu-mir-1946a	miRBase	1.49	0	0.32	0	0	0	0	0.49	0.74	0.301667	0.41
mmu-miR-1946b	mmu-mir-1946b	miRBase	0	0	0.32	0	0	0	0	0	0	0.0533333	0
mmu-miR-1947-5p	mmu-mir-1947	miRBase	1.74	0	4.12	1.93	4.06	3.28	2.54	2.97	2.23	2.52167	2.58
mmu-miR-1947-3p	mmu-mir-1947	miRBase	0	0	0	0	0	0	0	0	0	0	0
mmu-miR-1948-5p	mmu-mir-1948	miRBase	2.98	0	7.61	2.58	2.54	2.92	1.69	2.97	2.23	3.105	2.29667
mmu-miR-1948-3p	mmu-mir-1948	miRBase	0	0	0.32	0	0.25	0	0	0	0.74	0.095	0.246667
mmu-miR-1949	mmu-mir-1949	miRBase	1.24	0	3.17	6.12	8.37	7.29	1.69	3.46	5.96	4.365	3.70333
mmu-miR-1950	mmu-mir-1950	miRBase	0.74	0	1.27	0.97	1.27	0.36	0	0	0	0.768333	0
mmu-miR-1951	mmu-mir-1951	miRBase	0.25	0	0	0	0.25	0	0	0	0	0.0833333	0
mmu-miR-1952	mmu-mir-1952	miRBase	0	0	0	0	0	0	0	0	0	0	0
mmu-miR-1953	mmu-mir-1953	miRBase	2.23	0	2.22	1.61	2.28	1.46	0.85	0.49	0.74	1.63333	0.693333
mmu-miR-1954	mmu-mir-1954	miRBase	0	0	0	0	0	0	0	0	0.74	0	0.246667
mmu-miR-1955-5p	mmu-mir-1955	miRBase	1.74	0	1.58	0.97	0.76	0.36	0	0.99	0	0.901667	0.33
mmu-miR-1955-3p	mmu-mir-1955	miRBase	1.74	0	2.85	1.93	0.76	0.73	0	1.48	2.23	1.335	1.23667
mmu-miR-1956	mmu-mir-1956	miRBase	0.25	0	0	0.32	0.25	0.73	0	0	0	0.258333	0
mmu-miR-1957a	mmu-mir-1957a	miRBase	1.49	10.54	4.12	1.61	1.52	0.73	21.13	23.73	25.31	3.335	23.39
mmu-miR-1957b	mmu-mir-1957b	miRBase	0	0	0	0	0	0	0	0	0	0	0
mmu-miR-1958	mmu-mir-1958	miRBase	0.5	0	0.95	1.29	0.25	0	0	0.49	0.74	0.498333	0.41
mmu-miR-195a-5p	mmu-mir-195a	miRBase	23.64	305.62	289.97	442.14	627.31	660.86	137.78	165.59	225.06	391.59	176.143
mmu-miR-195a-3p	mmu-mir-195a	miRBase	20.09	105.39	132.15	174.58	191.86	257.81	35.5	42.51	45.41	146.98	41.14
mmu-miR-195b	mmu-mir-195b	miRBase	0	0	0	0	0.13	0	0	0	0	0.0216667	0
mmu-miR-1960	mmu-mir-1960	miRBase	1.24	0	1.58	1.29	1.02	1.46	0.85	1.48	0	1.09833	0.776667
mmu-miR-1961	mmu-mir-1961	miRBase	0.25	0	0.48	0	0	0	0	0	0	0.121667	0
mmu-miR-1962	mmu-mir-1962	miRBase	0	0	0	0	0	0	0	0	0	0	0
mmu-miR-1963	mmu-mir-1963	miRBase	0	0	0	0	0	0	0	0	0	0	0
mmu-miR-1964-5p	mmu-mir-1964	miRBase	0	0	0	0	0	0	0	0	0	0	0
mmu-miR-1964-3p	mmu-mir-1964	miRBase	71.68	189.7	55.14	32.53	35.53	34.64	14.37	7.91	11.91	69.87	11.3967
mmu-miR-1965	mmu-mir-1965	miRBase	7.44	0	7.92	3.22	3.81	2.55	0	2.47	0.74	4.15667	1.07
mmu-miR-1966-5p	mmu-mir-1966	miRBase	0	0	0.32	0	0	0	0	0	0	0.0533333	0
mmu-miR-1966-3p	mmu-mir-1966	miRBase	0	0	0	0	1.27	1.09	0	0	0	0.393333	0
mmu-miR-1967	mmu-mir-1967	miRBase	0	0	0	0	0	0	0	0	0	0	0
mmu-miR-1968-5p	mmu-mir-1968	miRBase	0	0	0	0	0	0	0.85	0.99	0	0	0.613333
mmu-miR-1968-3p	mmu-mir-1968	miRBase	0	0	0	0	0	0	0	0	0	0	0
mmu-miR-1969	mmu-mir-1969	miRBase	0.74	0	0.32	0.64	0.25	0	1.69	0.49	2.23	0.325	1.47
mmu-miR-196a-5p	mmu-mir-196a-1	miRBase	59.11	21.08	56.41	32.21	19.92	14.59	0	0	0.74	33.8867	0.246667
mmu-miR-196a-1-3p	mmu-mir-196a-1	miRBase	0	0	0.32	0	0	0.36	0	0	0	0.113333	0
mmu-miR-196a-5p	mmu-mir-196a-2	miRBase	66.68	42.15	63.06	34.46	18.65	12.03	0	0	0.74	39.505	0.246667
mmu-miR-196a-2-3p	mmu-mir-196a-2	miRBase	2.48	0	0.95	1.29	0.25	0.36	0	0	0	0.888333	0
mmu-miR-196b-5p	mmu-mir-196b	miRBase	33.94	94.85	148.31	107.9	79.43	99.18	0.85	0.49	0	93.935	0.446667
mmu-miR-196b-3p	mmu-mir-196b	miRBase	0.25	0	0.32	0.32	0.51	0.36	0	0	0	0.293333	0
mmu-miR-1970	mmu-mir-1970	miRBase	0	0	0	0	0	0.36	0	0	0	0.06	0
mmu-miR-1971	mmu-mir-1971	miRBase	0	0	0	0	0	0	0	0	0	0	0
mmu-miR-1981-5p	mmu-mir-1981	miRBase	82.09	411.01	100.14	81.81	86.79	132.37	88.76	78.59	125.81	149.035	97.72
mmu-miR-1981-3p	mmu-mir-1981	miRBase	7.69	0	9.51	7.41	5.33	9.12	6.76	5.93	11.17	6.51	7.95333
mmu-miR-1982-5p	mmu-mir-1982	miRBase	0	0	0	0.32	0	0	0.85	0	0	0.0533333	0.283333
mmu-miR-1982.1-3p	mmu-mir-1982	miRBase	1.74	0	0.63	1.29	0.76	1.09	1.69	0.49	2.23	0.918333	1.47
mmu-miR-1982.2-3p	mmu-mir-1982	miRBase	1.74	0	0.63	1.29	0.76	1.09	1.69	0.49	2.23	0.918333	1.47
mmu-miR-1983	mmu-mir-1983	miRBase	6.94	0	5.39	0.97	1.02	0.36	68.47	61.29	49.13	2.44667	59.63
mmu-miR-199a-5p	mmu-mir-199a-1	miRBase	9280.39	8207.91	12369.9	12156.5	11025.9	10221.4	13871.4	10745.5	13747.4	10543.7	12788.1
mmu-miR-199a-3p	mmu-mir-199a-1	miRBase	9952.1	9521.74	17212.5	17784.9	20894.1	16852.2	27121.3	27925.8	24884	15369.6	26643.7
mmu-miR-199a-5p	mmu-mir-199a-2	miRBase	9281.13	8207.91	12370.1	12156.5	11024.9	10222.1	13873.1	10744.7	13747.8	10543.8	12788.5
mmu-miR-199a-3p	mmu-mir-199a-2	miRBase	10031.8	9558.63	17324.4	17877.3	20970.1	16915.3	27287.4	28059.8	25075	15446.3	26807.4
mmu-miR-199b-5p	mmu-mir-199b	miRBase	423.04	1099.54	3768.87	4017.78	3922.13	3006.28	6567.14	5346.67	5115.82	2706.27	5676.54
mmu-miR-199b-3p	mmu-mir-199b	miRBase	9952.1	9521.74	17212.5	17785.2	20894.1	16852.2	27122.2	27926.3	24884	15369.7	26644.2
mmu-miR-19a-5p	mmu-mir-19a	miRBase	0	0	0	0	0	0	0	0	0	0	0
mmu-miR-19a-3p	mmu-mir-19a	miRBase	40.55	10.54	67.5	57.82	68.14	44.67	141.45	113.2	81.89	48.2033	112.18
mmu-miR-19b-3p	mmu-mir-19b-1	miRBase	81.6	94.85	146.88	171.36	217.87	157.35	343.47	294.11	284	144.985	307.193
mmu-miR-19b-1-5p	mmu-mir-19b-1	miRBase	0.25	0	0.32	0	0	0	0	0.49	0	0.095	0.163333
mmu-miR-19b-2-5p	mmu-mir-19b-2	miRBase	0	0	0	0	0	0	0	0	0	0	0
mmu-miR-19b-3p	mmu-mir-19b-2	miRBase	81.72	115.93	147.52	172.16	218.25	157.89	343.47	295.1	284.74	148.912	307.77
mmu-miR-1a-1-5p	mmu-mir-1a-1	miRBase	0	0	0	0	0	0	0	0	0	0	0
mmu-miR-1a-3p	mmu-mir-1a-1	miRBase	8.06	0	31.8	29.47	44.03	41.21	121.3	101.09	190.57	25.7617	137.653
mmu-miR-1a-3p	mmu-mir-1a-2	miRBase	8.06	0	31.8	29.47	44.03	41.21	121.3	101.09	190.57	25.7617	137.653
mmu-miR-1a-2-5p	mmu-mir-1a-2	miRBase	0	0	0	0	0	0	0	0	0	0	0
mmu-miR-1b-5p	mmu-mir-1b	miRBase	0	0	0.63	0	0.25	0	0	0	0	0.146667	0
mmu-miR-1b-3p	mmu-mir-1b	miRBase	0.25	0	0	0.32	0.25	0.36	0.85	0	0.74	0.196667	0.53
mmu-miR-200a-5p	mmu-mir-200a	miRBase	0	0	0	0	0.25	0	0	0	0.74	0.0416667	0.246667
mmu-miR-200a-3p	mmu-mir-200a	miRBase	0.5	0	0.63	0.32	1.52	0.36	10.99	3.95	4.47	0.555	6.47
mmu-miR-200b-5p	mmu-mir-200b	miRBase	0	0	0	0	0	0	0	0	0	0	0
mmu-miR-200b-3p	mmu-mir-200b	miRBase	0.25	10.54	0.32	0.32	0.76	1.82	12.68	9.14	16.01	2.335	12.61
mmu-miR-200c-5p	mmu-mir-200c	miRBase	0	0	0	0	0	0	0	0	0	0	0
mmu-miR-200c-3p	mmu-mir-200c	miRBase	0.74	10.54	0.95	0.32	0.25	0.73	0.85	1.73	0.37	2.255	0.983333
mmu-miR-201-5p	mmu-mir-201	miRBase	0	0	0	0	0	0	0	0	0	0	0
mmu-miR-201-3p	mmu-mir-201	miRBase	0	0	0	0	0	0	0	0	0	0	0
mmu-miR-202-5p	mmu-mir-202	miRBase	0	0	0	0	0.25	0	0	0	0	0.0416667	0
mmu-miR-202-3p	mmu-mir-202	miRBase	0	0	0	0	0	0	0	0	0	0	0
mmu-miR-203-5p	mmu-mir-203	miRBase	0	0	0	0	0	0.36	0	0	0	0.06	0
mmu-miR-203-3p	mmu-mir-203	miRBase	0.99	0	0.95	0.64	1.02	6.93	52.41	56.35	55.83	1.755	54.8633
mmu-miR-204-5p	mmu-mir-204	miRBase	0.25	0	2.85	0.32	0.25	0.73	26.2	23.73	5.21	0.733333	18.38
mmu-miR-204-3p	mmu-mir-204	miRBase	0	0	0	0	0	0	0	0	0	0	0
mmu-miR-205-5p	mmu-mir-205	miRBase	0.5	0	3.49	2.58	2.79	2.55	0.85	1.98	1.49	1.985	1.44
mmu-miR-205-3p	mmu-mir-205	miRBase	0	0	0	0.32	0	0	0	0	0	0.0533333	0
mmu-miR-206-5p	mmu-mir-206	miRBase	0	0	0	0	0	0	0	0	0	0	0
mmu-miR-206-3p	mmu-mir-206	miRBase	556.3	453.17	144.3	140.76	104.3	111.95	87.07	44.98	203.23	251.797	111.76
mmu-miR-207	mmu-mir-207	miRBase	0	0	0	0	0	0	0	0	0	0	0
mmu-miR-208a-5p	mmu-mir-208a	miRBase	0	0	0	0	0	0	0	0	0	0	0
mmu-miR-208a-3p	mmu-mir-208a	miRBase	0	0	0	0	0	0	0	0	0	0	0
mmu-miR-208b-5p	mmu-mir-208b	miRBase	0	0	0	0	0	0	0	0	0	0	0
mmu-miR-208b-3p	mmu-mir-208b	miRBase	0	0	0	0	0	0	0	0	0	0	0
mmu-miR-20a-5p	mmu-mir-20a	miRBase	1162.87	1426.24	2331.72	1526.38	1048.29	692.65	2150.3	1910	1640.71	1364.69	1900.34
mmu-miR-20a-3p	mmu-mir-20a	miRBase	0.25	0	0.32	0	0.25	0.73	3.38	0.49	2.23	0.258333	2.03333
mmu-miR-20b-5p	mmu-mir-20b	miRBase	1.65	3.51	2.8	2.47	1.44	0.3	2.82	5.35	5.46	2.02833	4.54333
mmu-miR-20b-3p	mmu-mir-20b	miRBase	0	0	0	0	0	0	0.85	0	0	0	0.283333
mmu-miR-210-5p	mmu-mir-210	miRBase	2.23	0	8.56	25.45	43.4	35.01	15.22	8.4	2.98	19.1083	8.86667
mmu-miR-210-3p	mmu-mir-210	miRBase	100.2	42.15	356.52	1308.37	3310.6	2673.24	534.23	560.54	381.15	1298.51	491.973
mmu-miR-211-5p	mmu-mir-211	miRBase	0.25	0	0	0.32	0.25	1.46	0.85	1.48	0.74	0.38	1.02333
mmu-miR-211-3p	mmu-mir-211	miRBase	0	0	0	0	0	0	0	0	0	0	0
mmu-miR-212-5p	mmu-mir-212	miRBase	11.9	0	9.19	9.02	10.91	10.57	12.68	17.8	14.89	8.59833	15.1233
mmu-miR-212-3p	mmu-mir-212	miRBase	1.74	0	1.9	4.51	2.79	2.55	8.45	6.92	7.44	2.24833	7.60333
mmu-miR-2136	mmu-mir-2136	miRBase	0	0	0	0	0	0	0	0	0	0	0
mmu-miR-2137	mmu-mir-2137	miRBase	0	10.54	1.58	3.54	3.55	1.46	21.13	22.24	51.37	3.445	31.58
mmu-miR-2139	mmu-mir-2139	miRBase	0	0	0	0	0	0	0	0	0	0	0
mmu-miR-214-5p	mmu-mir-214	miRBase	770.1	1053.87	864.19	770.14	821.24	717.26	989.85	860.09	970.73	832.8	940.223
mmu-miR-214-3p	mmu-mir-214	miRBase	2678.35	5638.22	3942.27	4137.71	3615.39	2978.08	3589.99	3128.96	3240.48	3831.67	3319.81
mmu-miR-215-5p	mmu-mir-215	miRBase	0.5	0	0.63	1.29	0	0.36	0	0.99	2.23	0.463333	1.07333
mmu-miR-215-3p	mmu-mir-215	miRBase	0	0	0	0	0	0	0	0.49	0	0	0.163333
mmu-miR-216a-5p	mmu-mir-216a	miRBase	0	0	0	0	0	0	3.38	6.43	11.17	0	6.99333
mmu-miR-216a-3p	mmu-mir-216a	miRBase	0	0	0	0	0.25	0	0	1.48	2.98	0.0416667	1.48667
mmu-miR-216b-5p	mmu-mir-216b	miRBase	0	0	0	0	0	0	4.23	17.3	20.84	0	14.1233
mmu-miR-216b-3p	mmu-mir-216b	miRBase	0	0	0	0	0	0	0	1.48	1.49	0	0.99
mmu-miR-217-5p	mmu-mir-217	miRBase	0	0	0	0	0	0	8.45	52.89	82.63	0	47.99
mmu-miR-217-3p	mmu-mir-217	miRBase	0	0	0	0	0	0	0	1.48	0.74	0	0.74
mmu-miR-218-5p	mmu-mir-218-1	miRBase	230.9	2323.79	1471.54	1498.57	1557.34	1219.75	985.62	943.63	1114.4	1383.65	1014.55
mmu-miR-218-1-3p	mmu-mir-218-1	miRBase	0.5	0	1.58	1.45	2.54	1.82	0.85	1.48	0	1.315	0.776667
mmu-miR-218-5p	mmu-mir-218-2	miRBase	227.18	2323.79	1443.65	1483.11	1536.53	1207.72	1027.04	1015.31	1180.66	1370.33	1074.34
mmu-miR-218-2-3p	mmu-mir-218-2	miRBase	0	0	0	0	0	0	0.85	0.49	0.74	0	0.693333
mmu-miR-2183	mmu-mir-2183	miRBase	0	0	0	0	0	0	0	0	0	0	0
mmu-miR-219-5p	mmu-mir-219-1	miRBase	2.23	0	8.71	6.93	12.31	7.66	6.76	8.65	7.44	6.30667	7.61667
mmu-miR-219-1-3p	mmu-mir-219-1	miRBase	7.69	0	13.94	13.85	10.15	11.3	5.07	6.43	8.93	9.48833	6.81
mmu-miR-219-5p	mmu-mir-219-2	miRBase	0	0	0.16	0.81	1.14	0.73	0	0.74	0.74	0.473333	0.493333
mmu-miR-219-2-3p	mmu-mir-219-2	miRBase	0	0	0	0	0.25	0.73	0	0	0	0.163333	0
mmu-miR-21a-5p	mmu-mir-21a	miRBase	455477	213878	201369	188583	112325	129985	71350.8	54076.2	97400	216936	74275.7
mmu-miR-21a-3p	mmu-mir-21a	miRBase	23.81	31.62	17.43	9.34	8.63	8.39	8.45	3.46	4.47	16.5367	5.46
mmu-miR-21b	mmu-mir-21b	miRBase	7.56	5.27	3.91	1.66	4.27	3.4	2.4	0.82	1.61	4.345	1.61
mmu-miR-21c	mmu-mir-21c	miRBase	6.45	0	3.59	2.79	3.64	2.31	2.82	1.07	1.24	3.13	1.71
mmu-miR-22-5p	mmu-mir-22	miRBase	199.16	115.93	103.94	104.04	160.64	155.34	65.93	59.81	69.23	139.842	64.99
mmu-miR-22-3p	mmu-mir-22	miRBase	17268.8	8283.44	12004	11852	18544.4	18806.7	6166.47	5905.97	5542.99	14459.9	5871.81
mmu-miR-221-5p	mmu-mir-221	miRBase	31.25	126.46	77.96	66.67	60.15	92.62	16.91	10.87	14.89	75.8517	14.2233
mmu-miR-221-3p	mmu-mir-221	miRBase	557.3	642.86	1046.73	832.95	841.29	905.79	223.16	219.97	200.25	804.487	214.46
mmu-miR-222-5p	mmu-mir-222	miRBase	7.69	10.54	10.14	9.99	5.84	12.4	4.23	5.93	8.93	9.43333	6.36333
mmu-miR-222-3p	mmu-mir-222	miRBase	217.76	210.77	326.09	245.76	206.33	349.7	47.34	62.28	77.42	259.402	62.3467
mmu-miR-223-5p	mmu-mir-223	miRBase	0	0	0	0	0	0	5.07	2.97	3.72	0	3.92
mmu-miR-223-3p	mmu-mir-223	miRBase	0	0	0	0	0	0.36	39.73	29.16	32.75	0.06	33.88
mmu-miR-224-5p	mmu-mir-224	miRBase	2.23	0	2.54	0.64	2.28	0.36	295.01	231.34	188.34	1.34167	238.23
mmu-miR-224-3p	mmu-mir-224	miRBase	0	0	0	0	0	0	0	0	0	0	0
mmu-miR-23a-5p	mmu-mir-23a	miRBase	2.48	0	2.54	0.32	1.02	1.09	3.38	0.49	0.74	1.24167	1.53667
mmu-miR-23a-3p	mmu-mir-23a	miRBase	972.48	985.37	1508.3	1770.75	1824.19	1855.15	5776.78	5169.46	9618.35	1486.04	6854.86
mmu-miR-23b-5p	mmu-mir-23b	miRBase	15.38	10.54	10.14	9.66	11.67	7.66	5.92	2.97	0.74	10.8417	3.21
mmu-miR-23b-3p	mmu-mir-23b	miRBase	750.75	1175.07	2039.74	1716.31	1795.26	1852.23	2255.26	1936.2	3432.92	1554.89	2541.46
mmu-miR-24-1-5p	mmu-mir-24-1	miRBase	10.54	21.08	21.07	15.78	18.27	22.79	16.06	13.59	18.61	18.255	16.0867
mmu-miR-24-3p	mmu-mir-24-1	miRBase	2596.5	6286.35	4023.39	3987.29	4173.59	4549.35	4139.86	3901.56	5482.32	4269.41	4507.91
mmu-miR-24-3p	mmu-mir-24-2	miRBase	2596.75	6286.35	4024.03	3987.29	4173.59	4549.35	4139.86	3901.56	5482.32	4269.56	4507.91
mmu-miR-24-2-5p	mmu-mir-24-2	miRBase	563.87	1043.33	629.53	673.84	770.23	754.64	841.07	774.33	1061.55	739.24	892.317
mmu-miR-25-5p	mmu-mir-25	miRBase	21.83	10.54	22.18	8.37	9.9	8.02	5.92	7.41	5.21	13.4733	6.18
mmu-miR-25-3p	mmu-mir-25	miRBase	713.8	1454.34	1528.42	1334.46	1048.38	1082.28	1613.68	1600.07	1719.62	1193.61	1644.46
mmu-miR-26a-5p	mmu-mir-26a-1	miRBase	10546.6	13266.5	17103.2	14339.5	18464.9	19049.5	17325.8	16131.4	19020.9	15461.7	17492.7
mmu-miR-26a-1-3p	mmu-mir-26a-1	miRBase	0	0	0.32	0	0.25	0.73	0	0	0.74	0.216667	0.246667
mmu-miR-26a-5p	mmu-mir-26a-2	miRBase	10548.1	13266.5	17106.1	14346.3	18469.5	19054.2	17331.8	16134.3	19021.7	15465.1	17495.9
mmu-miR-26a-2-3p	mmu-mir-26a-2	miRBase	23.07	0	44.68	36.72	26.9	23.34	29.59	34.11	21.59	25.785	28.43
mmu-miR-26b-5p	mmu-mir-26b	miRBase	777.95	1289.24	1980.96	1573.03	2275.08	2362.07	2487.44	2668.43	4213.2	1709.72	3123.02
mmu-miR-26b-3p	mmu-mir-26b	miRBase	8.68	42.15	11.41	13.21	10.15	8.75	2.54	6.43	2.23	15.725	3.73333
mmu-miR-27a-5p	mmu-mir-27a	miRBase	194.2	210.77	203.13	142.69	129.43	125.44	126.8	91.45	112.41	167.61	110.22
mmu-miR-27a-3p	mmu-mir-27a	miRBase	2864.98	1870.62	2755.15	3486.1	5721.29	6098.74	3287.8	3455.2	3499.54	3799.48	3414.18
mmu-miR-27b-5p	mmu-mir-27b	miRBase	27.78	52.69	46.9	27.7	26.39	31	22.82	20.27	24.57	35.41	22.5533
mmu-miR-27b-3p	mmu-mir-27b	miRBase	11025.3	17647.1	24534	27210.4	28608.2	29939.5	16009.6	17002.2	19446.6	23160.7	17486.1
mmu-miR-2861	mmu-mir-2861	miRBase	0	0	0	0	0	0	0	0	0	0	0
mmu-miR-28a-5p	mmu-mir-28a	miRBase	177.95	126.46	318.65	277.17	253.4	205.84	130.6	159.66	171.22	226.578	153.827
mmu-miR-28a-3p	mmu-mir-28a	miRBase	190.48	179.16	324.51	218.38	157.6	185.61	132.71	134.95	193.55	209.29	153.737
mmu-miR-28b	mmu-mir-28b	miRBase	0.12	0	0.48	0.32	0.13	0.18	0	0.25	0	0.205	0.0833333
mmu-miR-28c	mmu-mir-28c	miRBase	9.92	0	9.19	7.57	8.12	8.75	4.65	4.7	5.96	7.25833	5.10333
mmu-miR-290-5p	mmu-mir-290	miRBase	0	0	0	0	0	0	0	0	0	0	0
mmu-miR-290-3p	mmu-mir-290	miRBase	0	0	0	0	0	0	0	0	0	0	0
mmu-miR-291a-5p	mmu-mir-291a	miRBase	0	0	0	0	0	0	0	0	0	0	0
mmu-miR-291a-3p	mmu-mir-291a	miRBase	0	0	0	0	0	0	0.85	0	0.74	0	0.53
mmu-miR-291b-5p	mmu-mir-291b	miRBase	0	0	0	0	0	0	0	0	0	0	0
mmu-miR-291b-3p	mmu-mir-291b	miRBase	0	0	0	0	0	0	0	0	0	0	0
mmu-miR-292-5p	mmu-mir-292	miRBase	0	0	0	0	0	0	0	0	0	0	0
mmu-miR-292-3p	mmu-mir-292	miRBase	0	0	0	0	0	0	0	0	0	0	0
mmu-miR-293-5p	mmu-mir-293	miRBase	0	0	0	0	0	0	0	0	0	0	0
mmu-miR-293-3p	mmu-mir-293	miRBase	0	0	0	0	0	0	0.85	0	0	0	0.283333
mmu-miR-294-5p	mmu-mir-294	miRBase	0	0	0	0	0	0	0	0	0	0	0
mmu-miR-294-3p	mmu-mir-294	miRBase	0	0	0	0	0	0	0.85	0	0	0	0.283333
mmu-miR-295-5p	mmu-mir-295	miRBase	0	0	0	0	0	0	0	0	0	0	0
mmu-miR-295-3p	mmu-mir-295	miRBase	0	0	0	0	0	0	0	0	0	0	0
mmu-miR-296-5p	mmu-mir-296	miRBase	74.65	73.77	202.5	166.85	218.76	187.79	154.69	131.98	101.24	154.053	129.303
mmu-miR-296-3p	mmu-mir-296	miRBase	443.7	674.48	447.15	298.27	293.37	217.33	252.74	233.81	174.2	395.717	220.25
mmu-miR-297a-5p	mmu-mir-297a-1	miRBase	1.12	5.27	2.38	1.21	1.57	1.46	0.63	0.49	0.37	2.16833	0.496667
mmu-miR-297a-5p	mmu-mir-297a-2	miRBase	1.14	6.89	2.66	1.32	1.63	1.49	0.92	0.49	0.62	2.52167	0.676667
mmu-miR-297a-5p	mmu-mir-297a-3	miRBase	1.14	6.89	2.66	1.32	1.63	1.49	0.92	0.49	0.62	2.52167	0.676667
mmu-miR-297a-3p	mmu-mir-297a-3	miRBase	5.05	21.08	11.28	8.05	8.67	5.94	3.97	4.37	2.16	10.0117	3.5
mmu-miR-297a-5p	mmu-mir-297a-4	miRBase	1.14	6.89	2.66	1.32	1.63	1.49	0.92	0.49	0.62	2.52167	0.676667
mmu-miR-297a-3p	mmu-mir-297a-4	miRBase	5.05	21.08	11.28	8.05	8.67	5.94	3.97	4.37	2.16	10.0117	3.5
mmu-miR-297b-5p	mmu-mir-297b	miRBase	10.91	31.62	18.38	17.23	18.53	19.33	4.23	5.44	4.47	19.3333	4.71333
mmu-miR-297b-3p	mmu-mir-297b	miRBase	5.05	21.08	11.28	8.05	8.67	5.94	3.97	4.37	2.16	10.0117	3.5
mmu-miR-297c-5p	mmu-mir-297c	miRBase	0.5	0	1.61	0.81	1.02	1.09	0	0.74	0	0.838333	0.246667
mmu-miR-297c-3p	mmu-mir-297c	miRBase	5.05	21.08	11.28	8.05	8.67	5.94	3.97	4.37	2.16	10.0117	3.5
mmu-miR-298-5p	mmu-mir-298	miRBase	338.79	337.24	450.64	284.09	288.81	260.36	337.27	354.42	213.65	326.655	301.78
mmu-miR-298-3p	mmu-mir-298	miRBase	0.5	0	1.27	0.97	1.52	0.73	1.69	0	2.98	0.831667	1.55667
mmu-miR-299a-5p	mmu-mir-299a	miRBase	0	0	0	0	0	0	103.97	91.45	34.24	0	76.5533
mmu-miR-299a-3p	mmu-mir-299a	miRBase	0.25	0	0.32	1.29	0.25	0	483.93	566.23	226.68	0.351667	425.613
mmu-miR-299b-5p	mmu-mir-299b	miRBase	0	0	0	0	0	0	0	0	0	0	0
mmu-miR-299b-3p	mmu-mir-299b	miRBase	0	0	0	0	0	0	0.42	1.24	2.61	0	1.42333
mmu-miR-29a-5p	mmu-mir-29a	miRBase	2.48	0	2.22	3.87	4.31	5.83	0.85	0.49	1.49	3.11833	0.943333
mmu-miR-29a-3p	mmu-mir-29a	miRBase	2784.21	1633.5	2576.15	2533.06	4323.32	4204.15	721.04	643.26	575.07	3009.07	646.457
mmu-miR-29b-1-5p	mmu-mir-29b-1	miRBase	2.98	0	3.8	2.25	4.57	3.65	1.69	0.49	0	2.875	0.726667
mmu-miR-29b-3p	mmu-mir-29b-1	miRBase	37.62	10.54	20.6	22.06	41.03	31.18	13.1	6.1	7.44	27.1717	8.88
mmu-miR-29b-3p	mmu-mir-29b-2	miRBase	37.62	10.54	20.6	23.35	41.03	31.91	13.1	6.1	7.44	27.5083	8.88
mmu-miR-29b-2-5p	mmu-mir-29b-2	miRBase	1.24	0	2.22	4.19	2.03	1.82	0.85	1.48	2.23	1.91667	1.52
mmu-miR-29c-5p	mmu-mir-29c	miRBase	2.73	0	3.8	6.12	6.85	5.83	5.07	2.97	2.98	4.22167	3.67333
mmu-miR-29c-3p	mmu-mir-29c	miRBase	6.9	0	12.94	12.51	20.09	16.65	5.92	3.46	1.86	11.515	3.74667
mmu-miR-300-5p	mmu-mir-300	miRBase	0	0	0	0	0	0	8.45	9.89	5.96	0	8.1
mmu-miR-300-3p	mmu-mir-300	miRBase	0.5	0	0.63	0.64	0.25	1.09	861.78	936.46	722.09	0.518333	840.11
mmu-miR-301a-5p	mmu-mir-301a	miRBase	28.52	73.77	29.79	13.21	14.47	13.86	18.6	18.78	23.08	28.9367	20.1533
mmu-miR-301a-3p	mmu-mir-301a	miRBase	4.59	10.54	12.36	7.09	7.11	8.02	17.75	16.31	11.91	8.285	15.3233
mmu-miR-301b-5p	mmu-mir-301b	miRBase	0	0	0	0	0	0	0	0.99	0.74	0	0.576667
mmu-miR-301b-3p	mmu-mir-301b	miRBase	0.12	0	0	0	0.25	0	0.85	0.99	1.49	0.0616667	1.11
mmu-miR-302a-5p	mmu-mir-302a	miRBase	0	0	0	0	0	0	0	0	0.74	0	0.246667
mmu-miR-302a-3p	mmu-mir-302a	miRBase	0	0	0	0	0	0	0	0	0	0	0
mmu-miR-302b-5p	mmu-mir-302b	miRBase	0	0	0	0	0	0	0	0	0	0	0
mmu-miR-302b-3p	mmu-mir-302b	miRBase	0	0	0	0	0	0	0	0	0.74	0	0.246667
mmu-miR-302c-5p	mmu-mir-302c	miRBase	0	0	0	0	0	0	0	0	0	0	0
mmu-miR-302c-3p	mmu-mir-302c	miRBase	0	0	0	0	0	0	0	0	0	0	0
mmu-miR-302d-5p	mmu-mir-302d	miRBase	0	0	0	0	0	0	0	0	0	0	0
mmu-miR-302d-3p	mmu-mir-302d	miRBase	0	0	0	0	0	0	0	0	0	0	0
mmu-miR-3057-5p	mmu-mir-3057	miRBase	6.7	0	5.39	3.87	4.82	4.01	6.76	9.89	10.42	4.13167	9.02333
mmu-miR-3057-3p	mmu-mir-3057	miRBase	0.25	0	0	0	0	0	0	0	0	0.0416667	0
mmu-miR-3058-5p	mmu-mir-3058	miRBase	0	0	0.95	0.32	0.25	0.73	0	0	0	0.375	0
mmu-miR-3058-3p	mmu-mir-3058	miRBase	0.5	0	1.27	0.32	0.25	1.09	0.85	0.49	0.74	0.571667	0.693333
mmu-miR-3059-5p	mmu-mir-3059	miRBase	0	0	0	0	0	0	2.54	1.48	0.74	0	1.58667
mmu-miR-3059-3p	mmu-mir-3059	miRBase	0	0	0	0	0	0	0	0	0	0	0
mmu-miR-3060-5p	mmu-mir-3060	miRBase	0	0	0	0	0	0	0	0	0	0	0
mmu-miR-3060-3p	mmu-mir-3060	miRBase	0.5	10.54	1.9	0.97	2.03	1.09	0	0.99	0	2.83833	0.33
mmu-miR-3061-5p	mmu-mir-3061	miRBase	0.5	0	1.27	0.97	0.51	1.46	0	0	1.49	0.785	0.496667
mmu-miR-3061-3p	mmu-mir-3061	miRBase	0.74	0	0.95	1.29	1.52	1.46	0	0	0.74	0.993333	0.246667
mmu-miR-3062-5p	mmu-mir-3062	miRBase	0	0	0.32	0	0	1.46	0.85	0	1.49	0.296667	0.78
mmu-miR-3062-3p	mmu-mir-3062	miRBase	0	0	0	0	0	0	0	0	0	0	0
mmu-miR-3063-5p	mmu-mir-3063	miRBase	0	0	0	0	0	0	0	0	0	0	0
mmu-miR-3063-3p	mmu-mir-3063	miRBase	0	0	0	0	0.25	0	0.85	0.49	0	0.0416667	0.446667
mmu-miR-3064-5p	mmu-mir-3064	miRBase	1.49	0	1.9	4.19	1.78	1.82	4.23	2.97	5.21	1.86333	4.13667
mmu-miR-3064-3p	mmu-mir-3064	miRBase	0	0	0	0	0.51	0	0	0.49	0	0.085	0.163333
mmu-miR-3065-5p	mmu-mir-3065	miRBase	0	0	0	0	0	0	0	0	0	0	0
mmu-miR-3065-3p	mmu-mir-3065	miRBase	0	0	0	0	0	0	0	0	0	0	0
mmu-miR-3066-5p	mmu-mir-3066	miRBase	4.71	52.69	8.24	4.51	5.33	5.47	7.61	4.94	8.93	13.4917	7.16
mmu-miR-3066-3p	mmu-mir-3066	miRBase	0.25	0	0.32	0.64	0.25	0	0	0.49	0.74	0.243333	0.41
mmu-miR-3067-5p	mmu-mir-3067	miRBase	0	0	0	0	0	0	0	0	0	0	0
mmu-miR-3067-3p	mmu-mir-3067	miRBase	0	0	0	0	0	0	0	0	0	0	0
mmu-miR-3068-5p	mmu-mir-3068	miRBase	10.42	21.08	22.82	32.21	38.07	63.81	31.28	23.73	33.5	31.4017	29.5033
mmu-miR-3068-3p	mmu-mir-3068	miRBase	12.15	42.15	29.16	33.18	33.5	27.71	53.25	50.91	101.24	29.6417	68.4667
mmu-miR-3069-5p	mmu-mir-3069	miRBase	0.25	0	0	0	0	0	0	0.49	0	0.0416667	0.163333
mmu-miR-3069-3p	mmu-mir-3069	miRBase	0	0	0.32	0	0.51	0	0	0.49	0	0.138333	0.163333
mmu-miR-3070a-5p	mmu-mir-3070a	miRBase	0	0	0	0	0	0	0.42	0	0	0	0.14
mmu-miR-3070a-3p	mmu-mir-3070a	miRBase	0	0	0	0	0	0	0	0	0.74	0	0.246667
mmu-miR-3070b-5p	mmu-mir-3070b	miRBase	0	0	0	0	0	0	0.42	0	0	0	0.14
mmu-miR-3070b-3p	mmu-mir-3070b	miRBase	0	0	0	0	0	0	0.85	0	0	0	0.283333
mmu-miR-3071-5p	mmu-mir-3071	miRBase	0	0	0	0	0	0	0	0	0	0	0
mmu-miR-3071-3p	mmu-mir-3071	miRBase	0	0	0	0	0	0	0	0	0	0	0
mmu-miR-3072-5p	mmu-mir-3072	miRBase	0	0	0	0	0	0	0	2.97	0	0	0.99
mmu-miR-3072-3p	mmu-mir-3072	miRBase	0	0	0	0	0	0	34.66	34.6	31.27	0	33.51
mmu-miR-3073a-5p	mmu-mir-3073a	miRBase	0	0	0	0	0	0	0	0	0	0	0
mmu-miR-3073a-3p	mmu-mir-3073a	miRBase	0	0	0	0	0	0	0	0	0.74	0	0.246667
mmu-miR-3073b-5p	mmu-mir-3073b	miRBase	0	0	0	0	0	0	0	0	0	0	0
mmu-miR-3073b-3p	mmu-mir-3073b	miRBase	0	0	0	0	0	0	0	0	0	0	0
mmu-miR-3074-5p	mmu-mir-3074-1	miRBase	0.25	0	1.58	0.16	0.51	0.55	3.38	6.18	4.84	0.508333	4.8
mmu-miR-3074-1-3p	mmu-mir-3074-1	miRBase	0	21.08	0.32	0.32	0.25	0.73	2.54	0.49	0.74	3.78333	1.25667
mmu-miR-3074-5p	mmu-mir-3074-2	miRBase	0.25	0	1.58	0.16	0.51	0.55	3.38	6.18	4.84	0.508333	4.8
mmu-miR-3074-2-3p	mmu-mir-3074-2	miRBase	0	0	0	0.64	0	0	0	0	0	0.106667	0
mmu-miR-3075-5p	mmu-mir-3075	miRBase	0	0	0	0	0	0	0	0.49	0	0	0.163333
mmu-miR-3075-3p	mmu-mir-3075	miRBase	0	0	0	0	0	0	0	0	0	0	0
mmu-miR-3076-5p	mmu-mir-3076	miRBase	0	0	0	0	0.25	0	0	0	0	0.0416667	0
mmu-miR-3076-3p	mmu-mir-3076	miRBase	0.25	0	0.32	0	0	0.36	1.69	0	0	0.155	0.563333
mmu-miR-3077-5p	mmu-mir-3077	miRBase	0	0	0	0	0	0	0	0	0	0	0
mmu-miR-3077-3p	mmu-mir-3077	miRBase	0.25	0	0.32	0.32	0.25	0	0	0.49	0	0.19	0.163333
mmu-miR-3078-5p	mmu-mir-3078	miRBase	0	0	0	0	0	0	0	0	0	0	0
mmu-miR-3078-3p	mmu-mir-3078	miRBase	0	0	0	0	0	0	0	0	0	0	0
mmu-miR-3079-5p	mmu-mir-3079	miRBase	0.5	31.62	0.63	0	0.25	1.09	1.69	0	0	5.68167	0.563333
mmu-miR-3079-3p	mmu-mir-3079	miRBase	0	0	0	0	0	0.36	0	0	0	0.06	0
mmu-miR-3080-5p	mmu-mir-3080	miRBase	0	0	0	0	0	0.36	1.69	0	1.49	0.06	1.06
mmu-miR-3080-3p	mmu-mir-3080	miRBase	0	0	0	0	0	0	0	0	0	0	0
mmu-miR-3081-5p	mmu-mir-3081	miRBase	0	0	0	0	0	0	0	0	0	0	0
mmu-miR-3081-3p	mmu-mir-3081	miRBase	25.55	10.54	29.16	20.61	26.39	17.5	116.65	110.72	120.6	21.625	115.99
mmu-miR-3082-5p	mmu-mir-3082	miRBase	0.74	0	0	0.67	0	0.36	0.85	0.53	0.8	0.295	0.726667
mmu-miR-3082-3p	mmu-mir-3082	miRBase	1.24	0	3.49	4.19	5.84	3.65	2.54	2.47	1.49	3.06833	2.16667
mmu-miR-3083-5p	mmu-mir-3083	miRBase	0.5	0	0	0.64	1.02	1.09	1.69	0.99	0.74	0.541667	1.14
mmu-miR-3083-3p	mmu-mir-3083	miRBase	0	0	0	0	0	0	0	0	0.74	0	0.246667
mmu-miR-3084-5p	mmu-mir-3084-1	miRBase	0.12	0	0.48	0.97	1.9	1.46	0.85	0.49	0	0.821667	0.446667
mmu-miR-3084-3p	mmu-mir-3084-1	miRBase	0.12	0	0.32	0.48	0.51	0.36	0.85	0.99	1.12	0.298333	0.986667
mmu-miR-3084-5p	mmu-mir-3084-2	miRBase	0.12	0	0.48	0.97	1.9	1.46	0.85	0.49	0	0.821667	0.446667
mmu-miR-3084-3p	mmu-mir-3084-2	miRBase	0.12	0	0.32	0.48	0.51	0.36	0.85	0.99	1.12	0.298333	0.986667
mmu-miR-3085-5p	mmu-mir-3085	miRBase	0	0	0	0	0	0	0	0	0	0	0
mmu-miR-3085-3p	mmu-mir-3085	miRBase	0	0	0	0	0	0	0.85	0	0	0	0.283333
mmu-miR-3086-5p	mmu-mir-3086	miRBase	0.25	0	0	0.97	0.25	0.36	0	0	0	0.305	0
mmu-miR-3086-3p	mmu-mir-3086	miRBase	0	0	0	0	0	0	0	0	0	0	0
mmu-miR-3087-5p	mmu-mir-3087	miRBase	0	0	0	0	0	0	0	0	0.74	0	0.246667
mmu-miR-3087-3p	mmu-mir-3087	miRBase	0	0	0	0.32	0	0.36	0	0	0	0.113333	0
mmu-miR-3088-5p	mmu-mir-3088	miRBase	0	0	0	0	0	0	0	0	0	0	0
mmu-miR-3088-3p	mmu-mir-3088	miRBase	0	0	0	0	0	0	0	0	0	0	0
mmu-miR-3089-5p	mmu-mir-3089	miRBase	0	0	0	0	0	0	0	0	0	0	0
mmu-miR-3089-3p	mmu-mir-3089	miRBase	2.98	10.54	0.95	1.29	0.76	0.73	1.69	1.98	1.49	2.875	1.72
mmu-miR-3090-5p	mmu-mir-3090	miRBase	0	0	0	0	0	0	0	0	0	0	0
mmu-miR-3090-3p	mmu-mir-3090	miRBase	0	0	0	0	0	0	0	0	0	0	0
mmu-miR-3091-5p	mmu-mir-3091	miRBase	0	0	0	0	0	0.36	0	0	0.74	0.06	0.246667
mmu-miR-3091-3p	mmu-mir-3091	miRBase	0.74	0	1.27	0	0.51	0.36	1.69	0.99	0	0.48	0.893333
mmu-miR-3092-5p	mmu-mir-3092	miRBase	0	0	0	0	0	0	0	0	0	0	0
mmu-miR-3092-3p	mmu-mir-3092	miRBase	0.99	0	0.32	0.32	0.25	0	0	0.49	0.74	0.313333	0.41
mmu-miR-3093-5p	mmu-mir-3093	miRBase	0	0	0	0	0	0	0	0	0	0	0
mmu-miR-3093-3p	mmu-mir-3093	miRBase	0	0	0	0	0	0	0	0	0	0	0
mmu-miR-3094-5p	mmu-mir-3094	miRBase	0	0	0	0	0	0	0	0.49	0	0	0.163333
mmu-miR-3094-3p	mmu-mir-3094	miRBase	0	0	0	0.32	0.51	0.36	0	0	0	0.198333	0
mmu-miR-3095-5p	mmu-mir-3095	miRBase	1.49	0	1.9	0.32	1.02	0.36	0	0.99	0	0.848333	0.33
mmu-miR-3095-3p	mmu-mir-3095	miRBase	6.7	21.08	7.61	6.76	6.6	3.65	10.14	6.43	7.44	8.73333	8.00333
mmu-miR-3096a-5p	mmu-mir-3096a	miRBase	1.61	0	34.86	30.12	3.17	4.74	8.88	9.14	39.83	12.4167	19.2833
mmu-miR-3096a-3p	mmu-mir-3096a	miRBase	3.97	0	5.07	5.48	4.57	5.47	11.83	6.67	15.26	4.09333	11.2533
mmu-miR-3096b-5p	mmu-mir-3096b	miRBase	11.04	52.69	57.2	47.83	14.85	16.59	38.88	33.12	124.32	33.3667	65.44
mmu-miR-3096b-3p	mmu-mir-3096b	miRBase	4.34	0	4.44	4.67	4.44	5.11	10.57	6.43	16.75	3.83333	11.25
mmu-miR-3097-5p	mmu-mir-3097	miRBase	0	0	0	0.97	0	0.73	0	0.49	0.74	0.283333	0.41
mmu-miR-3097-3p	mmu-mir-3097	miRBase	0.74	0	0.32	0.32	0	1.09	0	0.49	0	0.411667	0.163333
mmu-miR-3098-5p	mmu-mir-3098	miRBase	0	0	0.95	0.32	0	0.36	0	0	0	0.271667	0
mmu-miR-3098-3p	mmu-mir-3098	miRBase	2.48	0	2.85	3.54	1.52	3.28	1.69	1.98	0	2.27833	1.22333
mmu-miR-3099-5p	mmu-mir-3099	miRBase	0	0	0	0	0	0	0	0	0	0	0
mmu-miR-3099-3p	mmu-mir-3099	miRBase	0	0	0	0	0	0	11.83	12.36	2.98	0	9.05667
mmu-miR-30a-5p	mmu-mir-30a	miRBase	29506.8	37960.5	20310.2	17581.6	15052.2	14411.2	9095.29	8785.72	9130.01	22470.4	9003.67
mmu-miR-30a-3p	mmu-mir-30a	miRBase	315.11	326.7	367.92	286.19	204.68	201.65	119.19	151.01	124.69	283.708	131.63
mmu-miR-30b-5p	mmu-mir-30b	miRBase	123.18	309.14	266.94	236.64	382.79	288.19	976.32	924.52	740.46	267.813	880.433
mmu-miR-30b-3p	mmu-mir-30b	miRBase	4.46	0	9.51	8.05	8.88	5.83	8.45	12.36	8.93	6.12167	9.91333
mmu-miR-30c-5p	mmu-mir-30c-1	miRBase	580.53	1262.89	1663.21	1186.51	1096.3	1145.12	1134.39	1120.26	910.93	1155.76	1055.19
mmu-miR-30c-1-3p	mmu-mir-30c-1	miRBase	2.23	21.08	6.02	4.83	3.81	2.19	0.85	5.44	4.47	6.69333	3.58667
mmu-miR-30c-5p	mmu-mir-30c-2	miRBase	580.78	1262.89	1662.89	1186.51	1096.05	1145.85	1135.24	1121.25	910.93	1155.83	1055.81
mmu-miR-30c-2-3p	mmu-mir-30c-2	miRBase	334.82	189.7	166.06	136.25	113.95	102.47	87.07	94.41	67	173.875	82.8267
mmu-miR-30d-5p	mmu-mir-30d	miRBase	10077.2	30799.4	10961.1	9646.76	9260.46	10220.9	10332.4	10223.4	10534.4	13494.3	10363.4
mmu-miR-30d-3p	mmu-mir-30d	miRBase	10.29	42.15	16.64	18.36	17.38	13.31	10.14	20.76	16.38	19.6883	15.76
mmu-miR-30e-5p	mmu-mir-30e	miRBase	2458.81	3461.97	4531.02	3106.82	3738.27	2888.32	4257.64	3393.33	2938.62	3364.2	3529.86
mmu-miR-30e-3p	mmu-mir-30e	miRBase	27.78	73.77	112.98	81.01	47.71	55.24	100.59	120.36	141.07	66.415	120.673
mmu-miR-30f	mmu-mir-30f	miRBase	0	0	0	0	0	0	0	0	0	0	0
mmu-miR-31-5p	mmu-mir-31	miRBase	1077.39	21024.8	3827.23	3098.29	3537.99	2897.13	28.74	20.76	14.14	5910.47	21.2133
mmu-miR-31-3p	mmu-mir-31	miRBase	44.64	31.62	128.66	122.72	138.06	94.44	1.69	1.48	0	93.3567	1.05667
mmu-miR-3100-5p	mmu-mir-3100	miRBase	0	0	0.32	0	0.25	0	0	0.49	0	0.095	0.163333
mmu-miR-3100-3p	mmu-mir-3100	miRBase	0	0	0	0	0	0	0	0	0	0	0
mmu-miR-3101-5p	mmu-mir-3101	miRBase	0	0	0	0	0	0	0	0	0	0	0
mmu-miR-3101-3p	mmu-mir-3101	miRBase	0	0	0	0	0	0	0	0	0.74	0	0.246667
mmu-miR-3102-5p	mmu-mir-3102	miRBase	0.74	0	0.32	0.32	0	0	0	0	0	0.23	0
mmu-miR-3102-5p.2-5p	mmu-mir-3102	miRBase	1.24	31.62	0.95	0.32	1.78	1.46	2.54	1.48	2.98	6.22833	2.33333
mmu-miR-3102-3p.2-3p	mmu-mir-3102	miRBase	3.22	0	1.9	0.32	1.02	0.36	0.85	2.47	2.23	1.13667	1.85
mmu-miR-3102-3p	mmu-mir-3102	miRBase	6.7	42.15	9.51	8.7	8.63	8.39	15.22	13.35	14.14	14.0133	14.2367
mmu-miR-3103-5p	mmu-mir-3103	miRBase	0	0	0	0	0	0	0	0.49	0	0	0.163333
mmu-miR-3103-3p	mmu-mir-3103	miRBase	0.5	0	0	1.61	0.51	0.36	1.69	0	2.98	0.496667	1.55667
mmu-miR-3104-5p	mmu-mir-3104	miRBase	0	0	0	0	0	0	0	0	0	0	0
mmu-miR-3104-3p	mmu-mir-3104	miRBase	0	0	0	0	0	0	0	0	0	0	0
mmu-miR-3105-5p	mmu-mir-3105	miRBase	0	0	0	0	0	0	0	0	0	0	0
mmu-miR-3105-3p	mmu-mir-3105	miRBase	0.5	0	0	0	0	0	0.85	0	0	0.0833333	0.283333
mmu-miR-3106-5p	mmu-mir-3106	miRBase	0	0	0	0	0	0	0	0	0	0	0
mmu-miR-3106-3p	mmu-mir-3106	miRBase	0	0	0	0	0	0	0	0	0	0	0
mmu-miR-3107-5p	mmu-mir-3107	miRBase	41.17	63.23	113.93	110.32	89.71	90.07	47.76	56.35	64.02	84.7383	56.0433
mmu-miR-3107-3p	mmu-mir-3107	miRBase	0.5	0	0.48	0	0.13	0	0.85	0	0.37	0.185	0.406667
mmu-miR-3108-5p	mmu-mir-3108	miRBase	0	0	0	0	0	0	0	0	0	0	0
mmu-miR-3108-3p	mmu-mir-3108	miRBase	0	0	0.95	0.32	0	0	0	0	0	0.211667	0
mmu-miR-3109-5p	mmu-mir-3109	miRBase	0.99	0	0.32	0.64	0.51	0	0.85	0.49	1.49	0.41	0.943333
mmu-miR-3109-3p	mmu-mir-3109	miRBase	3.97	0	4.12	1.93	1.02	1.46	0.85	0	0.74	2.08333	0.53
mmu-miR-3110-5p	mmu-mir-3110	miRBase	0.5	0	0.32	0.32	1.02	0	3.38	0.99	2.23	0.36	2.2
mmu-miR-3110-3p	mmu-mir-3110	miRBase	0	0	0	0	0	0	0	0	0	0	0
mmu-miR-3112-5p	mmu-mir-3112	miRBase	0	0	0	0	0	0	0	0	0	0	0
mmu-miR-3112-3p	mmu-mir-3112	miRBase	0.25	0	0	0.32	0.25	0	0	0.49	0.74	0.136667	0.41
mmu-miR-3113-5p	mmu-mir-3113	miRBase	0	0	0	0	0	0	0	0.49	0	0	0.163333
mmu-miR-3113-3p	mmu-mir-3113	miRBase	0	0	0	0	0	0	0	0	0	0	0
mmu-miR-32-5p	mmu-mir-32	miRBase	118.3	295.08	247.82	154.93	146.18	100.64	72.7	67.72	99.01	177.158	79.81
mmu-miR-32-3p	mmu-mir-32	miRBase	3.22	0	8.24	4.19	1.02	2.55	0.85	0	2.23	3.20333	1.02667
mmu-miR-320-5p	mmu-mir-320	miRBase	0	0	0	0.32	0.25	0	0	0	0.74	0.095	0.246667
mmu-miR-320-3p	mmu-mir-320	miRBase	543.9	1496.5	833.14	988.21	905.5	976.53	870.66	836.37	468.24	957.297	725.09
mmu-miR-322-5p	mmu-mir-322	miRBase	77.13	137	219.3	165.24	155.32	158.99	343.19	302.02	556.09	152.163	400.433
mmu-miR-322-3p	mmu-mir-322	miRBase	497.77	1949.67	2166.34	1892.99	1476.51	1448.75	2854.58	3020.21	3078.94	1572.01	2984.58
mmu-miR-323-5p	mmu-mir-323	miRBase	0	0	0	0	0	0	0	0	1.49	0	0.496667
mmu-miR-323-3p	mmu-mir-323	miRBase	0	0	0	0	0	0	40.57	43.5	28.29	0	37.4533
mmu-miR-324-5p	mmu-mir-324	miRBase	10.91	10.54	18.38	10.31	25.89	13.49	93.83	65.25	111.66	14.92	90.2467
mmu-miR-324-3p	mmu-mir-324	miRBase	20.34	0	35.81	31.57	40.35	24.07	38.04	33.61	25.31	25.3567	32.32
mmu-miR-325-5p	mmu-mir-325	miRBase	0	0	0	0	0	0	0	0.99	0.74	0	0.576667
mmu-miR-325-3p	mmu-mir-325	miRBase	0	0	0	0	0	0	0	0	0	0	0
mmu-miR-326-5p	mmu-mir-326	miRBase	0	0	0	0	0	0	0	0	0	0	0
mmu-miR-326-3p	mmu-mir-326	miRBase	7.69	0	10.77	14.17	29.44	23.34	33.81	25.7	32.75	14.235	30.7533
mmu-miR-327	mmu-mir-327	miRBase	0	0	0	0	0	0	0	0	0	0	0
mmu-miR-328-5p	mmu-mir-328	miRBase	0	0	0.32	0	0.51	0	0	0	1.49	0.138333	0.496667
mmu-miR-328-3p	mmu-mir-328	miRBase	306.18	137	340.35	358.34	488.02	486.08	307.27	309.19	224.07	352.662	280.177
mmu-miR-329-5p	mmu-mir-329	miRBase	0	0	0	0.32	0	0	126.8	130	123.57	0.0533333	126.79
mmu-miR-329-3p	mmu-mir-329	miRBase	0	0	0.32	0	0.25	0	170.75	184.38	109.43	0.095	154.853
mmu-miR-33-5p	mmu-mir-33	miRBase	18.35	10.54	72.25	47.03	52.53	31	16.06	15.32	13.4	38.6167	14.9267
mmu-miR-33-3p	mmu-mir-33	miRBase	0.25	0	1.9	0.64	1.78	0	2.54	1.48	2.98	0.761667	2.33333
mmu-miR-330-5p	mmu-mir-330	miRBase	5.21	0	6.97	3.54	6.6	5.47	32.97	19.28	29.03	4.63167	27.0933
mmu-miR-330-3p	mmu-mir-330	miRBase	4.71	21.08	5.07	2.9	7.36	4.74	17.75	12.85	14.14	7.64333	14.9133
mmu-miR-331-5p	mmu-mir-331	miRBase	5.95	21.08	12.68	3.54	5.58	4.38	2.54	2.97	2.98	8.86833	2.83
mmu-miR-331-3p	mmu-mir-331	miRBase	37.95	63.23	119.79	70.86	74.61	68.19	99.75	103.8	81.89	72.4383	95.1467
mmu-miR-335-5p	mmu-mir-335	miRBase	30.26	632.32	423.7	275.4	409.35	365.01	551.98	745.91	668.49	356.007	655.46
mmu-miR-335-3p	mmu-mir-335	miRBase	42.16	685.02	795.11	475.42	263.68	365.38	475.06	547.2	686.36	437.795	569.54
mmu-miR-337-5p	mmu-mir-337	miRBase	0	0	0	0	0	0	517.32	545.22	273.95	0	445.497
mmu-miR-337-3p	mmu-mir-337	miRBase	0	0	0	0	0	0	18.6	23.23	15.63	0	19.1533
mmu-miR-338-5p	mmu-mir-338	miRBase	0	0	0	0	0.51	0.36	3.38	2.47	2.23	0.145	2.69333
mmu-miR-338-3p	mmu-mir-338	miRBase	0	0	0	0	0.25	0	1.69	1.48	0.74	0.0416667	1.30333
mmu-miR-339-5p	mmu-mir-339	miRBase	44.4	52.69	105.85	89.22	99.74	72.93	161.45	126.05	107.94	77.4717	131.813
mmu-miR-339-3p	mmu-mir-339	miRBase	6.2	31.62	10.46	7.09	10.91	14.22	14.37	15.82	17.12	13.4167	15.77
mmu-miR-340-5p	mmu-mir-340	miRBase	0.25	10.54	0.95	0	0.51	0	3048.15	2936.67	2284.64	2.04167	2756.49
mmu-miR-340-3p	mmu-mir-340	miRBase	0	0	0	0	0	0	38.88	34.11	49.88	0	40.9567
mmu-miR-341-5p	mmu-mir-341	miRBase	0	0	0	0	0	0	1.69	3.46	0.74	0	1.96333
mmu-miR-341-3p	mmu-mir-341	miRBase	0	0	0.32	0.32	0	0.36	1036.76	1168.05	675.57	0.166667	960.127
mmu-miR-342-5p	mmu-mir-342	miRBase	6.2	10.54	8.87	6.44	6.09	6.93	18.6	19.28	14.14	7.51167	17.34
mmu-miR-342-3p	mmu-mir-342	miRBase	35.22	84.31	75.74	61.84	80.96	84.6	182.58	163.62	173.45	70.445	173.217
mmu-miR-343	mmu-mir-343	miRBase	0	0	0	0	0	0	0	0	0	0	0
mmu-miR-344-5p	mmu-mir-344-1	miRBase	0	0	0	0	0	0	0	0	0	0	0
mmu-miR-344-3p	mmu-mir-344-1	miRBase	5.58	0	6.5	2.04	3.3	3.65	6.34	2.22	2.48	3.51167	3.68
mmu-miR-344-5p	mmu-mir-344-2	miRBase	0	0	0	0	0	0	0	0	0	0	0
mmu-miR-344-3p	mmu-mir-344-2	miRBase	5.58	0	6.5	2.04	3.3	3.65	6.34	2.22	2.48	3.51167	3.68
mmu-miR-344b-5p	mmu-mir-344b	miRBase	0	0	0	0	0	0	0	0	0	0	0
mmu-miR-344b-3p	mmu-mir-344b	miRBase	2.73	10.54	5.39	5.58	2.79	2.19	1.69	0.99	0.74	4.87	1.14
mmu-miR-344c-5p	mmu-mir-344c	miRBase	0	0	0	0	0	0	0	0	0	0	0
mmu-miR-344c-3p	mmu-mir-344c	miRBase	0	0	0	0	0	0	0	0	0.25	0	0.0833333
mmu-miR-344d-3p	mmu-mir-344d-1	miRBase	0.25	0	0.11	0	0	0	0	0.16	0.25	0.06	0.136667
mmu-miR-344d-1-5p	mmu-mir-344d-1	miRBase	0	0	0	0	0	0	0	0	0	0	0
mmu-miR-344d-3p	mmu-mir-344d-2	miRBase	0.25	0	0.11	0	0	0	0	0.16	0.25	0.06	0.136667
mmu-miR-344d-2-5p	mmu-mir-344d-2	miRBase	0	0	0	0	0	0	0	0	0	0	0
mmu-miR-344d-3-5p	mmu-mir-344d-3	miRBase	0	0	0	0	0	0	0	0	0	0	0
mmu-miR-344d-3p	mmu-mir-344d-3	miRBase	0.25	0	0.11	0	0	0	0	0.16	0.25	0.06	0.136667
mmu-miR-344e-5p	mmu-mir-344e	miRBase	0	0	0	0	0	0	0	0	0	0	0
mmu-miR-344e-3p	mmu-mir-344e	miRBase	0	0	0	0	0	0	0	0	0	0	0
mmu-miR-344f-5p	mmu-mir-344f	miRBase	0	0	0	0	0	0	0	0	0	0	0
mmu-miR-344f-3p	mmu-mir-344f	miRBase	0	0	0	0	0	0	0	0	0	0	0
mmu-miR-344g-5p	mmu-mir-344g	miRBase	0	0	0	0	0	0	0	0	0	0	0
mmu-miR-344g-3p	mmu-mir-344g	miRBase	0	0	0	0	0	0	0	0	0	0	0
mmu-miR-344h-5p	mmu-mir-344h-1	miRBase	0	0	0	0	0	0	0	0	0	0	0
mmu-miR-344h-3p	mmu-mir-344h-1	miRBase	0	0	0	0	0	0	0	0	0	0	0
mmu-miR-344h-5p	mmu-mir-344h-2	miRBase	0	0	0	0	0	0	0	0	0	0	0
mmu-miR-344h-3p	mmu-mir-344h-2	miRBase	0	0	0	0	0	0	0	0	0	0	0
mmu-miR-344i	mmu-mir-344i	miRBase	0	0	0	0	0	0	0	0	0	0	0
mmu-miR-345-5p	mmu-mir-345	miRBase	11.16	0	21.87	12.88	20.81	16.04	92.14	79.58	64.02	13.7933	78.58
mmu-miR-345-3p	mmu-mir-345	miRBase	34.97	52.69	61.16	35.11	39.59	32.09	88.76	123.58	203.23	42.6017	138.523
mmu-miR-346-5p	mmu-mir-346	miRBase	0	0	0	0	0	0	6.76	4.94	2.98	0	4.89333
mmu-miR-346-3p	mmu-mir-346	miRBase	0	0	0	0	0	0	0	0	0	0	0
mmu-miR-3470a	mmu-mir-3470a	miRBase	1.49	0	1.43	1.45	2.92	1.09	10.99	24.22	24.19	1.39667	19.8
mmu-miR-3470b	mmu-mir-3470b	miRBase	2.73	0	7.45	6.6	4.69	6.93	23.67	27.68	49.5	4.73333	33.6167
mmu-miR-3471	mmu-mir-3471-1	miRBase	0.12	0	0	0.16	0	0	0	0	0	0.0466667	0
mmu-miR-3471	mmu-mir-3471-2	miRBase	0.12	0	0	0.16	0	0	0	0	0	0.0466667	0
mmu-miR-3472	mmu-mir-3472	miRBase	0	0	0	0	0	0	0.85	0	0	0	0.283333
mmu-miR-3473a	mmu-mir-3473a	miRBase	0.45	35.13	0.58	0.64	0.47	0.55	2.82	3.71	8.62	6.30333	5.05
mmu-miR-3473b	mmu-mir-3473b	miRBase	6.49	2574.08	84.16	63.61	14.06	10.3	24.58	37.36	68.86	458.783	43.6
mmu-miR-3473c	mmu-mir-3473c	miRBase	0	0	0	0	0	0	0	0	0	0	0
mmu-miR-3473d	mmu-mir-3473d	miRBase	0.74	0	3.8	0.64	1.27	1.09	0	0	0	1.25667	0
mmu-miR-3473e	mmu-mir-3473e	miRBase	1.2	1045.97	51.95	42.52	8.1	6.9	7.54	17.18	32.63	192.773	19.1167
mmu-miR-3474	mmu-mir-3474	miRBase	0.74	10.54	1.27	1.61	1.27	0.73	0.85	1.48	0	2.69333	0.776667
mmu-miR-3475	mmu-mir-3475	miRBase	0	0	0	0	0	0	0	0	0	0	0
mmu-miR-34a-5p	mmu-mir-34a	miRBase	190.48	210.77	326.09	352.06	379.41	259.63	74.39	60.8	53.6	286.407	62.93
mmu-miR-34a-3p	mmu-mir-34a	miRBase	0.5	0	2.22	0	1.02	0	0.85	0	0.74	0.623333	0.53
mmu-miR-34b-5p	mmu-mir-34b	miRBase	900.93	110.66	732.04	488.95	946.99	660.01	34.23	25.7	7.82	639.93	22.5833
mmu-miR-34b-3p	mmu-mir-34b	miRBase	212.8	442.63	344.79	359.46	280.68	198.37	9.3	7.91	9.68	306.455	8.96333
mmu-miR-34c-5p	mmu-mir-34c	miRBase	7833.53	6528.74	12682.1	13520.7	11126.5	8796.78	378.27	304	361.42	10081.4	347.897
mmu-miR-34c-3p	mmu-mir-34c	miRBase	42.41	84.31	128.03	119.18	76.13	64.91	2.54	3.46	4.47	85.8283	3.49
mmu-miR-350-5p	mmu-mir-350	miRBase	21.83	10.54	31.37	24.48	19.03	20.06	10.14	5.44	5.21	21.2183	6.93
mmu-miR-350-3p	mmu-mir-350	miRBase	54.07	73.77	135.95	129.81	119.02	75.48	50.72	49.92	50.62	98.0167	50.42
mmu-miR-351-5p	mmu-mir-351	miRBase	559.53	1159.26	1503.07	999.8	1047.62	1116.92	1754	1702.39	1478.43	1064.37	1644.94
mmu-miR-351-3p	mmu-mir-351	miRBase	1.74	42.15	12.36	3.87	4.57	2.19	5.92	19.77	12.66	11.1467	12.7833
mmu-miR-3544-5p	mmu-mir-3544	miRBase	0	0	0	0	0	0	0	0	0	0	0
mmu-miR-3544-3p	mmu-mir-3544	miRBase	0	0	0	0	0	0	0	0	0	0	0
mmu-miR-3572-5p	mmu-mir-3572	miRBase	0	0	0	0	0.25	0	0	0	0	0.0416667	0
mmu-miR-3572-3p	mmu-mir-3572	miRBase	0	0	0.63	0	0.51	1.09	0	0.49	0.74	0.371667	0.41
mmu-miR-361-5p	mmu-mir-361	miRBase	49.36	84.31	114.72	84.07	81.97	66	126.8	113.69	140.7	80.0717	127.063
mmu-miR-361-3p	mmu-mir-361	miRBase	253.72	358.32	309.93	282.48	282.46	283.7	240.91	200.69	207.69	295.102	216.43
mmu-miR-362-5p	mmu-mir-362	miRBase	57.04	73.77	100.77	73.12	77.66	56.52	136.94	124.07	75.19	73.1467	112.067
mmu-miR-362-3p	mmu-mir-362	miRBase	7.69	10.54	20.92	17.07	24.62	13.49	71.85	64.75	32.75	15.7217	56.45
mmu-miR-363-5p	mmu-mir-363	miRBase	0	0	0	0	0	0	0.85	0.99	1.49	0	1.11
mmu-miR-363-3p	mmu-mir-363	miRBase	0	0	0	0	0	0	7.61	9.89	5.21	0	7.57
mmu-miR-365-1-5p	mmu-mir-365-1	miRBase	19.59	1854.82	38.35	31.24	28.68	19.69	0.85	1.98	2.23	332.062	1.68667
mmu-miR-365-3p	mmu-mir-365-1	miRBase	171.63	137	311.99	379.27	409.1	390.17	80.3	60.55	34.62	299.86	58.49
mmu-miR-365-3p	mmu-mir-365-2	miRBase	171.63	137	312.62	379.27	409.1	390.17	80.3	60.55	34.62	299.965	58.49
mmu-miR-365-2-5p	mmu-mir-365-2	miRBase	14.14	84.31	22.5	16.43	11.42	12.76	5.92	3.46	1.49	26.9267	3.62333
mmu-miR-367-5p	mmu-mir-367	miRBase	0	0	0	0	0	0	0	0	0	0	0
mmu-miR-367-3p	mmu-mir-367	miRBase	0	0	0	0	0	0	0	0	0	0	0
mmu-miR-369-5p	mmu-mir-369	miRBase	0	0	0.32	0	0	0	87.91	88.48	64.02	0.0533333	80.1367
mmu-miR-369-3p	mmu-mir-369	miRBase	0.25	0	0.63	0	0	0	160.61	183.39	73.7	0.146667	139.233
mmu-miR-370-5p	mmu-mir-370	miRBase	0	0	0	0	0	0	5.07	5.44	4.47	0	4.99333
mmu-miR-370-3p	mmu-mir-370	miRBase	0.25	0	0	0	0	0	537.61	533.36	239.7	0.0416667	436.89
mmu-miR-374b-5p	mmu-mir-374b	miRBase	184.28	558.55	867.2	731.97	500.71	342.95	319.52	376.41	352.86	530.943	349.597
mmu-miR-374b-3p	mmu-mir-374b	miRBase	0	0	0	0	0	0	0	0	0	0	0
mmu-miR-374c-5p	mmu-mir-374c	miRBase	0	0	0.79	0.81	0	0.18	0	0.74	0	0.296667	0.246667
mmu-miR-374c-3p	mmu-mir-374c	miRBase	0	0	0	0	0	0	0	0	0.74	0	0.246667
mmu-miR-375-5p	mmu-mir-375	miRBase	0	0	0	0	0	0	0	0	0	0	0
mmu-miR-375-3p	mmu-mir-375	miRBase	0.25	0	1.58	0.97	0.76	3.28	0	0.99	0	1.14	0.33
mmu-miR-376a-5p	mmu-mir-376a	miRBase	0	0	0	0	0	0	47.34	51.41	26.8	0	41.85
mmu-miR-376a-3p	mmu-mir-376a	miRBase	0	0	0	0	0	0	16.06	11.86	5.96	0	11.2933
mmu-miR-376b-5p	mmu-mir-376b	miRBase	0	0	0	0	0	0	72.7	66.98	24.94	0	54.8733
mmu-miR-376b-3p	mmu-mir-376b	miRBase	0	0	0.32	0	0	0	89.6	105.29	51.37	0.0533333	82.0867
mmu-miR-376c-5p	mmu-mir-376c	miRBase	0	0	0	0	0	0	2.54	3.21	1.86	0	2.53667
mmu-miR-376c-3p	mmu-mir-376c	miRBase	0.25	0	0.63	0.32	0	0	107.35	114.18	58.81	0.2	93.4467
mmu-miR-377-5p	mmu-mir-377	miRBase	0	0	0	0	0	0	4.23	8.9	8.19	0	7.10667
mmu-miR-377-3p	mmu-mir-377	miRBase	0	0	0	0	0	0	20.29	18.29	15.63	0	18.07
mmu-miR-378a-5p	mmu-mir-378a	miRBase	23.81	42.15	48.49	58.3	86.79	68.92	73.54	67.23	63.28	54.7433	68.0167
mmu-miR-378a-3p	mmu-mir-378a	miRBase	1796.77	6223.12	4530.38	5731.03	6180.78	5405.18	6942.31	6289.23	10502.9	4977.88	7911.46
mmu-miR-378b	mmu-mir-378b	miRBase	11.45	10.54	19.86	25.07	42.66	29.96	45.08	48.19	36.35	23.2567	43.2067
mmu-miR-378c	mmu-mir-378c	miRBase	126.49	274.01	318.75	398.17	474.21	431.56	534.51	505.35	723.33	337.198	587.73
mmu-miR-378d	mmu-mir-378d	miRBase	130.29	15.81	167.85	140.87	376.55	272.15	399.4	360.27	232.88	183.92	330.85
mmu-miR-379-5p	mmu-mir-379	miRBase	3.47	10.54	6.97	7.09	3.3	2.19	10496.9	11877.2	11616	5.59333	11330.1
mmu-miR-379-3p	mmu-mir-379	miRBase	0.12	0	0	0	0	0	35.93	47.95	32.75	0.02	38.8767
mmu-miR-380-5p	mmu-mir-380	miRBase	0	0	0	0	0	0	64.24	83.04	81.89	0	76.39
mmu-miR-380-3p	mmu-mir-380	miRBase	0	0	0	0	0	0.36	63.4	78.1	40.94	0.06	60.8133
mmu-miR-381-5p	mmu-mir-381	miRBase	0	0	0	0	0	0	0	0.99	0	0	0.33
mmu-miR-381-3p	mmu-mir-381	miRBase	1.24	10.54	1.58	1.93	0.76	1.09	1975.04	2008.61	1239.47	2.85667	1741.04
mmu-miR-382-5p	mmu-mir-382	miRBase	0.25	0	0.32	0.32	0.25	0.36	947.58	1114.66	754.85	0.25	939.03
mmu-miR-382-3p	mmu-mir-382	miRBase	0.5	0	0	0.64	0.25	0	551.14	617.88	334.99	0.231667	501.337
mmu-miR-383-5p	mmu-mir-383	miRBase	0	0	0	0	0	0	13.52	10.38	11.91	0	11.9367
mmu-miR-383-3p	mmu-mir-383	miRBase	0	0	0	0	0	0	0	0	0	0	0
mmu-miR-384-5p	mmu-mir-384	miRBase	0	0	0	0	0	0	0.85	0	0.74	0	0.53
mmu-miR-384-3p	mmu-mir-384	miRBase	0	0	0	0	0	0	0.85	0	0	0	0.283333
mmu-miR-3960	mmu-mir-3960	miRBase	0	0	0	0	0.25	0	0	0.49	0	0.0416667	0.163333
mmu-miR-3961	mmu-mir-3961	miRBase	0	0	0	0	0	0	0	0	0	0	0
mmu-miR-3962	mmu-mir-3962	miRBase	0.87	10.54	0.63	1.29	0.25	0.36	1.27	1.98	2.98	2.32333	2.07667
mmu-miR-3963	mmu-mir-3963	miRBase	12.65	0	14.26	14.82	25.38	24.8	16.91	36.58	0.74	15.3183	18.0767
mmu-miR-3964	mmu-mir-3964	miRBase	0	0	0	0	0	0	0.42	0.49	0	0	0.303333
mmu-miR-3965	mmu-mir-3965	miRBase	0	0	0	0	0	0	0	0	0	0	0
mmu-miR-3966	mmu-mir-3966	miRBase	0	0	0	0	0	0	0	0	0	0	0
mmu-miR-3967	mmu-mir-3967	miRBase	0	0	0	0.32	0	0	0	0	0	0.0533333	0
mmu-miR-3968	mmu-mir-3968	miRBase	69.94	137	87.15	84.71	73.6	51.42	55.79	49.43	52.11	83.97	52.4433
mmu-miR-3969	mmu-mir-3969	miRBase	0	0	0	0	0	0	0	0	0	0	0
mmu-miR-3970	mmu-mir-3970	miRBase	10.42	0	13.15	9.18	20.56	15.13	18.6	19.28	7.07	11.4067	14.9833
mmu-miR-3971	mmu-mir-3971	miRBase	0	0	0	0	0	0	0	0	0	0	0
mmu-miR-409-5p	mmu-mir-409	miRBase	0.5	0	0	0.32	0	0	224.85	231.34	165.26	0.136667	207.15
mmu-miR-409-3p	mmu-mir-409	miRBase	0.25	0	0.63	0	0.25	0	198.65	222.44	171.22	0.188333	197.437
mmu-miR-410-5p	mmu-mir-410	miRBase	0	0	0	0	0.25	0	8.45	5.93	2.98	0.0416667	5.78667
mmu-miR-410-3p	mmu-mir-410	miRBase	0	0	0	0	0	0	85.38	144.34	85.61	0	105.11
mmu-miR-411-5p	mmu-mir-411	miRBase	0.74	10.54	6.02	1.61	1.27	1.82	4615.34	5331.1	3645.45	3.66667	4530.63
mmu-miR-411-3p	mmu-mir-411	miRBase	0.62	0	0.32	0	0	0	193.15	197.23	164.52	0.156667	184.967
mmu-miR-412-5p	mmu-mir-412	miRBase	0	0	0	0	0	0	15.22	17.3	14.89	0	15.8033
mmu-miR-412-3p	mmu-mir-412	miRBase	0	0	0	0	0	0	1.69	3.46	2.98	0	2.71
mmu-miR-421-5p	mmu-mir-421	miRBase	0	0	0.63	0.32	0	0.36	0.85	0	0	0.218333	0.283333
mmu-miR-421-3p	mmu-mir-421	miRBase	31	31.62	50.07	40.26	36.29	27.71	74.39	60.8	60.3	36.1583	65.1633
mmu-miR-423-5p	mmu-mir-423	miRBase	341.03	737.71	449.05	418.09	409.61	447.42	210.48	195.25	151.12	467.152	185.617
mmu-miR-423-3p	mmu-mir-423	miRBase	2367.83	2624.14	3242.55	2471.16	2022.14	2076.31	1266.26	1071.66	955.1	2467.36	1097.67
mmu-miR-425-5p	mmu-mir-425	miRBase	81.1	284.55	158.13	99.53	98.72	86.06	96.36	87.49	106.45	134.682	96.7667
mmu-miR-425-3p	mmu-mir-425	miRBase	28.52	0	28.2	16.11	27.15	22.24	32.12	26.2	20.84	20.37	26.3867
mmu-miR-429-5p	mmu-mir-429	miRBase	0	0	0	0	0	0	0	0	0	0	0
mmu-miR-429-3p	mmu-mir-429	miRBase	0	0	0	0	0	0	3.38	0.49	0	0	1.29
mmu-miR-431-5p	mmu-mir-431	miRBase	0	0	0	0	0	0	142.86	140.88	131.02	0	138.253
mmu-miR-431-3p	mmu-mir-431	miRBase	0	0	0	0	0	0	17.75	12.36	8.19	0	12.7667
mmu-miR-432	mmu-mir-432	miRBase	0	0	0	0	0	0	0	0	0	0	0
mmu-miR-433-5p	mmu-mir-433	miRBase	0	0	0	0	0	0	10.14	5.93	0.74	0	5.60333
mmu-miR-433-3p	mmu-mir-433	miRBase	0	0	0.32	0	0	0	303.46	273.85	176.43	0.0533333	251.247
mmu-miR-434-5p	mmu-mir-434	miRBase	0.74	0	0	0.97	0	0.36	2679.6	2485.87	2260.08	0.345	2475.18
mmu-miR-434-3p	mmu-mir-434	miRBase	0.25	0	0	0	0.25	0	1644.95	1645.05	754.85	0.0833333	1348.28
mmu-miR-448-5p	mmu-mir-448	miRBase	0	0	0	0	0	0	0	0	0	0	0
mmu-miR-448-3p	mmu-mir-448	miRBase	0	0	0	0	0	0	0	0	0	0	0
mmu-miR-449a-5p	mmu-mir-449a	miRBase	1.98	0	1.9	1.29	0.76	0.36	0.85	3.46	3.72	1.04833	2.67667
mmu-miR-449a-3p	mmu-mir-449a	miRBase	0	0	0	0	0	0	0	0	0	0	0
mmu-miR-449b	mmu-mir-449b	miRBase	0.5	0	0	0.48	0.76	1.09	0	0	0	0.471667	0
mmu-miR-449c-5p	mmu-mir-449c	miRBase	0	0	0.32	0	0.25	0	0.85	0	0.74	0.095	0.53
mmu-miR-449c-3p	mmu-mir-449c	miRBase	0	0	0	0	0	0	0	0	0	0	0
mmu-miR-450a-5p	mmu-mir-450a-1	miRBase	166.3	152.81	477.89	500.38	621.77	485.35	1073.53	998.99	864.65	400.75	979.057
mmu-miR-450a-1-3p	mmu-mir-450a-1	miRBase	2.23	0	6.65	6.76	7.74	5.65	15.64	17.55	12.66	4.83833	15.2833
mmu-miR-450a-5p	mmu-mir-450a-2	miRBase	166.3	152.81	478.21	500.38	621.77	484.62	1072.69	999.98	862.42	400.682	978.363
mmu-miR-450a-2-3p	mmu-mir-450a-2	miRBase	0	0	0.95	0.32	2.03	1.46	0.85	0.99	0	0.793333	0.613333
mmu-miR-450b-5p	mmu-mir-450b	miRBase	23.31	105.39	63.7	57.33	45.43	53.97	136.94	152.25	165.26	58.1883	151.483
mmu-miR-450b-3p	mmu-mir-450b	miRBase	19.35	31.62	82.08	60.88	50.38	54.88	120.46	154.97	113.15	49.865	129.527
mmu-miR-451a	mmu-mir-451a	miRBase	0.99	0	0	0.32	0.51	0.36	85.38	116.41	170.47	0.363333	124.087
mmu-miR-451b	mmu-mir-451b	miRBase	0	0	0	0	0	0	0	0	0	0	0
mmu-miR-452-5p	mmu-mir-452	miRBase	0	10.54	0	0	0	0	3.38	0.99	0.74	1.75667	1.70333
mmu-miR-452-3p	mmu-mir-452	miRBase	0	0	0	0	0	0	0.85	0	0.74	0	0.53
mmu-miR-453	mmu-mir-453	miRBase	0	0	0	0	0	0	0	0	0	0	0
mmu-miR-455-5p	mmu-mir-455	miRBase	1244.8	2444.99	3536.31	3989.54	4384.1	3420.4	11509.6	10053.2	5394.11	3170.02	8985.64
mmu-miR-455-3p	mmu-mir-455	miRBase	142.86	579.63	608.14	630.67	574.06	408.77	1516.47	1475.5	731.03	490.688	1241
mmu-miR-463-5p	mmu-mir-463	miRBase	0	0	0	0	0	0	0	0	0	0	0
mmu-miR-463-3p	mmu-mir-463	miRBase	0	0	0	0.32	0	0	0	0	0	0.0533333	0
mmu-miR-465a-5p	mmu-mir-465a	miRBase	0	0	0.32	0	0	0.36	0	0	0	0.113333	0
mmu-miR-465a-3p	mmu-mir-465a	miRBase	0.1	0	0.13	0.13	0.41	0.29	0.17	0	0	0.176667	0.0566667
mmu-miR-465b-5p	mmu-mir-465b-1	miRBase	0.25	0	0.79	0.97	2.16	2.01	0	0	0	1.03	0
mmu-miR-465b-3p	mmu-mir-465b-1	miRBase	0.1	0	0.13	0.13	0.41	0.29	0.17	0	0	0.176667	0.0566667
mmu-miR-465b-5p	mmu-mir-465b-2	miRBase	0.25	0	0.79	0.97	2.16	2.01	0	0	0	1.03	0
mmu-miR-465b-3p	mmu-mir-465b-2	miRBase	0.1	0	0.13	0.13	0.41	0.29	0.17	0	0	0.176667	0.0566667
mmu-miR-465c-5p	mmu-mir-465c-1	miRBase	0	0	0.79	1.45	1.78	1.64	0	0	0	0.943333	0
mmu-miR-465c-3p	mmu-mir-465c-1	miRBase	0.1	0	0.13	0.13	0.41	0.29	0.17	0	0	0.176667	0.0566667
mmu-miR-465c-5p	mmu-mir-465c-2	miRBase	0	0	0.79	1.45	1.78	1.64	0	0	0	0.943333	0
mmu-miR-465c-3p	mmu-mir-465c-2	miRBase	0.1	0	0.13	0.13	0.41	0.29	0.17	0	0	0.176667	0.0566667
mmu-miR-466a-5p	mmu-mir-466a	miRBase	1.24	5.27	1.53	0.86	1.52	1.46	0	0.41	0	1.98	0.136667
mmu-miR-466a-3p	mmu-mir-466a	miRBase	2.55	35.76	8.64	5.85	4.99	3.97	2.05	2.44	2.17	10.2933	2.22
mmu-miR-466b-5p	mmu-mir-466b-1	miRBase	2.36	5.77	4.7	2.84	3.16	1.89	1.24	1.35	1.28	3.45333	1.29
mmu-miR-466b-3p	mmu-mir-466b-1	miRBase	3.44	36.63	9.77	6.12	5.6	4.46	2.12	2.57	2.36	11.0033	2.35
mmu-miR-466b-5p	mmu-mir-466b-2	miRBase	1.88	4.6	3.7	2.14	2.33	1.55	0.93	1.04	1.19	2.7	1.05333
mmu-miR-466b-3p	mmu-mir-466b-2	miRBase	3.44	36.63	9.77	6.12	5.6	4.46	2.12	2.57	2.36	11.0033	2.35
mmu-miR-466b-5p	mmu-mir-466b-3	miRBase	2.36	5.77	4.7	2.84	3.16	1.89	1.24	1.35	1.28	3.45333	1.29
mmu-miR-466b-3p	mmu-mir-466b-3	miRBase	2.57	18.6	5.6	3.92	3.02	2.5	1.04	1.41	1.04	6.035	1.16333
mmu-miR-466b-5p	mmu-mir-466b-4	miRBase	2.36	5.77	4.7	2.84	3.16	1.89	1.24	1.35	1.28	3.45333	1.29
mmu-miR-466b-3p	mmu-mir-466b-4	miRBase	3.44	36.63	9.77	6.12	5.6	4.46	2.12	2.57	2.36	11.0033	2.35
mmu-miR-466b-5p	mmu-mir-466b-5	miRBase	2.36	5.77	4.7	2.84	3.16	1.89	1.24	1.35	1.28	3.45333	1.29
mmu-miR-466b-3p	mmu-mir-466b-5	miRBase	3.44	36.63	9.77	6.12	5.6	4.46	2.12	2.57	2.36	11.0033	2.35
mmu-miR-466b-5p	mmu-mir-466b-6	miRBase	2.36	5.77	4.7	2.84	3.16	1.89	1.24	1.35	1.28	3.45333	1.29
mmu-miR-466b-3p	mmu-mir-466b-6	miRBase	3.44	36.63	9.77	6.12	5.6	4.46	2.12	2.57	2.36	11.0033	2.35
mmu-miR-466b-5p	mmu-mir-466b-7	miRBase	2.36	5.77	4.7	2.84	3.16	1.89	1.24	1.35	1.28	3.45333	1.29
mmu-miR-466b-3p	mmu-mir-466b-7	miRBase	3.44	36.63	9.77	6.12	5.6	4.46	2.12	2.57	2.36	11.0033	2.35
mmu-miR-466b-5p	mmu-mir-466b-8	miRBase	2.13	2.11	2.96	1.89	2.18	1.42	1.35	1.05	1.49	2.115	1.29667
mmu-miR-466b-3p	mmu-mir-466b-8	miRBase	3.44	36.63	9.77	6.12	5.6	4.46	2.12	2.57	2.36	11.0033	2.35
mmu-miR-466c-5p	mmu-mir-466c-1	miRBase	19.62	21.08	34.44	31.89	39.08	34.09	11.41	14.88	17.12	30.0333	14.47
mmu-miR-466c-3p	mmu-mir-466c-1	miRBase	3.44	36.63	9.77	6.12	5.6	4.46	2.12	2.57	2.36	11.0033	2.35
mmu-miR-466c-5p	mmu-mir-466c-2	miRBase	19.62	21.08	34.44	31.89	39.08	34.09	11.41	14.88	17.12	30.0333	14.47
mmu-miR-466c-3p	mmu-mir-466c-2	miRBase	3.44	36.63	9.77	6.12	5.6	4.46	2.12	2.57	2.36	11.0033	2.35
mmu-miR-466d-5p	mmu-mir-466d	miRBase	0.87	0	1.58	1.29	1.78	1.09	0	1.24	0.74	1.10167	0.66
mmu-miR-466d-3p	mmu-mir-466d	miRBase	4.63	59.06	18.03	12.48	16.4	15.31	8.19	9.42	7.33	20.985	8.31333
mmu-miR-466e-5p	mmu-mir-466e	miRBase	2.13	2.11	2.96	1.89	2.18	1.42	1.35	1.05	1.49	2.115	1.29667
mmu-miR-466e-3p	mmu-mir-466e	miRBase	3.44	36.63	9.77	6.12	5.6	4.49	2.12	2.57	2.36	11.0083	2.35
mmu-miR-466f-5p	mmu-mir-466f-1	miRBase	1.2	9.53	2.47	1.13	1.12	1.03	0.21	0.37	0.56	2.74667	0.38
mmu-miR-466f-3p	mmu-mir-466f-1	miRBase	1.36	49.18	1.21	0.86	2.09	1.49	0.99	0.96	0.31	9.365	0.753333
mmu-miR-466f	mmu-mir-466f-1	miRBase	1.2	9.53	2.5	1.13	1.12	1.03	0.21	0.37	0.56	2.75167	0.38
mmu-miR-466f-5p	mmu-mir-466f-2	miRBase	1.2	9.53	2.47	1.13	1.12	1.03	0.21	0.37	0.56	2.74667	0.38
mmu-miR-466f-3p	mmu-mir-466f-2	miRBase	26.46	194.97	29.92	18.47	33.44	29.38	14.37	9.86	3.78	55.44	9.33667
mmu-miR-466f	mmu-mir-466f-2	miRBase	1.2	9.53	2.5	1.13	1.12	1.03	0.21	0.37	0.56	2.75167	0.38
mmu-miR-466f-5p	mmu-mir-466f-3	miRBase	1.2	9.53	2.47	1.13	1.12	1.03	0.21	0.37	0.56	2.74667	0.38
mmu-miR-466f-3p	mmu-mir-466f-3	miRBase	10.71	73.77	12.28	8.11	13.51	8.96	3.38	2.94	3.16	21.2233	3.16
mmu-miR-466f	mmu-mir-466f-3	miRBase	1.2	9.53	2.5	1.13	1.12	1.03	0.21	0.37	0.56	2.75167	0.38
mmu-miR-466f-5p	mmu-mir-466f-4	miRBase	1.2	9.53	2.47	1.13	1.12	1.03	0.21	0.37	0.56	2.74667	0.38
mmu-miR-466f	mmu-mir-466f-4	miRBase	1.2	9.53	2.47	1.13	1.12	1.03	0.21	0.37	0.56	2.74667	0.38
mmu-miR-466g	mmu-mir-466g	miRBase	5.21	31.62	10.46	4.19	7.11	8.39	5.07	3.95	0	11.1633	3.00667
mmu-miR-466h-5p	mmu-mir-466h	miRBase	8.58	21.08	21.76	13.53	24.13	18.78	8.88	8.4	2.23	17.9767	6.50333
mmu-miR-466h-3p	mmu-mir-466h	miRBase	4.71	73.77	8.08	5.15	4.44	4.92	3.8	1.61	2.23	16.845	2.54667
mmu-miR-466i-5p	mmu-mir-466i	miRBase	1.81	4.1	1.42	1.66	0.94	1.01	4.36	7.81	5.57	1.82333	5.91333
mmu-miR-466i-5p	mmu-mir-466i	miRBase	2.04	4.1	1.44	1.85	1.07	1.08	4.95	7.53	6.74	1.93	6.40667
mmu-miR-466i-3p	mmu-mir-466i	miRBase	4.28	5.27	4.67	2.09	5.01	3.19	1.69	0.47	0.81	4.085	0.99
mmu-miR-466j	mmu-mir-466j	miRBase	0.41	1.62	1.37	0.47	0.36	0.71	0.42	0.99	0.07	0.823333	0.493333
mmu-miR-466k	mmu-mir-466k	miRBase	1.03	1.17	2.38	1.18	1.21	1.77	0.09	2.08	0.07	1.45667	0.746667
mmu-miR-466l-5p	mmu-mir-466l	miRBase	0.02	0	0	0	0.02	0	0	0	0	0.00666667	0
mmu-miR-466l-3p	mmu-mir-466l	miRBase	0	0	0	0	0	0.36	0	0	0	0.06	0
mmu-miR-466m-5p	mmu-mir-466m	miRBase	0.41	1.62	0.71	0.53	0.48	0.42	0	0.1	0.21	0.695	0.103333
mmu-miR-466m-3p	mmu-mir-466m	miRBase	2.23	42.15	3.61	2	2.59	1.09	1.69	0	1.49	8.945	1.06
mmu-miR-466n-5p	mmu-mir-466n	miRBase	0.87	0	1.58	1.29	1.78	1.09	0	1.24	0.74	1.10167	0.66
mmu-miR-466n-3p	mmu-mir-466n	miRBase	0.5	21.08	1.27	0	2.03	0.36	0	0	0.74	4.20667	0.246667
mmu-miR-466o-5p	mmu-mir-466o	miRBase	2.36	5.77	4.7	2.84	3.16	1.89	1.24	1.35	1.28	3.45333	1.29
mmu-miR-466o-3p	mmu-mir-466o	miRBase	0.26	0	0	0	0.25	0	0.85	0	0	0.085	0.283333
mmu-miR-466p-5p	mmu-mir-466p	miRBase	1.84	7.61	2.53	1.85	2.43	1.75	0.31	0.65	0.17	3.00167	0.376667
mmu-miR-466p-3p	mmu-mir-466p	miRBase	3.44	36.63	9.77	6.12	5.6	4.46	2.12	2.57	2.36	11.0033	2.35
mmu-miR-466q	mmu-mir-466q	miRBase	0	0	0	0	0	0	0	0	0	0	0
mmu-miR-467a-5p	mmu-mir-467a-1	miRBase	30.64	130.15	77.78	52.02	38.29	32.43	16.51	20.15	19.02	60.2183	18.56
mmu-miR-467a-3p	mmu-mir-467a-1	miRBase	2.66	43.99	6.94	4.47	4.53	3.83	2.75	2.1	2.02	11.07	2.29
mmu-miR-467a-5p	mmu-mir-467a-10	miRBase	30.64	130.15	77.78	52.02	38.29	32.43	16.51	20.15	19.02	60.2183	18.56
mmu-miR-467a-3p	mmu-mir-467a-10	miRBase	2.66	43.99	6.94	4.47	4.53	3.83	2.75	2.1	2.02	11.07	2.29
mmu-miR-467a-5p	mmu-mir-467a-2	miRBase	30.64	130.15	77.78	52.02	38.29	32.43	16.51	20.15	19.02	60.2183	18.56
mmu-miR-467a-3p	mmu-mir-467a-2	miRBase	2.66	43.99	6.94	4.47	4.53	3.83	2.75	2.1	2.02	11.07	2.29
mmu-miR-467a-5p	mmu-mir-467a-3	miRBase	30.64	130.15	77.78	52.02	38.29	32.43	16.51	20.15	19.02	60.2183	18.56
mmu-miR-467a-3p	mmu-mir-467a-3	miRBase	2.66	43.99	6.94	4.47	4.53	3.83	2.75	2.1	2.02	11.07	2.29
mmu-miR-467a-5p	mmu-mir-467a-4	miRBase	30.64	130.15	77.78	52.02	38.29	32.43	16.51	20.15	19.02	60.2183	18.56
mmu-miR-467a-3p	mmu-mir-467a-4	miRBase	2.66	43.99	6.94	4.47	4.53	3.83	2.75	2.1	2.02	11.07	2.29
mmu-miR-467a-5p	mmu-mir-467a-5	miRBase	30.64	130.15	77.78	52.02	38.29	32.43	16.51	20.15	19.02	60.2183	18.56
mmu-miR-467a-3p	mmu-mir-467a-5	miRBase	2.66	43.99	6.94	4.47	4.53	3.83	2.75	2.1	2.02	11.07	2.29
mmu-miR-467a-5p	mmu-mir-467a-6	miRBase	30.64	130.15	77.78	52.02	38.29	32.43	16.51	20.15	19.02	60.2183	18.56
mmu-miR-467a-3p	mmu-mir-467a-6	miRBase	2.66	43.99	6.94	4.47	4.53	3.83	2.75	2.1	2.02	11.07	2.29
mmu-miR-467a-5p	mmu-mir-467a-7	miRBase	30.64	130.15	77.78	52.02	38.29	32.43	16.51	20.15	19.02	60.2183	18.56
mmu-miR-467a-3p	mmu-mir-467a-7	miRBase	2.66	43.99	6.94	4.47	4.53	3.83	2.75	2.1	2.02	11.07	2.29
mmu-miR-467a-5p	mmu-mir-467a-8	miRBase	30.64	130.15	77.78	52.02	38.29	32.43	16.51	20.15	19.02	60.2183	18.56
mmu-miR-467a-3p	mmu-mir-467a-8	miRBase	2.66	43.99	6.94	4.47	4.53	3.83	2.75	2.1	2.02	11.07	2.29
mmu-miR-467a-5p	mmu-mir-467a-9	miRBase	30.64	130.15	77.78	52.02	38.29	32.43	16.51	20.15	19.02	60.2183	18.56
mmu-miR-467a-3p	mmu-mir-467a-9	miRBase	2.66	43.99	6.94	4.47	4.53	3.83	2.75	2.1	2.02	11.07	2.29
mmu-miR-467b-5p	mmu-mir-467b	miRBase	30.64	130.15	77.78	52.02	38.29	32.43	16.51	20.15	19.02	60.2183	18.56
mmu-miR-467b-3p	mmu-mir-467b	miRBase	0.51	0	0.05	0.32	0	0	0	0	0	0.146667	0
mmu-miR-467c-5p	mmu-mir-467c	miRBase	60.03	116.74	147.49	75.9	68.56	59.18	22.74	24.29	26.73	87.9833	24.5867
mmu-miR-467c-3p	mmu-mir-467c	miRBase	0.41	0	1.16	0.97	0.4	0.58	0.07	0	0.06	0.586667	0.0433333
mmu-miR-467d-5p	mmu-mir-467d	miRBase	8.65	6.08	33.03	20.45	15.8	17.31	7.8	9.09	13.46	16.8867	10.1167
mmu-miR-467d-3p	mmu-mir-467d	miRBase	2.66	43.99	6.94	4.47	4.53	3.83	2.75	2.1	2.02	11.07	2.29
mmu-miR-467e-5p	mmu-mir-467e	miRBase	88.54	121.2	188.24	155.84	204.42	150.78	65.09	61.29	48.39	151.503	58.2567
mmu-miR-467e-3p	mmu-mir-467e	miRBase	0.78	0.88	2.58	1.05	1.52	1.06	1.83	1.07	0.06	1.31167	0.986667
mmu-miR-467f	mmu-mir-467f	miRBase	0	0	0	0	0	0	0	0.1	0	0	0.0333333
mmu-miR-467g	mmu-mir-467g	miRBase	0	0	0	0	0	0	0	0	0	0	0
mmu-miR-467h	mmu-mir-467h	miRBase	0	0	0.16	0.48	1.21	0.18	0	0	0	0.338333	0
mmu-miR-468-5p	mmu-mir-468	miRBase	0	0	0	0	0	0	0	0	0	0	0
mmu-miR-468-3p	mmu-mir-468	miRBase	0	0	0	0	0	0	0	0	0	0	0
mmu-miR-470-5p	mmu-mir-470	miRBase	0	0	0.32	0.32	0.76	0.36	0	0	0	0.293333	0
mmu-miR-470-3p	mmu-mir-470	miRBase	0	0	0	0	0	0	0	0	0	0	0
mmu-miR-471-5p	mmu-mir-471	miRBase	0	0	0	0	0	0.36	0	0	0.74	0.06	0.246667
mmu-miR-471-3p	mmu-mir-471	miRBase	0	0	0.95	0	0	0	0	0	0	0.158333	0
mmu-miR-483-5p	mmu-mir-483	miRBase	0	0	0	0.32	0.25	1.46	196.96	181.9	185.36	0.338333	188.073
mmu-miR-483-3p	mmu-mir-483	miRBase	0	0	0.32	0	0.51	0.36	403.21	395.94	134	0.198333	311.05
mmu-miR-484	mmu-mir-484	miRBase	577.88	453.17	743.14	502.48	466.45	379.96	483.51	406.32	350.62	520.513	413.483
mmu-miR-485-5p	mmu-mir-485	miRBase	0	0	0.32	0	0	0	96.36	110.72	102.73	0.0533333	103.27
mmu-miR-485-3p	mmu-mir-485	miRBase	0	0	0	0	0	0	67.62	88.48	46.9	0	67.6667
mmu-miR-486-5p	mmu-mir-486	miRBase	36.46	63.23	105.37	107.1	81.08	84.6	47.76	51.9	59.55	79.64	53.07
mmu-miR-486-3p	mmu-mir-486	miRBase	2.98	0	12.83	3.22	2.16	4.01	0	0.49	3.35	4.2	1.28
mmu-miR-487b-5p	mmu-mir-487b	miRBase	0	0	0	0	0	0	0	0	0	0	0
mmu-miR-487b-3p	mmu-mir-487b	miRBase	0	0	0	0	0	0	62.55	67.23	40.2	0	56.66
mmu-miR-488-5p	mmu-mir-488	miRBase	0	0	0	0	0	0	0	0	0	0	0
mmu-miR-488-3p	mmu-mir-488	miRBase	0	0	0	0	0	0.36	4.23	3.46	4.47	0.06	4.05333
mmu-miR-489-5p	mmu-mir-489	miRBase	0	0	0	0	0	0	0	0	0	0	0
mmu-miR-489-3p	mmu-mir-489	miRBase	0	0	0	0	0	0	0	0.49	1.49	0	0.66
mmu-miR-490-5p	mmu-mir-490	miRBase	0	0	0	0	0	0	0	0.49	0	0	0.163333
mmu-miR-490-3p	mmu-mir-490	miRBase	0	0	0	0	0	0	5.92	1.48	3.72	0	3.70667
mmu-miR-491-5p	mmu-mir-491	miRBase	0	0	0	0	0	0.36	0	0	0.74	0.06	0.246667
mmu-miR-491-3p	mmu-mir-491	miRBase	0	0	0	0	0	0	0	0	0.74	0	0.246667
mmu-miR-493-5p	mmu-mir-493	miRBase	0	0	0	0	0	0	55.79	64.75	39.45	0	53.33
mmu-miR-493-3p	mmu-mir-493	miRBase	0	0	0	0	0	0	7.61	8.9	5.21	0	7.24
mmu-miR-494-5p	mmu-mir-494	miRBase	0	0	0	0	0	0	0	0	0	0	0
mmu-miR-494-3p	mmu-mir-494	miRBase	0	10.54	0.95	0.64	0	0	297.55	404.84	148.14	2.02167	283.51
mmu-miR-495-5p	mmu-mir-495	miRBase	0	0	0	0	0	0	1.69	0.49	2.23	0	1.47
mmu-miR-495-3p	mmu-mir-495	miRBase	0.25	0	0.32	0.64	0.25	0	193.57	159.66	102.73	0.243333	151.987
mmu-miR-496a-5p	mmu-mir-496a	miRBase	0	0	0	0	0	0	0	0	0	0	0
mmu-miR-496a-3p	mmu-mir-496a	miRBase	0	0	0	0	0	0	26.2	23.73	21.59	0	23.84
mmu-miR-496b	mmu-mir-496b	miRBase	0	0	0	0	0	0	0	0	0	0	0
mmu-miR-497-5p	mmu-mir-497	miRBase	13.89	0	98.87	117.89	212.16	207.12	103.97	79.58	139.95	108.322	107.833
mmu-miR-497-3p	mmu-mir-497	miRBase	0	0	0	1.93	1.78	1.82	0	1.48	0	0.921667	0.493333
mmu-miR-499-5p	mmu-mir-499	miRBase	0.99	10.54	4.12	7.73	19.8	16.04	3.38	2.47	2.23	9.87	2.69333
mmu-miR-499-3p	mmu-mir-499	miRBase	0	0	0	0	0	0	0	0	0	0	0
mmu-miR-500-5p	mmu-mir-500	miRBase	0	0	0.32	0.32	0.25	0	4.23	0	0.74	0.148333	1.65667
mmu-miR-500-3p	mmu-mir-500	miRBase	4.46	10.54	5.39	6.12	11.17	8.02	34.66	42.51	29.03	7.61667	35.4
mmu-miR-501-5p	mmu-mir-501	miRBase	1.24	21.08	1.9	1.61	1.78	2.19	5.07	5.44	3.72	4.96667	4.74333
mmu-miR-501-3p	mmu-mir-501	miRBase	83.33	252.93	91.58	82.46	78.42	76.21	362.63	345.03	216.63	110.822	308.097
mmu-miR-503-5p	mmu-mir-503	miRBase	72.17	210.77	316.27	195.19	165.47	130.54	754.01	914.47	529.29	181.735	732.59
mmu-miR-503-3p	mmu-mir-503	miRBase	4.22	31.62	31.69	14.49	12.94	15.32	48.18	68.21	56.58	18.38	57.6567
mmu-miR-504-5p	mmu-mir-504	miRBase	0	0	0	0	0	0	6.76	7.91	5.96	0	6.87667
mmu-miR-504-3p	mmu-mir-504	miRBase	0	0	0	0	0	0	0	0	0	0	0
mmu-miR-5046	mmu-mir-5046	miRBase	0	0	0	0	0	0	0	0	0	0	0
mmu-miR-505-5p	mmu-mir-505	miRBase	0.99	0	0	0	0.25	0	0	3.46	1.49	0.206667	1.65
mmu-miR-505-3p	mmu-mir-505	miRBase	2.98	0	2.54	2.25	1.27	2.55	7.61	4.45	2.23	1.93167	4.76333
mmu-miR-509-5p	mmu-mir-509	miRBase	0	0	0	0	0	0	0	0	0	0	0
mmu-miR-509-3p	mmu-mir-509	miRBase	0	0	0	0	0	0	0	0	0	0	0
mmu-miR-5097	mmu-mir-5097	miRBase	0.5	21.08	5.39	1.29	1.52	1.09	3.38	3.46	2.23	5.145	3.02333
mmu-miR-5098	mmu-mir-5098	miRBase	0	0	0	0	0	0	0	0	0	0	0
mmu-miR-5099	mmu-mir-5099	miRBase	644.6	1180.34	743.77	526.96	302.26	332.56	517.32	603.05	1231.28	621.748	783.883
mmu-miR-5100	mmu-mir-5100	miRBase	0.74	0	0.32	0.64	0.25	0	1.69	5.93	2.98	0.325	3.53333
mmu-miR-5101	mmu-mir-5101	miRBase	0	0	0	0	0.25	0.36	0.85	0.49	0	0.101667	0.446667
mmu-miR-5103	mmu-mir-5103	miRBase	0	0	0	0	0	0	0.85	0.49	0	0	0.446667
mmu-miR-5104	mmu-mir-5104	miRBase	0.5	0	0	0	0	0	0	0	0	0.0833333	0
mmu-miR-5105	mmu-mir-5105	miRBase	0.5	0	0	0.32	0.76	1.82	26.2	39.54	46.9	0.566667	37.5467
mmu-miR-5106	mmu-mir-5106	miRBase	0.25	0	0	0	0	0	0.85	0.49	0.74	0.0416667	0.693333
mmu-miR-5107-5p	mmu-mir-5107	miRBase	0	0	0	0	0	0	0.85	0	0	0	0.283333
mmu-miR-5107-3p	mmu-mir-5107	miRBase	0	0	0	0	0	0	0	0	0	0	0
mmu-miR-5108	mmu-mir-5108	miRBase	0	0	0	0	0	0	0	0	0	0	0
mmu-miR-5109	mmu-mir-5109	miRBase	55.8	84.31	157.18	142.37	152.78	137.47	17501.1	15170.8	13515	121.652	15395.6
mmu-miR-511-5p	mmu-mir-511	miRBase	0	0	0	0	0	0	1.69	0.49	0.74	0	0.973333
mmu-miR-511-3p	mmu-mir-511	miRBase	0	0	0	0	0	0	4.23	8.9	4.47	0	5.86667
mmu-miR-5110	mmu-mir-5110	miRBase	0	0	0	0	0	0	0	0	0	0	0
mmu-miR-5112	mmu-mir-5112	miRBase	0	0	0	0	0	0	0	0	0	0	0
mmu-miR-5113	mmu-mir-5113	miRBase	5.46	0	2.85	3.54	4.57	4.74	1.69	5.44	1.49	3.52667	2.87333
mmu-miR-5114	mmu-mir-5114	miRBase	0.5	0	2.54	3.22	2.54	1.46	0	0.49	0.74	1.71	0.41
mmu-miR-5115	mmu-mir-5115	miRBase	0	0	4.44	2.9	7.11	2.92	111.58	152.25	291.07	2.895	184.967
mmu-miR-5116	mmu-mir-5116	miRBase	0	0	0.32	0	0.51	0	0	0	0	0.138333	0
mmu-miR-5117-5p	mmu-mir-5117	miRBase	110.12	74340.2	188.24	231.59	210.39	175.03	228.23	147.8	200.99	12542.6	192.34
mmu-miR-5117-3p	mmu-mir-5117	miRBase	86.31	769.33	113.13	131.1	97.45	92.99	139.47	180.92	286.6	215.052	202.33
mmu-miR-5118	mmu-mir-5118	miRBase	0	0	0	0	0	0	0	0	0	0	0
mmu-miR-5119	mmu-mir-5119	miRBase	0.5	0	0	0	0.25	0	0	0	0.74	0.125	0.246667
mmu-miR-5120	mmu-mir-5120	miRBase	0	0	0	0	0	0	0	0	0	0	0
mmu-miR-5121	mmu-mir-5121	miRBase	2.48	0	25.35	20.94	11.42	8.02	44.8	23.23	49.88	11.3683	39.3033
mmu-miR-5122	mmu-mir-5122	miRBase	1.24	0	0.32	0.32	0.25	0.36	0.85	0.99	0	0.415	0.613333
mmu-miR-5123	mmu-mir-5123	miRBase	0.5	0	0.32	0.16	0.25	0.55	0	0.25	0	0.296667	0.0833333
mmu-miR-5123	mmu-mir-5123	miRBase	0.5	0	0.32	0.16	0.25	0.55	0	0.25	0	0.296667	0.0833333
mmu-miR-5124a	mmu-mir-5124a	miRBase	0.99	0	0	0.32	0	0	0	0	0	0.218333	0
mmu-miR-5124b	mmu-mir-5124b	miRBase	0	0	0	0	0	0	0	0	0	0	0
mmu-miR-5125	mmu-mir-5125	miRBase	0.74	0	0.32	0.97	0.76	0.73	0.85	0.99	0	0.586667	0.613333
mmu-miR-5126	mmu-mir-5126	miRBase	0	0	0.95	0.32	0.51	0	9.3	13.84	45.41	0.296667	22.85
mmu-miR-5127	mmu-mir-5127	miRBase	0	0	0	0	0	0	0	0	0	0	0
mmu-miR-5128	mmu-mir-5128	miRBase	1.07	143.15	1.45	0.97	0.32	0.7	0.92	3.83	4.84	24.61	3.19667
mmu-miR-5129-5p	mmu-mir-5129	miRBase	0	0	0	0	0.25	0	0	0	0	0.0416667	0
mmu-miR-5129-3p	mmu-mir-5129	miRBase	1.49	0	1.27	1.61	3.3	2.55	2.54	3.46	2.98	1.70333	2.99333
mmu-miR-5130	mmu-mir-5130	miRBase	0	0	0	0	0	0	0.85	0	0	0	0.283333
mmu-miR-5131	mmu-mir-5131	miRBase	0	0	0	0	0	0	0	0	0	0	0
mmu-miR-5132-5p	mmu-mir-5132	miRBase	1.98	0	1.9	0.64	1.78	2.19	0	0	0	1.415	0
mmu-miR-5132-3p	mmu-mir-5132	miRBase	0	0	0	0.32	0	0.73	0	0.49	0	0.175	0.163333
mmu-miR-5133	mmu-mir-5133	miRBase	0	0	0	0	0	0	0	0	0	0	0
mmu-miR-5134-5p	mmu-mir-5134	miRBase	0.5	0	0	0.32	0.25	0	0	0.49	0.74	0.178333	0.41
mmu-miR-5134-3p	mmu-mir-5134	miRBase	0	0	0.95	0	0.51	0	0	0	0	0.243333	0
mmu-miR-5135	mmu-mir-5135	miRBase	0	0	0	0	0	0	0	0	0	0	0
mmu-miR-5136	mmu-mir-5136	miRBase	0	0	0	0	0	0	0	0	0	0	0
mmu-miR-532-5p	mmu-mir-532	miRBase	1097.23	706.09	1046.73	964.37	1274.5	1225.22	1994.06	1838.82	1395.8	1052.36	1742.89
mmu-miR-532-3p	mmu-mir-532	miRBase	10.17	10.54	32.01	26.09	28.42	18.23	30.43	22.74	19.36	20.91	24.1767
mmu-miR-539-5p	mmu-mir-539	miRBase	0	0	0	0	0	0	4.23	15.82	7.44	0	9.16333
mmu-miR-539-3p	mmu-mir-539	miRBase	0	0	0	0	0	0	0	1.48	0	0	0.493333
mmu-miR-540-5p	mmu-mir-540	miRBase	0	0	0	0	0	0	9.3	11.37	2.98	0	7.88333
mmu-miR-540-3p	mmu-mir-540	miRBase	0	0	0	0	0	0	64.24	75.63	43.92	0	61.2633
mmu-miR-541-5p	mmu-mir-541	miRBase	1.49	0	3.17	1.93	1.52	1.82	3212.14	3260.94	2424.59	1.655	2965.89
mmu-miR-541-3p	mmu-mir-541	miRBase	0	0	0	0	0	0	7.61	2.97	5.21	0	5.26333
mmu-miR-542-5p	mmu-mir-542	miRBase	0.25	0	1.27	2.9	4.06	2.19	5.07	6.92	15.63	1.77833	9.20667
mmu-miR-542-3p	mmu-mir-542	miRBase	199.16	832.56	629.69	668.04	555.53	528.74	1489.42	1711.29	1717.39	568.953	1639.37
mmu-miR-543-5p	mmu-mir-543	miRBase	0	0	0	0	0	0	2.54	1.98	2.23	0	2.25
mmu-miR-543-3p	mmu-mir-543	miRBase	1.24	0	0	0.32	0	0	57.48	54.37	23.82	0.26	45.2233
mmu-miR-544-5p	mmu-mir-544	miRBase	0	0	0	0	0	0	0.85	0	0	0	0.283333
mmu-miR-544-3p	mmu-mir-544	miRBase	0	0	0	0	0	0	0	0	0.74	0	0.246667
mmu-miR-546	mmu-mir-546	miRBase	0	0	0	0	0	0	0	0	0	0	0
mmu-miR-547-5p	mmu-mir-547	miRBase	0	0	0	0	0	0	0	0	0	0	0
mmu-miR-547-3p	mmu-mir-547	miRBase	0	0	0.32	0	0.25	0.36	0	0	0	0.155	0
mmu-miR-551b-5p	mmu-mir-551b	miRBase	0	0	0	0	0	0	0	0	0	0	0
mmu-miR-551b-3p	mmu-mir-551b	miRBase	0	0	0	0	0	0	0	0	0	0	0
mmu-miR-5615-5p	mmu-mir-5615-1	miRBase	0.37	5.27	0.63	0.97	0.63	0.36	0	0.49	0.37	1.37167	0.286667
mmu-miR-5615-3p	mmu-mir-5615-1	miRBase	0	0	0	0	0	0	0	0	0	0	0
mmu-miR-5615-5p	mmu-mir-5615-2	miRBase	0.37	5.27	0.63	0.97	0.63	0.36	0	0.49	0.37	1.37167	0.286667
mmu-miR-5615-3p	mmu-mir-5615-2	miRBase	0	0	0	0	0	0	0	0	0	0	0
mmu-miR-5616-5p	mmu-mir-5616	miRBase	0	0	0	0	0	0	0	0	0	0	0
mmu-miR-5616-3p	mmu-mir-5616	miRBase	0.25	0	0.32	0	0	0	0	0	0.74	0.095	0.246667
mmu-miR-5617-5p	mmu-mir-5617	miRBase	0	0	0.63	0.64	0.76	0.73	0	0	0.74	0.46	0.246667
mmu-miR-5617-3p	mmu-mir-5617	miRBase	0	0	0	0	0	0	0	0	0	0	0
mmu-miR-5618-5p	mmu-mir-5618	miRBase	0	0	0	0	0	0	0	0	0	0	0
mmu-miR-5618-3p	mmu-mir-5618	miRBase	0	0	0	0	0	0	0	0	0	0	0
mmu-miR-5619-5p	mmu-mir-5619	miRBase	0	0	0	0	0	0	0	0	0	0	0
mmu-miR-5619-3p	mmu-mir-5619	miRBase	0	0	0	0	0	0	0	0.49	0	0	0.163333
mmu-miR-5620-5p	mmu-mir-5620	miRBase	2.48	0	0.63	0.97	0.76	1.09	0.85	1.48	0	0.988333	0.776667
mmu-miR-5620-3p	mmu-mir-5620	miRBase	0	0	0	0	0	0	0	0	0	0	0
mmu-miR-5621-5p	mmu-mir-5621	miRBase	0	0	0	0	0	0	0	0	0	0	0
mmu-miR-5621-3p	mmu-mir-5621	miRBase	0.25	0	0.32	0	0	0	0	0	0	0.095	0
mmu-miR-5622-5p	mmu-mir-5622	miRBase	0.25	0	0	0	0	0	0	0	0	0.0416667	0
mmu-miR-5622-3p	mmu-mir-5622	miRBase	0	0	0	0	0	0	0	0	0	0	0
mmu-miR-5623-5p	mmu-mir-5623	miRBase	0	0	0	0	0.25	0	0	0	0.74	0.0416667	0.246667
mmu-miR-5623-3p	mmu-mir-5623	miRBase	0	0	0	0	0	0	0	0	0	0	0
mmu-miR-5624-5p	mmu-mir-5624	miRBase	0	0	0.95	0	0	0	0	0.49	0	0.158333	0.163333
mmu-miR-5624-3p	mmu-mir-5624	miRBase	0	0	0	0	0	0	0	0	0	0	0
mmu-miR-5625-5p	mmu-mir-5625	miRBase	0	0	0	0	0	0	0	0	0	0	0
mmu-miR-5625-3p	mmu-mir-5625	miRBase	0	0	0	0	0	0	0	0	0	0	0
mmu-miR-5626-5p	mmu-mir-5626	miRBase	0	0	0	0.32	0	0	0	0	0	0.0533333	0
mmu-miR-5626-3p	mmu-mir-5626	miRBase	0	0	0	0	0	0	0.85	0	0	0	0.283333
mmu-miR-5627-5p	mmu-mir-5627	miRBase	0	0	0	0	0	0	0	0	0	0	0
mmu-miR-5627-3p	mmu-mir-5627	miRBase	0.25	0	0	0	0	0	0	0	0	0.0416667	0
mmu-miR-568	mmu-mir-568	miRBase	0	0	0	0	0	0	0	0	0	0	0
mmu-miR-5709	mmu-mir-5709	miRBase	1.49	0	2.22	1.29	1.52	1.09	0.85	1.48	0	1.26833	0.776667
mmu-miR-5710	mmu-mir-5710	miRBase	0	0	0	0	0	0	0	0	0	0	0
mmu-miR-574-5p	mmu-mir-574	miRBase	405.87	909.26	552.87	558.12	656.15	569.02	644.61	555.54	404.4	608.548	534.85
mmu-miR-574-3p	mmu-mir-574	miRBase	173.98	463.7	365.23	455.61	503.38	432.84	461.96	444.38	447.03	399.123	451.123
mmu-miR-582-5p	mmu-mir-582	miRBase	1.24	0	0.63	0.64	0	0.36	3.38	6.92	5.21	0.478333	5.17
mmu-miR-582-3p	mmu-mir-582	miRBase	6.7	0	3.17	1.29	0.76	0.73	12.68	16.81	20.84	2.10833	16.7767
mmu-miR-590-5p	mmu-mir-590	miRBase	0	0	0	0	0	0	0	0	0	0	0
mmu-miR-590-3p	mmu-mir-590	miRBase	0	0	0	0	0	0	0	0	0	0	0
mmu-miR-592-5p	mmu-mir-592	miRBase	0.5	0	0	0	0	0	4.23	3.46	1.49	0.0833333	3.06
mmu-miR-592-3p	mmu-mir-592	miRBase	0	0	0	0	0	0	0	0	0	0	0
mmu-miR-598-5p	mmu-mir-598	miRBase	0	0	0	0	0	0	0	0	0	0	0
mmu-miR-598-3p	mmu-mir-598	miRBase	0	0	0	0	0	0	55.79	45.97	52.11	0	51.29
mmu-miR-599	mmu-mir-599	miRBase	0	0	0	0	0	0	0	0	0	0	0
mmu-miR-615-5p	mmu-mir-615	miRBase	0.25	0	0	0.32	0.25	0	0	0	0	0.136667	0
mmu-miR-615-3p	mmu-mir-615	miRBase	163.94	115.93	79.54	52.5	61.67	51.42	1.69	1.48	0.74	87.5	1.30333
mmu-miR-6236	mmu-mir-6236	miRBase	0	0	0	0.32	0.25	0	0	3.46	1.49	0.095	1.65
mmu-miR-6237	mmu-mir-6237	miRBase	0	0	0	0	0	0	0	0	0	0	0
mmu-miR-6238	mmu-mir-6238	miRBase	3.22	10.54	2.85	0.97	2.54	2.92	10.99	11.86	23.08	3.84	15.31
mmu-miR-6239	mmu-mir-6239	miRBase	1.24	0	4.44	1.61	3.81	3.65	42.27	49.92	48.39	2.45833	46.86
mmu-miR-6240	mmu-mir-6240	miRBase	1.24	0	5.07	3.87	6.34	6.93	260.35	263.96	530.78	3.90833	351.697
mmu-miR-6241	mmu-mir-6241	miRBase	0	0	0	0	0	0	0	0	0	0	0
mmu-miR-6243	mmu-mir-6243	miRBase	139.63	337.24	593.24	795.59	617.45	767.22	21101.2	24826	19927.5	541.728	21951.6
mmu-miR-6244	mmu-mir-6244	miRBase	0	0	0	0	0	0	0	0	0	0	0
mmu-miR-6335	mmu-mir-6335	miRBase	0	0	0	0	0	0	0	0	0	0	0
mmu-miR-6336	mmu-mir-6336	miRBase	0	0	0	0	0	0	0	0	0	0	0
mmu-miR-6337	mmu-mir-6337	miRBase	0	0	0	0	0	0	0	0	0	0	0
mmu-miR-6338	mmu-mir-6338	miRBase	0	0	0	0	0	0	0	0	0	0	0
mmu-miR-6339	mmu-mir-6339	miRBase	0	0	0	0	0	0	0	0	0	0	0
mmu-miR-6340	mmu-mir-6340	miRBase	0	0	0	0	0	0	0	0	0	0	0
mmu-miR-6341	mmu-mir-6341	miRBase	0	0	0	0	0	0	0	0	0	0	0
mmu-miR-6342	mmu-mir-6342	miRBase	0	0	0	0	0	0	0	0	0	0	0
mmu-miR-6343	mmu-mir-6343	miRBase	0	0	0	0	0	0	0	0	0	0	0
mmu-miR-6344	mmu-mir-6344	miRBase	0	0	0	0	0	0	0	0	0	0	0
mmu-miR-6345	mmu-mir-6345	miRBase	0	0	0	0	0	0	0	0	0	0	0
mmu-miR-6346	mmu-mir-6346	miRBase	0	0	0	0	0	0	0	0	0	0	0
mmu-miR-6347	mmu-mir-6347	miRBase	0	0	0	0	0	0	0	0	0	0	0
mmu-miR-6348	mmu-mir-6348	miRBase	0	0	0	0	0	0	0	0	0	0	0
mmu-miR-6349	mmu-mir-6349	miRBase	0	0	0	0	0	0	0	0	0	0	0
mmu-miR-6350	mmu-mir-6350	miRBase	0	0	0	0	0	0	0	0	0	0	0
mmu-miR-6351	mmu-mir-6351	miRBase	0	0	0	0	0	0	0	0	0	0	0
mmu-miR-6352	mmu-mir-6352	miRBase	0	0	0	0	0	0	0	0	0	0	0
mmu-miR-6353	mmu-mir-6353	miRBase	0	0	0	0	0	0	0	0	0	0	0
mmu-miR-6354	mmu-mir-6354	miRBase	0	0	0	0	0	0	0	0	0	0	0
mmu-miR-6355	mmu-mir-6355	miRBase	0	0	0	0	0	0	0	0	0	0	0
mmu-miR-6356	mmu-mir-6356	miRBase	0	0	0	0	0	0	0	0	0	0	0
mmu-miR-6357	mmu-mir-6357	miRBase	0	0	0	0	0	0	0	0	0	0	0
mmu-miR-6358	mmu-mir-6358	miRBase	0	0	0	0	0	0	0	0	0	0	0
mmu-miR-6359	mmu-mir-6359	miRBase	0	0	0	0	0	0	0	0	0	0	0
mmu-miR-6360	mmu-mir-6360	miRBase	0	0	0	0	0	0	0	0	0	0	0
mmu-miR-6361	mmu-mir-6361	miRBase	0	0	0	0	0	0	0	0	0	0	0
mmu-miR-6362	mmu-mir-6362	miRBase	0	0	0	0	0	0	0	0	0	0	0
mmu-miR-6363	mmu-mir-6363	miRBase	0	0	0	0	0	0	0	0	0	0	0
mmu-miR-6364	mmu-mir-6364	miRBase	0	0	0	0	0	0	0	0	0	0	0
mmu-miR-6365	mmu-mir-6365	miRBase	0	0	0	0	0	0	0	0	0	0	0
mmu-miR-6366	mmu-mir-6366	miRBase	0	0	0	0	0	0	0	0	0	0	0
mmu-miR-6367	mmu-mir-6367	miRBase	0	0	0	0	0	0	0	0	0	0	0
mmu-miR-6368	mmu-mir-6368	miRBase	0	0	0	0	0	0	0	0	0	0	0
mmu-miR-6369	mmu-mir-6369	miRBase	0	0	0	0	0	0	0	0	0	0	0
mmu-miR-6370	mmu-mir-6370	miRBase	0	0	0	0	0	0	0	0	0	0	0
mmu-miR-6371	mmu-mir-6371	miRBase	0	0	0	0	0	0	0	0	0	0	0
mmu-miR-6372	mmu-mir-6372	miRBase	0	0	0	0	0	0	0	0	0	0	0
mmu-miR-6373	mmu-mir-6373	miRBase	0	0	0	0	0	0	0	0	0	0	0
mmu-miR-6374	mmu-mir-6374	miRBase	0	0	0	0	0	0	0	0	0	0	0
mmu-miR-6375	mmu-mir-6375	miRBase	0	0	0	0	0	0	0	0	0	0	0
mmu-miR-6376	mmu-mir-6376	miRBase	0	0	0	0	0	0	0	0	0	0	0
mmu-miR-6377	mmu-mir-6377	miRBase	0	0	0	0	0	0	0	0	0	0	0
mmu-miR-6378	mmu-mir-6378	miRBase	0	0	0	0	0	0	0	0	0	0	0
mmu-miR-6379	mmu-mir-6379	miRBase	0	0	0	0	0	0	0	0	0	0	0
mmu-miR-6380	mmu-mir-6380	miRBase	0	0	0	0.32	0	0.73	0	0	0.74	0.175	0.246667
mmu-miR-6381	mmu-mir-6381	miRBase	0	0	0	0	0	0	0	0	0	0	0
mmu-miR-6382	mmu-mir-6382	miRBase	0	0	0	0	0	0	0	0	0	0	0
mmu-miR-6383	mmu-mir-6383	miRBase	0	0	0	0	0	0	0	0	0	0	0
mmu-miR-6384	mmu-mir-6384	miRBase	0	0	0	0	0	0	0	0	0	0	0
mmu-miR-6385	mmu-mir-6385	miRBase	0	0	0	0	0	0	0	0	0	0	0
mmu-miR-6386	mmu-mir-6386	miRBase	0	0	0	0	0	0	0	0	0	0	0
mmu-miR-6387	mmu-mir-6387	miRBase	0	0	0	0	0	0	0	0	0	0	0
mmu-miR-6388	mmu-mir-6388	miRBase	0	0	0	0	0	0	0	0	0	0	0
mmu-miR-6389	mmu-mir-6389	miRBase	0	0	0	0	0	0	0	0	0	0	0
mmu-miR-6390	mmu-mir-6390	miRBase	0	0	0	0	0	0	0	0	0	0	0
mmu-miR-6391	mmu-mir-6391	miRBase	0	0	0	0	0	0	0	0	0	0	0
mmu-miR-6392-5p	mmu-mir-6392	miRBase	0	0	0	0	0	0	0	0	0	0	0
mmu-miR-6392-3p	mmu-mir-6392	miRBase	0	0	0	0	0	0	0	0	0	0	0
mmu-miR-6393	mmu-mir-6393	miRBase	0	0	0	0	0	0	0	0	0	0	0
mmu-miR-6394	mmu-mir-6394	miRBase	0	0	0	0	0	0	0	0	0	0	0
mmu-miR-6395	mmu-mir-6395	miRBase	0.12	0	0	0.16	0.25	0.36	0.42	1.24	0	0.148333	0.553333
mmu-miR-6396	mmu-mir-6396	miRBase	0	0	0	0	0	0	0	0	0	0	0
mmu-miR-6397	mmu-mir-6397	miRBase	0	0	0	0	0	0	0	0	0	0	0
mmu-miR-6398	mmu-mir-6398	miRBase	0	0	0	0	0	0	0	0	0	0	0
mmu-miR-6399	mmu-mir-6399	miRBase	0	0	0.95	0	0	0	0	0	0	0.158333	0
mmu-miR-6400	mmu-mir-6400	miRBase	0	0	0	0	0	0	0	0	0	0	0
mmu-miR-6401	mmu-mir-6401	miRBase	0	0	0	0	0	0	0	0	0	0	0
mmu-miR-6402	mmu-mir-6402	miRBase	0	0	0	0	0	0	0	0	0	0	0
mmu-miR-6403	mmu-mir-6403	miRBase	0	0	0	0	0	0	0	0	0	0	0
mmu-miR-6404	mmu-mir-6404	miRBase	0	0	0	0	0	0	0	0	0	0	0
mmu-miR-6405	mmu-mir-6405	miRBase	0	0	0	0	0	0	0	0	0	0	0
mmu-miR-6406	mmu-mir-6406	miRBase	0	0	0	0	0	0	0	0	0	0	0
mmu-miR-6407	mmu-mir-6407	miRBase	0	0	0	0	0	0	0	0	0	0	0
mmu-miR-6408	mmu-mir-6408	miRBase	0	0	0	0	0	0	0	0	0	0	0
mmu-miR-6409	mmu-mir-6409	miRBase	0	0	0	0	0	0	0	0	0	0	0
mmu-miR-6410	mmu-mir-6410	miRBase	0	0	0	0	0	0	0	0	0	0	0
mmu-miR-6411	mmu-mir-6411	miRBase	0	0	0	0	0	0	0	0	0	0	0
mmu-miR-6412	mmu-mir-6412	miRBase	0.25	0	0.63	0	0.76	0.36	0.85	0	0.74	0.333333	0.53
mmu-miR-6413	mmu-mir-6413	miRBase	0	0	0	0	0	0	0	0	0	0	0
mmu-miR-6414	mmu-mir-6414	miRBase	0	0	0	0	0	0	0	0	0	0	0
mmu-miR-6415	mmu-mir-6415	miRBase	0	0	0	0	0	0	0	0	0	0	0
mmu-miR-6416-5p	mmu-mir-6416	miRBase	0	0	0	0	0	0	0	0	0	0	0
mmu-miR-6416-3p	mmu-mir-6416	miRBase	0	0	0	0	0	0	0	0	0	0	0
mmu-miR-6417	mmu-mir-6417	miRBase	0	0	0	0	0	0	0	0	0	0	0
mmu-miR-6418-5p	mmu-mir-6418	miRBase	0	0	0	0	0	0	0	0	0	0	0
mmu-miR-6418-3p	mmu-mir-6418	miRBase	0	0	0.32	0.64	0.51	0.73	1.69	1.48	0	0.366667	1.05667
mmu-miR-6419	mmu-mir-6419	miRBase	0	0	0	0	0	0	0	0	0	0	0
mmu-miR-6420	mmu-mir-6420	miRBase	0	0	0	0	0	0	0	0	0	0	0
mmu-miR-652-5p	mmu-mir-652	miRBase	1.49	0	2.85	1.93	2.28	1.82	7.61	3.46	1.49	1.72833	4.18667
mmu-miR-652-3p	mmu-mir-652	miRBase	261.41	295.08	498.17	429.68	456.81	320.16	1633.12	1480.94	1659.32	376.885	1591.13
mmu-miR-653-5p	mmu-mir-653	miRBase	0	0	0	0	0	0	49.87	31.14	44.67	0	41.8933
mmu-miR-653-3p	mmu-mir-653	miRBase	0	0	0	0	0	0	0	0.49	0	0	0.163333
mmu-miR-6537-5p	mmu-mir-6537	miRBase	0	0	0	0	0	0	0	0	0	0	0
mmu-miR-6537-3p	mmu-mir-6537	miRBase	0	0	0	0	0	0	0	0	0	0	0
mmu-miR-6538	mmu-mir-6538	miRBase	0	0	0	0	0	0.73	1.69	3.95	6.7	0.121667	4.11333
mmu-miR-6539	mmu-mir-6539	miRBase	3.47	10.54	3.17	1.61	0.25	1.09	1.69	0.49	2.98	3.355	1.72
mmu-miR-654-5p	mmu-mir-654	miRBase	0	0	0	0	0	0	0	0	0	0	0
mmu-miR-654-3p	mmu-mir-654	miRBase	0	0	0	0	0	0	0	0	0	0	0
mmu-miR-6540-5p	mmu-mir-6540	miRBase	0	0	0	0	0	0	6.76	9.39	8.19	0	8.11333
mmu-miR-6540-3p	mmu-mir-6540	miRBase	0	0	0	0	0	0	0	0.49	0	0	0.163333
mmu-miR-6541	mmu-mir-6541	miRBase	0	0	0	0	0	0	0	0	0	0	0
mmu-miR-664-5p	mmu-mir-664	miRBase	5.7	10.54	8.24	5.15	9.64	5.47	5.92	5.44	7.44	7.45667	6.26667
mmu-miR-664-3p	mmu-mir-664	miRBase	7.94	10.54	11.41	11.6	20.05	20.78	16.91	20.27	11.91	13.72	16.3633
mmu-miR-665-5p	mmu-mir-665	miRBase	0	0	0	0	0	0	0	0	0	0	0
mmu-miR-665-3p	mmu-mir-665	miRBase	0	0	0	0	0	0	21.98	18.29	14.14	0	18.1367
mmu-miR-666-5p	mmu-mir-666	miRBase	0	0	0	0	0	0	12.68	10.87	14.14	0	12.5633
mmu-miR-666-3p	mmu-mir-666	miRBase	0	0	0	0	0	0	0.85	0.49	0	0	0.446667
mmu-miR-667-5p	mmu-mir-667	miRBase	0	0	0	0	0	0	10.14	15.82	10.42	0	12.1267
mmu-miR-667-3p	mmu-mir-667	miRBase	0	0	0	0	0	0	21.13	21.26	14.89	0	19.0933
mmu-miR-668-5p	mmu-mir-668	miRBase	0	0	0	0	0	0	0.85	0	0	0	0.283333
mmu-miR-668-3p	mmu-mir-668	miRBase	0	0	0	0	0	0.36	46.49	35.1	20.84	0.06	34.1433
mmu-miR-669a-5p	mmu-mir-669a-1	miRBase	10.17	19.57	16.27	10.62	13.94	12.21	3.2	2.86	3.13	13.7967	3.06333
mmu-miR-669a-3p	mmu-mir-669a-1	miRBase	2.53	29.56	7.7	4.37	5.86	5.6	2.1	3.16	2.94	9.27	2.73333
mmu-miR-669a-5p	mmu-mir-669a-10	miRBase	10.17	19.57	16.27	10.62	13.94	12.21	3.2	2.86	3.13	13.7967	3.06333
mmu-miR-669a-3p	mmu-mir-669a-10	miRBase	2.53	29.56	7.7	4.37	5.86	5.6	2.1	3.16	2.94	9.27	2.73333
mmu-miR-669a-5p	mmu-mir-669a-11	miRBase	10.17	19.57	16.27	10.62	13.94	12.21	3.2	2.86	3.13	13.7967	3.06333
mmu-miR-669a-3p	mmu-mir-669a-11	miRBase	2.53	29.56	7.7	4.37	5.86	5.6	2.1	3.16	2.94	9.27	2.73333
mmu-miR-669a-5p	mmu-mir-669a-12	miRBase	10.17	19.57	16.27	10.62	13.94	12.21	3.2	2.86	3.13	13.7967	3.06333
mmu-miR-669a-3p	mmu-mir-669a-12	miRBase	2.53	29.56	7.7	4.37	5.86	5.6	2.1	3.16	2.94	9.27	2.73333
mmu-miR-669a-5p	mmu-mir-669a-2	miRBase	10.17	19.57	16.27	10.62	13.94	12.21	3.2	2.86	3.13	13.7967	3.06333
mmu-miR-669a-3p	mmu-mir-669a-2	miRBase	2.53	29.56	7.7	4.37	5.86	5.6	2.1	3.16	2.94	9.27	2.73333
mmu-miR-669a-5p	mmu-mir-669a-3	miRBase	10.17	19.57	16.27	10.62	13.94	12.21	3.2	2.86	3.13	13.7967	3.06333
mmu-miR-669a-3-3p	mmu-mir-669a-3	miRBase	0.5	32.32	0.65	0.48	0.51	0.73	0.85	0.49	0.42	5.865	0.586667
mmu-miR-669a-5p	mmu-mir-669a-4	miRBase	10.17	19.57	16.27	10.62	13.94	12.21	3.2	2.86	3.13	13.7967	3.06333
mmu-miR-669a-3p	mmu-mir-669a-4	miRBase	2.53	29.56	7.7	4.37	5.86	5.6	2.1	3.16	2.94	9.27	2.73333
mmu-miR-669a-5p	mmu-mir-669a-5	miRBase	10.17	19.57	16.27	10.62	13.94	12.21	3.2	2.86	3.13	13.7967	3.06333
mmu-miR-669a-3p	mmu-mir-669a-5	miRBase	2.53	29.56	7.7	4.37	5.86	5.6	2.1	3.16	2.94	9.27	2.73333
mmu-miR-669a-5p	mmu-mir-669a-6	miRBase	10.17	19.57	16.27	10.62	13.94	12.21	3.2	2.86	3.13	13.7967	3.06333
mmu-miR-669a-3p	mmu-mir-669a-6	miRBase	2.53	29.56	7.7	4.37	5.86	5.6	2.1	3.16	2.94	9.27	2.73333
mmu-miR-669a-5p	mmu-mir-669a-7	miRBase	10.17	19.57	16.27	10.62	13.94	12.21	3.2	2.86	3.13	13.7967	3.06333
mmu-miR-669a-3p	mmu-mir-669a-7	miRBase	2.53	29.56	7.7	4.37	5.86	5.6	2.1	3.16	2.94	9.27	2.73333
mmu-miR-669a-5p	mmu-mir-669a-8	miRBase	10.17	19.57	16.27	10.62	13.94	12.21	3.2	2.86	3.13	13.7967	3.06333
mmu-miR-669a-3p	mmu-mir-669a-8	miRBase	2.53	29.56	7.7	4.37	5.86	5.6	2.1	3.16	2.94	9.27	2.73333
mmu-miR-669a-5p	mmu-mir-669a-9	miRBase	10.17	19.57	16.27	10.62	13.94	12.21	3.2	2.86	3.13	13.7967	3.06333
mmu-miR-669a-3p	mmu-mir-669a-9	miRBase	2.53	29.56	7.7	4.37	5.86	5.6	2.1	3.16	2.94	9.27	2.73333
mmu-miR-669b-5p	mmu-mir-669b	miRBase	5.12	19.19	11.96	7.95	7.08	7.2	3.94	2.64	3.23	9.75	3.27
mmu-miR-669b-3p	mmu-mir-669b	miRBase	1.24	31.62	3.33	1.61	2.28	2.19	0.85	0.49	0	7.045	0.446667
mmu-miR-669c-5p	mmu-mir-669c	miRBase	407.37	442.63	637.29	670.94	654.78	614.61	328.4	300.29	285.86	571.27	304.85
mmu-miR-669c-3p	mmu-mir-669c	miRBase	0	31.62	0.63	0	0	0.36	0	0.12	0	5.435	0.04
mmu-miR-669d-5p	mmu-mir-669d	miRBase	1.74	0	4.6	3.7	4.21	4.62	2.4	3.46	2.98	3.145	2.94667
mmu-miR-669d-3p	mmu-mir-669d	miRBase	0.12	0	0.48	0.11	0.08	0	0	0	0	0.131667	0
mmu-miR-669d-2-3p	mmu-mir-669d	miRBase	0.12	0	0.58	0.11	0.08	0	0	0	0	0.148333	0
mmu-miR-669d-5p	mmu-mir-669d-2	miRBase	1.74	0	4.6	3.7	4.21	4.62	2.4	3.46	2.98	3.145	2.94667
mmu-miR-669d-3p	mmu-mir-669d-2	miRBase	0.12	0	0.48	0.11	0.08	0	0	0	0	0.131667	0
mmu-miR-669d-2-3p	mmu-mir-669d-2	miRBase	0.12	0	0.58	0.11	0.08	0	0	0	0	0.148333	0
mmu-miR-669e-5p	mmu-mir-669e	miRBase	13.14	21.08	23.45	15.46	17.76	15.32	13.52	5.93	5.21	17.7017	8.22
mmu-miR-669e-3p	mmu-mir-669e	miRBase	0.37	0	2.22	0.32	1.14	1.46	0	0	0	0.918333	0
mmu-miR-669f-5p	mmu-mir-669f	miRBase	7.51	1.62	14.79	7.92	9.38	9.21	2.96	3.31	2.49	8.405	2.92
mmu-miR-669f-3p	mmu-mir-669f	miRBase	9.94	10.54	21.26	12.56	18.65	12.03	5.07	7.41	4.47	14.1633	5.65
mmu-miR-669g	mmu-mir-669g	miRBase	0	0	0	0.32	0	0	0	0	0	0.0533333	0
mmu-miR-669h-5p	mmu-mir-669h	miRBase	1.24	10.54	4.12	4.19	4.57	6.2	1.69	2.47	1.49	5.14333	1.88333
mmu-miR-669h-3p	mmu-mir-669h	miRBase	0	0	0	0.32	0.13	0	0	0	0	0.075	0
mmu-miR-669i	mmu-mir-669i	miRBase	0	0	0	0	0	0	0	0	0	0	0
mmu-miR-669j	mmu-mir-669j	miRBase	0	0	0	0	0	0	0	0	0	0	0
mmu-miR-669k-5p	mmu-mir-669k	miRBase	0.17	0	0.16	0	0.04	0.02	0.05	0	0.09	0.065	0.0466667
mmu-miR-669k-3p	mmu-mir-669k	miRBase	0	0	0	0	0.13	0	0	0	0	0.0216667	0
mmu-miR-669l-5p	mmu-mir-669l	miRBase	38.33	42.15	72.59	46.6	56.11	40.01	18.88	22.24	19.36	49.2983	20.16
mmu-miR-669l-3p	mmu-mir-669l	miRBase	0	0	0.42	0.64	0.08	0	0	0	0	0.19	0
mmu-miR-669m-5p	mmu-mir-669m-1	miRBase	0.41	1.62	0.66	0.53	0.48	0.42	0	0.1	0.21	0.686667	0.103333
mmu-miR-669m-3p	mmu-mir-669m-1	miRBase	0.5	0	0.48	0.64	0.25	0.36	0.42	0.25	0	0.371667	0.223333
mmu-miR-669m-5p	mmu-mir-669m-2	miRBase	0.41	1.62	0.66	0.53	0.48	0.42	0	0.1	0.21	0.686667	0.103333
mmu-miR-669m-3p	mmu-mir-669m-2	miRBase	0.5	0	0.48	0.64	0.25	0.36	0.42	0.25	0	0.371667	0.223333
mmu-miR-669n	mmu-mir-669n	miRBase	0	0	0.32	0	0.76	0.18	0	0	0	0.21	0
mmu-miR-669o-5p	mmu-mir-669o	miRBase	33.87	31.62	67.52	54.37	61.58	62.74	19.44	17.3	10.42	51.95	15.72
mmu-miR-669o-3p	mmu-mir-669o	miRBase	2.53	29.56	7.7	4.37	5.86	5.6	2.1	3.16	2.94	9.27	2.73333
mmu-miR-669p-5p	mmu-mir-669p-1	miRBase	10.17	19.57	16.27	10.62	13.94	12.21	3.2	2.86	3.13	13.7967	3.06333
mmu-miR-669p-3p	mmu-mir-669p-1	miRBase	0.46	1.46	0.86	0.77	1.36	0.86	0.06	0.81	0.21	0.961667	0.36
mmu-miR-669p-5p	mmu-mir-669p-2	miRBase	10.17	19.57	16.27	10.62	13.94	12.21	3.2	2.86	3.13	13.7967	3.06333
mmu-miR-669p-3p	mmu-mir-669p-2	miRBase	0.46	1.46	0.86	0.77	1.36	0.86	0.06	0.81	0.21	0.961667	0.36
mmu-miR-670-5p	mmu-mir-670	miRBase	0	0	0	0	0	0	0	0	0	0	0
mmu-miR-670-3p	mmu-mir-670	miRBase	0	0	0	0	0	0	0	0	0	0	0
mmu-miR-671-5p	mmu-mir-671	miRBase	31.25	94.85	83.66	82.78	67.76	66.73	93.83	71.18	80.4	71.1717	81.8033
mmu-miR-671-3p	mmu-mir-671	miRBase	66.72	94.85	74.79	65.71	57.1	57.25	34.66	28.18	30.52	69.4033	31.12
mmu-miR-672-5p	mmu-mir-672	miRBase	0	0	0	0	0	0	16.06	28.67	21.59	0	22.1067
mmu-miR-672-3p	mmu-mir-672	miRBase	0	0	0	0	0	0	0	0	1.49	0	0.496667
mmu-miR-673-5p	mmu-mir-673	miRBase	0	0	0	0	0	0	13.52	19.28	14.89	0	15.8967
mmu-miR-673-3p	mmu-mir-673	miRBase	0	0	0	0	0	0	17.75	14.83	8.93	0	13.8367
mmu-miR-674-5p	mmu-mir-674	miRBase	50.84	94.85	105.85	95.02	92.88	82.05	92.14	81.56	61.79	86.915	78.4967
mmu-miR-674-3p	mmu-mir-674	miRBase	373.52	453.17	515.6	549.18	434.22	416.43	299.24	275.82	376.68	457.02	317.247
mmu-miR-675-5p	mmu-mir-675	miRBase	0	0	0	0	0	0	24.51	23.23	20.84	0	22.86
mmu-miR-675-3p	mmu-mir-675	miRBase	0	0	0	0	0	0	32.97	24.72	13.4	0	23.6967
mmu-miR-676-5p	mmu-mir-676	miRBase	0.25	0	0	0	0.25	0	65.09	52.89	69.23	0.0833333	62.4033
mmu-miR-676-3p	mmu-mir-676	miRBase	0	0	0	0.32	0	0.36	125.1	110.23	141.44	0.113333	125.59
mmu-miR-677-5p	mmu-mir-677	miRBase	9.67	0	12.36	10.31	12.18	13.49	27.89	12.85	44.67	9.66833	28.47
mmu-miR-677-3p	mmu-mir-677	miRBase	0.25	0	0.63	0.32	0.51	0.73	0.85	0.99	0.74	0.406667	0.86
mmu-miR-678	mmu-mir-678	miRBase	0	0	0	0	0	0	0	0	0	0	0
mmu-miR-679-5p	mmu-mir-679	miRBase	0	0	0	0	0	0	62.55	82.55	58.07	0	67.7233
mmu-miR-679-3p	mmu-mir-679	miRBase	0	0	0	0	0	0	4.23	3.46	1.49	0	3.06
mmu-miR-680	mmu-mir-680-1	miRBase	0	0	0	0	0	0	0	0	0	0	0
mmu-miR-680	mmu-mir-680-2	miRBase	0	0	0	0	0	0	0	0	0	0	0
mmu-miR-680	mmu-mir-680-3	miRBase	0	0	0	0	0	0	0	0	0	0	0
mmu-miR-681	mmu-mir-681	miRBase	0	0	0	0	0	0	0	0	0	0	0
mmu-miR-682	mmu-mir-682	miRBase	0	0	0	0	0	0	0.85	0.49	0	0	0.446667
mmu-miR-683	mmu-mir-683-1	miRBase	0	0	0	0	0	0	0	0	0	0	0
mmu-miR-683	mmu-mir-683-2	miRBase	0	0	0	0	0	0	0	0	0	0	0
mmu-miR-684	mmu-mir-684-1	miRBase	0	0	0	0	0	0	0	0	0	0	0
mmu-miR-684	mmu-mir-684-2	miRBase	0	0	0	0	0	0	0	0	0	0	0
mmu-miR-686	mmu-mir-686	miRBase	0	0	0	0	0	0	0	0	0.74	0	0.246667
mmu-miR-687	mmu-mir-687	miRBase	0	0	0	0	0	0	0	0	0	0	0
mmu-miR-688	mmu-mir-688	miRBase	0	0	0	0	0.51	0	0	0	0	0.085	0
mmu-miR-690	mmu-mir-690	miRBase	4.96	52.69	17.43	17.72	5.58	11.67	82.84	127.53	189.83	18.3417	133.4
mmu-miR-691	mmu-mir-691	miRBase	0	0	0	0	0	0	0	0	0	0	0
mmu-miR-692	mmu-mir-692-1	miRBase	0	0	0	0	0	0	0	0	0	0	0
mmu-miR-692	mmu-mir-692-2	miRBase	0	0	0	0	0	0	0	0	0	0	0
mmu-miR-692	mmu-mir-692-3	miRBase	0	0	0	0	0	0	0	0	0	0	0
mmu-miR-693-5p	mmu-mir-693	miRBase	0	0	0	0	0	0	0	0.49	0	0	0.163333
mmu-miR-693-3p	mmu-mir-693	miRBase	0	0	0.32	0	0.25	0	0	0	0	0.095	0
mmu-miR-694	mmu-mir-694	miRBase	0	0	0	0	0	0	0	0	0	0	0
mmu-miR-695	mmu-mir-695	miRBase	0	0	0	0	0	0	0	0	0	0	0
mmu-miR-696	mmu-mir-696	miRBase	0.25	0	0	0	0	0.36	4.23	2.47	13.4	0.101667	6.7
mmu-miR-697	mmu-mir-697	miRBase	0	0	0	0	0	0	0	0	0	0	0
mmu-miR-698-5p	mmu-mir-698	miRBase	0	0	0	0	0	0	0	0	0	0	0
mmu-miR-698-3p	mmu-mir-698	miRBase	0	0	0	0	0	0	0	0	0	0	0
mmu-miR-700-5p	mmu-mir-700	miRBase	10.17	0	18.7	16.43	15.48	17.87	27.05	18.78	17.87	13.1083	21.2333
mmu-miR-700-3p	mmu-mir-700	miRBase	15.87	42.15	25.67	26.73	23.35	24.07	24.51	22.24	17.12	26.3067	21.29
mmu-miR-701-5p	mmu-mir-701	miRBase	2.23	0	3.17	2.9	3.05	2.19	3.38	1.98	2.98	2.25667	2.78
mmu-miR-701-3p	mmu-mir-701	miRBase	0.25	0	0.63	0.32	0	0	0	0	0	0.2	0
mmu-miR-702-5p	mmu-mir-702	miRBase	0	0	0.32	0	0	0	0	0.99	0	0.0533333	0.33
mmu-miR-702-3p	mmu-mir-702	miRBase	0.25	0	0	0	0	0	0.85	0.99	0	0.0416667	0.613333
mmu-miR-703	mmu-mir-703	miRBase	0	0	0	0	0	0	0	0	0	0	0
mmu-miR-704	mmu-mir-704	miRBase	0.25	0	1.58	0.97	0.51	1.82	0.85	0.99	2.23	0.855	1.35667
mmu-miR-705	mmu-mir-705	miRBase	0	0	0	0	0	0	0	0	0	0	0
mmu-miR-706	mmu-mir-706	miRBase	0	0	0	0	0	0.36	0.85	0	0	0.06	0.283333
mmu-miR-707	mmu-mir-707	miRBase	0	0	0	0	0	0	0	0	0	0	0
mmu-miR-708-5p	mmu-mir-708	miRBase	616.33	1001.18	2365.99	3211.67	4191.48	3224.95	201.18	197.72	167.5	2435.27	188.8
mmu-miR-708-3p	mmu-mir-708	miRBase	828.38	1559.73	2221.49	3182.68	3700.41	3781.77	257.82	250.61	344.67	2545.74	284.367
mmu-miR-709	mmu-mir-709	miRBase	1.36	42.15	0.95	0.97	0.25	0.73	12.68	11.86	25.31	7.735	16.6167
mmu-miR-710	mmu-mir-710	miRBase	0	0	0	0	0	0	0	0	0	0	0
mmu-miR-711	mmu-mir-711	miRBase	0	0	0	0	0	0	0	0	0	0	0
mmu-miR-712-5p	mmu-mir-712	miRBase	0.25	0	0.32	0	0	0	1.69	1.98	2.23	0.095	1.96667
mmu-miR-712-3p	mmu-mir-712	miRBase	0.74	179.16	0	0.32	0	0.36	0	0.49	1.49	30.0967	0.66
mmu-miR-713	mmu-mir-713	miRBase	0	0	0	0	0	0	0	0	0	0	0
mmu-miR-714	mmu-mir-714	miRBase	0	0	0	0.32	0	0	0.85	1.98	2.98	0.0533333	1.93667
mmu-miR-717	mmu-mir-717	miRBase	0	0	0	0	0	0	0	0	0	0	0
mmu-miR-718	mmu-mir-718	miRBase	0	0	0	0	0	0	0	0	0	0	0
mmu-miR-719	mmu-mir-719	miRBase	0	0	0	0	0	0	0	0	0	0	0
mmu-miR-721	mmu-mir-721	miRBase	0	0	0	0	0	0	0	0	0	0	0
mmu-miR-741-5p	mmu-mir-741	miRBase	0	0	0	0	0	0	0	0	0	0	0
mmu-miR-741-3p	mmu-mir-741	miRBase	0	0	0.63	1.29	2.54	0.36	0	0	0	0.803333	0
mmu-miR-742-5p	mmu-mir-742	miRBase	0	0	0	0	0	0	0	0	0	0	0
mmu-miR-742-3p	mmu-mir-742	miRBase	0	0	0	0	0	0	0	0	0	0	0
mmu-miR-743a-5p	mmu-mir-743a	miRBase	0	0	0	0	0	0	0	0	0	0	0
mmu-miR-743a-3p	mmu-mir-743a	miRBase	0	0	0.63	0	0.25	0	0	0	0	0.146667	0
mmu-miR-743b-5p	mmu-mir-743b	miRBase	0	0	0	0	0	0	0	0	0	0	0
mmu-miR-743b-3p	mmu-mir-743b	miRBase	0	0	0	0.97	0.51	0.36	0	0	0	0.306667	0
mmu-miR-744-5p	mmu-mir-744	miRBase	642.62	790.4	929.47	705.72	513.91	499.93	847.84	760.24	916.39	680.342	841.49
mmu-miR-744-3p	mmu-mir-744	miRBase	6.45	31.62	9.19	8.7	8.88	5.47	2.54	3.46	2.23	11.7183	2.74333
mmu-miR-758-5p	mmu-mir-758	miRBase	0	0	0	0	0	0	0	0	0	0	0
mmu-miR-758-3p	mmu-mir-758	miRBase	0	0	0	0	0	0	15.22	16.81	15.63	0	15.8867
mmu-miR-759	mmu-mir-759	miRBase	0	0	0	0	0	0	0	0	0	0	0
mmu-miR-760-5p	mmu-mir-760	miRBase	0	0	0	0	0	0	0	0	0	0	0
mmu-miR-760-3p	mmu-mir-760	miRBase	1.24	21.08	0.32	1.29	1.02	0.73	2.54	1.48	0.74	4.28	1.58667
mmu-miR-761	mmu-mir-761	miRBase	0	0	0	0	0	0	0	0	0	0	0
mmu-miR-762	mmu-mir-762	miRBase	0	0	0	0	0	0	0	0	0	0	0
mmu-miR-763	mmu-mir-763	miRBase	0	0	0	0	0	0	0	0	0	0	0
mmu-miR-764-5p	mmu-mir-764	miRBase	0	0	0	0	0	0	0	0	0	0	0
mmu-miR-764-3p	mmu-mir-764	miRBase	0	0	0	0	0	0	0	0	0	0	0
mmu-miR-767	mmu-mir-767	miRBase	0	0	0	0	0	0	0	0	0	0	0
mmu-miR-770-5p	mmu-mir-770	miRBase	0	0	0	0	0	0	0.85	1.48	2.23	0	1.52
mmu-miR-770-3p	mmu-mir-770	miRBase	0	0	0	0	0	0	7.61	13.35	10.42	0	10.46
mmu-miR-7a-5p	mmu-mir-7a-1	miRBase	1332.73	1515.82	993.44	512.19	688.43	625.55	656.23	615.82	595.42	944.693	622.49
mmu-miR-7a-1-3p	mmu-mir-7a-1	miRBase	3.22	0	6.97	3.54	3.55	2.55	1.69	1.98	3.72	3.305	2.46333
mmu-miR-7a-5p	mmu-mir-7a-2	miRBase	1296.27	1505.28	953.19	500.28	667.37	609.15	637.64	601.49	579.78	921.923	606.303
mmu-miR-7a-2-3p	mmu-mir-7a-2	miRBase	0	0	0	0	0	0	0	0	0	0	0
mmu-miR-7b-5p	mmu-mir-7b	miRBase	7.69	3.51	3.59	3.44	3.72	3.65	2.82	3.13	1.74	4.26667	2.56333
mmu-miR-7b-3p	mmu-mir-7b	miRBase	0	0	0	0	0	0	0	0	0	0	0
mmu-miR-802-5p	mmu-mir-802	miRBase	0.25	0	0	1.29	1.27	1.46	0	0	0.74	0.711667	0.246667
mmu-miR-802-3p	mmu-mir-802	miRBase	0	0	0	1.29	0.51	0.36	0.85	0	0	0.36	0.283333
mmu-miR-804	mmu-mir-804	miRBase	0	0	0	0	0	0	0	0	0	0	0
mmu-miR-871-5p	mmu-mir-871	miRBase	0	10.54	0.32	0	0.25	0	0	0	0	1.85167	0
mmu-miR-871-3p	mmu-mir-871	miRBase	0.74	0	1.58	2.58	11.67	6.93	0	0	0	3.91667	0
mmu-miR-872-5p	mmu-mir-872	miRBase	443.95	980.1	1088.88	866.45	595.38	573.96	575.65	591.19	743.68	758.12	636.84
mmu-miR-872-3p	mmu-mir-872	miRBase	70.19	84.31	91.27	61.52	79.69	59.8	59.17	49.92	47.64	74.4633	52.2433
mmu-miR-873a-5p	mmu-mir-873a	miRBase	0	0	0	0	0	0	0	0.49	0	0	0.163333
mmu-miR-873a-3p	mmu-mir-873a	miRBase	0	0	0	0	0	0	0	0	0	0	0
mmu-miR-873b	mmu-mir-873b	miRBase	0	0	0	0	0	0	0	0	0	0	0
mmu-miR-874-5p	mmu-mir-874	miRBase	0	0	0	0	0	0	0	0	0	0	0
mmu-miR-874-3p	mmu-mir-874	miRBase	0	0	0	0.64	0.25	0.73	16.06	6.92	6.7	0.27	9.89333
mmu-miR-875-5p	mmu-mir-875	miRBase	0	0	0	0	0	0	2.54	0.49	0.74	0	1.25667
mmu-miR-875-3p	mmu-mir-875	miRBase	0	0	0	0	0	0	0	0	0	0	0
mmu-miR-876-5p	mmu-mir-876	miRBase	0	0	0	0	0	0	0	0	0	0	0
mmu-miR-876-3p	mmu-mir-876	miRBase	0	0	0	0	0	0	0	0	0	0	0
mmu-miR-877-5p	mmu-mir-877	miRBase	9.42	52.69	9.82	8.05	7.36	12.4	2.54	3.46	6.7	16.6233	4.23333
mmu-miR-877-3p	mmu-mir-877	miRBase	8.18	0	1.9	2.58	3.05	1.82	0.85	1.98	3.72	2.92167	2.18333
mmu-miR-878-5p	mmu-mir-878	miRBase	0	0	0.32	0.32	1.27	1.82	0	0	0	0.621667	0
mmu-miR-878-3p	mmu-mir-878	miRBase	0	0	0	0.32	0	0	0	0	0	0.0533333	0
mmu-miR-879-5p	mmu-mir-879	miRBase	0	0	0	0	0	0	0	0	0.74	0	0.246667
mmu-miR-879-3p	mmu-mir-879	miRBase	0	0	0	0	0	0	0	0	0	0	0
mmu-miR-880-5p	mmu-mir-880	miRBase	0	0	0	0	0	0	0	0	0	0	0
mmu-miR-880-3p	mmu-mir-880	miRBase	0	0	0.63	0.32	1.27	0.36	0	0	0	0.43	0
mmu-miR-881-5p	mmu-mir-881	miRBase	0	0	0	0	0	0	0	0	0	0	0
mmu-miR-881-3p	mmu-mir-881	miRBase	0	0	2.54	3.87	4.06	2.92	0	0	0.74	2.23167	0.246667
mmu-miR-882	mmu-mir-882	miRBase	0	0	0	0	0	0	0	0	0	0	0
mmu-miR-883a-5p	mmu-mir-883a	miRBase	0	0	0	0	0	0	0	0	0	0	0
mmu-miR-883a-3p	mmu-mir-883a	miRBase	0	0	0	0	0.76	0	0	0	0	0.126667	0
mmu-miR-883b-5p	mmu-mir-883b	miRBase	0	0	0	0	0	0	0	0	0	0	0
mmu-miR-883b-3p	mmu-mir-883b	miRBase	0	0	0	0	0	0	0	0	0	0	0
mmu-miR-9-5p	mmu-mir-9-1	miRBase	4.8	3.51	11.94	16.64	17.43	17.99	19.16	24.39	30.77	12.0517	24.7733
mmu-miR-9-3p	mmu-mir-9-1	miRBase	0.08	0	0.32	1.07	0.76	1.09	1.13	0.99	0.99	0.553333	1.03667
mmu-miR-9-5p	mmu-mir-9-2	miRBase	4.8	3.51	11.94	16.32	17.43	17.99	19.16	24.39	30.77	11.9983	24.7733
mmu-miR-9-3p	mmu-mir-9-2	miRBase	0.08	0	0.32	1.07	0.76	1.09	1.13	0.99	0.99	0.553333	1.03667
mmu-miR-9-5p	mmu-mir-9-3	miRBase	4.8	3.51	11.94	16.32	17.43	17.99	19.16	24.39	30.77	11.9983	24.7733
mmu-miR-9-3p	mmu-mir-9-3	miRBase	0.08	0	0.32	1.07	0.76	1.09	1.13	0.99	1.74	0.553333	1.28667
mmu-miR-92a-3p	mmu-mir-92a-1	miRBase	1876.67	1380.57	1587.79	911.55	712.62	722.19	2501.95	2312.94	2018.14	1198.56	2277.68
mmu-miR-92a-1-5p	mmu-mir-92a-1	miRBase	9.67	0	8.56	3.54	4.06	1.82	5.07	2.47	5.96	4.60833	4.5
mmu-miR-92a-2-5p	mmu-mir-92a-2	miRBase	0	0	0	0	0	0	0	0	0	0	0
mmu-miR-92a-3p	mmu-mir-92a-2	miRBase	223.63	42.15	134.16	65.39	92.38	90.62	309.24	367.35	133.25	108.055	269.947
mmu-miR-92b-5p	mmu-mir-92b	miRBase	2.23	0	2.85	1.29	0.51	2.92	5.92	4.94	3.72	1.63333	4.86
mmu-miR-92b-3p	mmu-mir-92b	miRBase	45.3	0	29.89	30.92	16.24	19.69	71.29	76.45	43.92	23.6733	63.8867
mmu-miR-93-5p	mmu-mir-93	miRBase	638.89	1306.8	1909.34	1307.73	1016.15	765.03	1091.28	1004.43	973.71	1157.32	1023.14
mmu-miR-93-3p	mmu-mir-93	miRBase	6.94	0	11.41	5.8	5.33	4.01	8.45	4.94	8.93	5.58167	7.44
mmu-miR-96-5p	mmu-mir-96	miRBase	12.9	42.15	10.46	5.15	8.37	14.59	4.23	6.43	5.96	15.6033	5.54
mmu-miR-96-3p	mmu-mir-96	miRBase	0	0	0.32	0	0	0.36	0	0	0	0.113333	0
mmu-miR-98-5p	mmu-mir-98	miRBase	997.63	847.31	1007.39	746.48	975.34	735.59	1284.24	1065.53	1314.41	884.957	1221.39
mmu-miR-98-3p	mmu-mir-98	miRBase	6.2	0	6.97	3.22	5.84	3.65	15.22	10.87	17.87	4.31333	14.6533
mmu-miR-99a-5p	mmu-mir-99a	miRBase	13159.6	34930.6	42324.1	59532.8	82000.1	80008.4	25986.2	26615.4	21650.1	51992.6	24750.6
mmu-miR-99a-3p	mmu-mir-99a	miRBase	4.96	0	24.08	22.22	33.75	25.53	5.92	5.44	6.7	18.4233	6.02
mmu-miR-99b-5p	mmu-mir-99b	miRBase	9811.11	8768.22	8236.29	7428.61	5962.89	6132.29	6860.46	6829.83	6690.9	7723.24	6793.73
mmu-miR-99b-3p	mmu-mir-99b	miRBase	368.06	242.39	269.05	182.63	182.72	196.18	190.19	166.58	218.86	240.172	191.877

## Sheet: Some issues with D0
Mature miRNA	Precursor	miRBase link	s_D-3	s_D0_veh	s_D3_veh	s_D7_veh	s_D14_veh	s_D21_veh	s_p64 (WT)	s_p73 (WT)	s_p88 (WT)	MC3T3 Ave	Mice Ave
mmu-miR-21a-5p	mmu-mir-21a	miRBase	455477	213878	201369	188583	112325	129985	71350.8	54076.2	97400	216936	74275.7
mmu-miR-143-3p	mmu-mir-143	miRBase	87473.1	73001.8	98901.1	97123.1	117479	111964	52571.8	50332.3	64103.2	97657	55669.1
mmu-let-7i-5p	mmu-let-7i	miRBase	46799.3	40468.7	62722.9	60834.7	77524.6	77059.5	85606.1	85927	71758.1	60901.6	81097.1
mmu-miR-100-5p	mmu-mir-100	miRBase	35086.6	44225.8	44542.1	44520.9	35140.6	31618.5	23958.3	23473.1	25259.5	39189.1	24230.3
mmu-miR-30a-5p	mmu-mir-30a	miRBase	29506.8	37960.5	20310.2	17581.6	15052.2	14411.2	9095.29	8785.72	9130.01	22470.4	9003.67
mmu-let-7f-5p	mmu-let-7f-2	miRBase	17848.2	26251.5	25112.5	25270.9	23949.1	25599.2	25916.7	28285.2	24474.4	24005.2	26225.4
mmu-miR-22-3p	mmu-mir-22	miRBase	17268.8	8283.44	12004	11852	18544.4	18806.7	6166.47	5905.97	5542.99	14459.9	5871.81
mmu-let-7f-5p	mmu-let-7f-1	miRBase	17188.9	25690.3	24077.3	24172.5	22916.8	24354.6	24916.5	27336.8	23401	23066.7	25218.1
mmu-miR-140-3p	mmu-mir-140	miRBase	14511	18073.9	20426.3	21108.6	18250.3	20154.1	86014.4	87452.2	46597.3	18754	73354.6
mmu-let-7g-5p	mmu-let-7g	miRBase	14044.6	12042.6	20273.7	22550.2	22743.4	22028.1	32523.6	33512.2	22728	18947.1	29587.9
mmu-miR-99a-5p	mmu-mir-99a	miRBase	13159.6	34930.6	42324.1	59532.8	82000.1	80008.4	25986.2	26615.4	21650.1	51992.6	24750.6
mmu-miR-27b-3p	mmu-mir-27b	miRBase	11025.3	17647.1	24534	27210.4	28608.2	29939.5	16009.6	17002.2	19446.6	23160.7	17486.1
mmu-miR-26a-5p	mmu-mir-26a-2	miRBase	10548.1	13266.5	17106.1	14346.3	18469.5	19054.2	17331.8	16134.3	19021.7	15465.1	17495.9
mmu-miR-26a-5p	mmu-mir-26a-1	miRBase	10546.6	13266.5	17103.2	14339.5	18464.9	19049.5	17325.8	16131.4	19020.9	15461.7	17492.7
mmu-miR-30d-5p	mmu-mir-30d	miRBase	10077.2	30799.4	10961.1	9646.76	9260.46	10220.9	10332.4	10223.4	10534.4	13494.3	10363.4
mmu-miR-199a-3p	mmu-mir-199a-2	miRBase	10031.8	9558.63	17324.4	17877.3	20970.1	16915.3	27287.4	28059.8	25075	15446.3	26807.4
mmu-miR-199a-3p	mmu-mir-199a-1	miRBase	9952.1	9521.74	17212.5	17784.9	20894.1	16852.2	27121.3	27925.8	24884	15369.6	26643.7
mmu-miR-199b-3p	mmu-mir-199b	miRBase	9952.1	9521.74	17212.5	17785.2	20894.1	16852.2	27122.2	27926.3	24884	15369.7	26644.2
mmu-miR-99b-5p	mmu-mir-99b	miRBase	9811.11	8768.22	8236.29	7428.61	5962.89	6132.29	6860.46	6829.83	6690.9	7723.24	6793.73
mmu-miR-199a-5p	mmu-mir-199a-2	miRBase	9281.13	8207.91	12370.1	12156.5	11024.9	10222.1	13873.1	10744.7	13747.8	10543.8	12788.5
mmu-miR-199a-5p	mmu-mir-199a-1	miRBase	9280.39	8207.91	12369.9	12156.5	11025.9	10221.4	13871.4	10745.5	13747.4	10543.7	12788.1
mmu-miR-34c-5p	mmu-mir-34c	miRBase	7833.53	6528.74	12682.1	13520.7	11126.5	8796.78	378.27	304	361.42	10081.4	347.897
mmu-let-7c-5p	mmu-let-7c-2	miRBase	7569.12	13358.9	12937.8	16452.9	20399.3	18667.7	7186.44	7670.6	6082.53	14897.6	6979.86
mmu-let-7c-5p	mmu-let-7c-1	miRBase	7511.95	13295.7	12845.6	16254.6	20166.5	18441.3	7128.54	7608.57	6062.8	14752.6	6933.3
mmu-miR-10a-5p	mmu-mir-10a	miRBase	7060.58	6976.64	5967.59	6075.95	5620.03	5649.86	88.33	120.61	171.59	6225.11	126.843
mmu-let-7b-5p	mmu-let-7b	miRBase	5906.07	5845.48	8170.54	9410.39	11693.1	10920	4628.44	4824.76	3733.67	8657.6	4395.62
mmu-miR-125b-5p	mmu-mir-125b-1	miRBase	5713.84	8272.9	10299.8	7785.98	6011.49	5942.86	3246.38	2953.48	3735.15	7337.81	3311.67
mmu-let-7a-5p	mmu-let-7a-1	miRBase	5535.79	5609.77	6516.85	7475.22	7496.19	7641.83	7164.81	7475.69	5417.84	6712.61	6686.11
mmu-let-7a-5p	mmu-let-7a-2	miRBase	5529.14	5673	6507.29	7454.45	7466.84	7605	7135.37	7446.53	5395.01	6705.95	6658.97
mmu-miR-125b-5p	mmu-mir-125b-2	miRBase	5126.78	7882.97	9724.31	7194.61	5508.24	5469.54	2998.7	2783.93	3537.88	6817.74	3106.84
mmu-let-7d-5p	mmu-let-7d	miRBase	3655.55	3448.27	4306.19	4368.14	4855.02	4295.24	5093.44	5342.73	3569.92	4154.73	4668.7
mmu-miR-152-3p	mmu-mir-152	miRBase	3001.76	6476.05	11614	11260.3	11078.6	12342.6	10477.9	11553.4	14521.8	9295.55	12184.4
mmu-miR-27a-3p	mmu-mir-27a	miRBase	2864.98	1870.62	2755.15	3486.1	5721.29	6098.74	3287.8	3455.2	3499.54	3799.48	3414.18
mmu-miR-29a-3p	mmu-mir-29a	miRBase	2784.21	1633.5	2576.15	2533.06	4323.32	4204.15	721.04	643.26	575.07	3009.07	646.457
mmu-miR-214-3p	mmu-mir-214	miRBase	2678.35	5638.22	3942.27	4137.71	3615.39	2978.08	3589.99	3128.96	3240.48	3831.67	3319.81
mmu-miR-24-3p	mmu-mir-24-2	miRBase	2596.75	6286.35	4024.03	3987.29	4173.59	4549.35	4139.86	3901.56	5482.32	4269.56	4507.91
mmu-miR-24-3p	mmu-mir-24-1	miRBase	2596.5	6286.35	4023.39	3987.29	4173.59	4549.35	4139.86	3901.56	5482.32	4269.41	4507.91
mmu-miR-30e-5p	mmu-mir-30e	miRBase	2458.81	3461.97	4531.02	3106.82	3738.27	2888.32	4257.64	3393.33	2938.62	3364.2	3529.86
mmu-miR-423-3p	mmu-mir-423	miRBase	2367.83	2624.14	3242.55	2471.16	2022.14	2076.31	1266.26	1071.66	955.1	2467.36	1097.67
mmu-let-7e-5p	mmu-let-7e	miRBase	2331.71	2519.63	2373.67	2071.77	2312.51	2332.14	2812.81	2798.08	2530.67	2323.57	2713.85
mmu-miR-140-5p	mmu-mir-140	miRBase	2319.47	2318.52	4091.21	3046.43	2792.63	2820.19	12570.5	11906.4	8512.5	2898.08	10996.4
mmu-miR-191-5p	mmu-mir-191	miRBase	1961.58	2645.22	2751.98	2860.58	3242.08	2925.21	2755.68	2741.42	2098.54	2731.11	2531.88
mmu-miR-101b-3p	mmu-mir-101b	miRBase	1930.82	1723.08	2999.8	3007.94	2672.84	2588.64	2064.22	1862.05	2221.74	2487.19	2049.34
mmu-miR-92a-3p	mmu-mir-92a-1	miRBase	1876.67	1380.57	1587.79	911.55	712.62	722.19	2501.95	2312.94	2018.14	1198.56	2277.68
mmu-miR-378a-3p	mmu-mir-378a	miRBase	1796.77	6223.12	4530.38	5731.03	6180.78	5405.18	6942.31	6289.23	10502.9	4977.88	7911.46
mmu-miR-7a-5p	mmu-mir-7a-1	miRBase	1332.73	1515.82	993.44	512.19	688.43	625.55	656.23	615.82	595.42	944.693	622.49
mmu-miR-145a-5p	mmu-mir-145a	miRBase	1306.31	1496.5	2561.52	2546.53	2896.93	2392.28	1175.39	986.64	1106.22	2200.01	1089.42
mmu-miR-7a-5p	mmu-mir-7a-2	miRBase	1296.27	1505.28	953.19	500.28	667.37	609.15	637.64	601.49	579.78	921.923	606.303
mmu-miR-181a-5p	mmu-mir-181a-1	miRBase	1284.11	1053.87	1360.3	1472	2912.03	4488.18	6099.9	5736.06	5553.97	2095.08	5796.64
mmu-miR-181a-5p	mmu-mir-181a-2	miRBase	1282.63	1053.87	1359.67	1471.36	2911.27	4486.73	6097.36	5733.58	5551.74	2094.25	5794.23
mmu-miR-146b-5p	mmu-mir-146b	miRBase	1276.3	10507.1	10981.8	12043.5	10507.9	11866.4	2928.54	2438.41	3112.44	9530.5	2826.46
mmu-miR-148a-3p	mmu-mir-148a	miRBase	1261.54	8315.06	13597.5	18990.9	15087.6	24488.5	47168.2	64873.8	90592	13623.5	67544.6
mmu-miR-455-5p	mmu-mir-455	miRBase	1244.8	2444.99	3536.31	3989.54	4384.1	3420.4	11509.6	10053.2	5394.11	3170.02	8985.64
mmu-let-7j	mmu-let-7j	miRBase	1227.07	1375.3	2329.87	2425.26	2172.13	2220.53	4034.62	3396.13	3914.56	1958.36	3781.77
mmu-miR-20a-5p	mmu-mir-20a	miRBase	1162.87	1426.24	2331.72	1526.38	1048.29	692.65	2150.3	1910	1640.71	1364.69	1900.34
mmu-miR-532-5p	mmu-mir-532	miRBase	1097.23	706.09	1046.73	964.37	1274.5	1225.22	1994.06	1838.82	1395.8	1052.36	1742.89
mmu-miR-31-5p	mmu-mir-31	miRBase	1077.39	21024.8	3827.23	3098.29	3537.99	2897.13	28.74	20.76	14.14	5910.47	21.2133
mmu-miR-101a-3p	mmu-mir-101a	miRBase	1015.39	1074.95	3608.09	5832.28	6527.94	7174.46	4295.82	3764.64	4909.11	4205.52	4323.19
mmu-miR-98-5p	mmu-mir-98	miRBase	997.63	847.31	1007.39	746.48	975.34	735.59	1284.24	1065.53	1314.41	884.957	1221.39
mmu-miR-23a-3p	mmu-mir-23a	miRBase	972.48	985.37	1508.3	1770.75	1824.19	1855.15	5776.78	5169.46	9618.35	1486.04	6854.86
mmu-miR-34b-5p	mmu-mir-34b	miRBase	900.93	110.66	732.04	488.95	946.99	660.01	34.23	25.7	7.82	639.93	22.5833
mmu-miR-708-3p	mmu-mir-708	miRBase	828.38	1559.73	2221.49	3182.68	3700.41	3781.77	257.82	250.61	344.67	2545.74	284.367
mmu-miR-26b-5p	mmu-mir-26b	miRBase	777.95	1289.24	1980.96	1573.03	2275.08	2362.07	2487.44	2668.43	4213.2	1709.72	3123.02
mmu-miR-149-5p	mmu-mir-149	miRBase	774.06	642.86	600.53	684.46	1354.69	1751.77	831.78	664.35	701.25	968.062	732.46
mmu-miR-103-3p	mmu-mir-103-2	miRBase	772.7	1535.14	1957.93	1717.87	1411.08	1235.19	1754.28	1713.1	1742.33	1438.32	1736.57
mmu-miR-214-5p	mmu-mir-214	miRBase	770.1	1053.87	864.19	770.14	821.24	717.26	989.85	860.09	970.73	832.8	940.223
mmu-miR-103-3p	mmu-mir-103-1	miRBase	755.59	1471.91	1930.99	1701.44	1401.56	1226.8	1723.85	1708.16	1717.39	1414.71	1716.47
mmu-miR-23b-3p	mmu-mir-23b	miRBase	750.75	1175.07	2039.74	1716.31	1795.26	1852.23	2255.26	1936.2	3432.92	1554.89	2541.46
mmu-miR-25-3p	mmu-mir-25	miRBase	713.8	1454.34	1528.42	1334.46	1048.38	1082.28	1613.68	1600.07	1719.62	1193.61	1644.46
mmu-miR-125a-5p	mmu-mir-125a	miRBase	680.81	1791.58	1710.32	1325.45	907.78	1274.45	910.39	951.05	1121.85	1281.73	994.43
mmu-miR-185-5p	mmu-mir-185	miRBase	679.57	3973.1	1318.63	1289.05	1118.68	1065.87	797.96	819.07	693.06	1574.15	770.03
mmu-miR-5099	mmu-mir-5099	miRBase	644.6	1180.34	743.77	526.96	302.26	332.56	517.32	603.05	1231.28	621.748	783.883
mmu-miR-744-5p	mmu-mir-744	miRBase	642.62	790.4	929.47	705.72	513.91	499.93	847.84	760.24	916.39	680.342	841.49
mmu-miR-93-5p	mmu-mir-93	miRBase	638.89	1306.8	1909.34	1307.73	1016.15	765.03	1091.28	1004.43	973.71	1157.32	1023.14
mmu-miR-708-5p	mmu-mir-708	miRBase	616.33	1001.18	2365.99	3211.67	4191.48	3224.95	201.18	197.72	167.5	2435.27	188.8
mmu-miR-125b-1-3p	mmu-mir-125b-1	miRBase	597.72	1264.65	577.08	248.98	162.93	167.74	214.71	237.76	220.35	503.183	224.273
mmu-miR-30c-5p	mmu-mir-30c-2	miRBase	580.78	1262.89	1662.89	1186.51	1096.05	1145.85	1135.24	1121.25	910.93	1155.83	1055.81
mmu-miR-30c-5p	mmu-mir-30c-1	miRBase	580.53	1262.89	1663.21	1186.51	1096.3	1145.12	1134.39	1120.26	910.93	1155.76	1055.19
mmu-miR-484	mmu-mir-484	miRBase	577.88	453.17	743.14	502.48	466.45	379.96	483.51	406.32	350.62	520.513	413.483
mmu-miR-24-2-5p	mmu-mir-24-2	miRBase	563.87	1043.33	629.53	673.84	770.23	754.64	841.07	774.33	1061.55	739.24	892.317
mmu-miR-351-5p	mmu-mir-351	miRBase	559.53	1159.26	1503.07	999.8	1047.62	1116.92	1754	1702.39	1478.43	1064.37	1644.94
mmu-miR-221-3p	mmu-mir-221	miRBase	557.3	642.86	1046.73	832.95	841.29	905.79	223.16	219.97	200.25	804.487	214.46
mmu-miR-206-3p	mmu-mir-206	miRBase	556.3	453.17	144.3	140.76	104.3	111.95	87.07	44.98	203.23	251.797	111.76
mmu-miR-320-3p	mmu-mir-320	miRBase	543.9	1496.5	833.14	988.21	905.5	976.53	870.66	836.37	468.24	957.297	725.09
mmu-miR-181b-5p	mmu-mir-181b-2	miRBase	518.61	400.47	464.42	400.48	890.4	1362.42	1780.84	1690.73	1335.69	672.8	1602.42
mmu-miR-322-3p	mmu-mir-322	miRBase	497.77	1949.67	2166.34	1892.99	1476.51	1448.75	2854.58	3020.21	3078.94	1572.01	2984.58
mmu-miR-145a-3p	mmu-mir-145a	miRBase	473.47	822.02	742.82	546.61	673.79	672.78	280.64	300.54	343.92	655.248	308.367
mmu-let-7d-3p	mmu-let-7d	miRBase	470.24	400.47	522.89	329.19	362.91	308.49	656.8	568.45	568	399.032	597.75
mmu-miR-181b-5p	mmu-mir-181b-1	miRBase	447.42	305.62	392.01	339.92	781.02	1238.25	1556.41	1520.2	1187.92	584.04	1421.51
mmu-miR-872-5p	mmu-mir-872	miRBase	443.95	980.1	1088.88	866.45	595.38	573.96	575.65	591.19	743.68	758.12	636.84
mmu-miR-296-3p	mmu-mir-296	miRBase	443.7	674.48	447.15	298.27	293.37	217.33	252.74	233.81	174.2	395.717	220.25
mmu-miR-151-3p	mmu-mir-151	miRBase	438.74	695.56	933.28	711.84	416.97	675.33	448.01	445.86	777.92	645.287	557.263
mmu-miR-199b-5p	mmu-mir-199b	miRBase	423.04	1099.54	3768.87	4017.78	3922.13	3006.28	6567.14	5346.67	5115.82	2706.27	5676.54
mmu-miR-669c-5p	mmu-mir-669c	miRBase	407.37	442.63	637.29	670.94	654.78	614.61	328.4	300.29	285.86	571.27	304.85
mmu-miR-574-5p	mmu-mir-574	miRBase	405.87	909.26	552.87	558.12	656.15	569.02	644.61	555.54	404.4	608.548	534.85
mmu-miR-674-3p	mmu-mir-674	miRBase	373.52	453.17	515.6	549.18	434.22	416.43	299.24	275.82	376.68	457.02	317.247
mmu-miR-99b-3p	mmu-mir-99b	miRBase	368.06	242.39	269.05	182.63	182.72	196.18	190.19	166.58	218.86	240.172	191.877
mmu-miR-423-5p	mmu-mir-423	miRBase	341.03	737.71	449.05	418.09	409.61	447.42	210.48	195.25	151.12	467.152	185.617
mmu-miR-298-5p	mmu-mir-298	miRBase	338.79	337.24	450.64	284.09	288.81	260.36	337.27	354.42	213.65	326.655	301.78
mmu-miR-30c-2-3p	mmu-mir-30c-2	miRBase	334.82	189.7	166.06	136.25	113.95	102.47	87.07	94.41	67	173.875	82.8267
mmu-miR-186-5p	mmu-mir-186	miRBase	315.48	179.16	366.66	310.83	474.57	386.53	391.37	379.63	298.51	338.872	356.503
mmu-miR-30a-3p	mmu-mir-30a	miRBase	315.11	326.7	367.92	286.19	204.68	201.65	119.19	151.01	124.69	283.708	131.63
mmu-miR-328-3p	mmu-mir-328	miRBase	306.18	137	340.35	358.34	488.02	486.08	307.27	309.19	224.07	352.662	280.177
mmu-miR-192-5p	mmu-mir-192	miRBase	296.38	400.47	368.56	365.58	430.67	421.9	520.71	502.22	525.56	380.593	516.163
mmu-miR-17-5p	mmu-mir-17	miRBase	289.48	351.29	685.25	381.26	295.57	196.85	681.59	650.42	692.19	366.617	674.733
mmu-miR-148b-3p	mmu-mir-148b	miRBase	286.34	1153.99	1006.8	610.22	441.41	565.14	748.09	745.91	1402.37	677.317	965.457
mmu-let-7c-2-3p	mmu-let-7c-2	miRBase	272.53	205.51	317.48	206.47	248.62	216.3	135.25	128.03	93.05	244.485	118.777
mmu-let-7a-1-3p	mmu-let-7a-1	miRBase	272.28	205.51	317.8	206.47	248.88	215.2	135.25	128.03	93.05	244.357	118.777
mmu-miR-128-3p	mmu-mir-128-1	miRBase	268.73	221.31	230.55	181.5	175.11	179.04	381.23	411.76	375.56	209.373	389.517
mmu-miR-1839-5p	mmu-mir-1839	miRBase	262.16	305.62	547.92	583.65	615.42	532.39	928.14	972.3	970.73	474.527	957.057
mmu-miR-652-3p	mmu-mir-652	miRBase	261.41	295.08	498.17	429.68	456.81	320.16	1633.12	1480.94	1659.32	376.885	1591.13
mmu-miR-361-3p	mmu-mir-361	miRBase	253.72	358.32	309.93	282.48	282.46	283.7	240.91	200.69	207.69	295.102	216.43
mmu-miR-143-5p	mmu-mir-143	miRBase	246.28	231.85	271.59	215.81	211.91	211.13	131.02	137.42	151.12	231.428	139.853
mmu-miR-152-5p	mmu-mir-152	miRBase	232.15	210.77	368.56	308.57	369.25	343.13	349.11	300.04	302.98	305.405	317.377
mmu-miR-218-5p	mmu-mir-218-1	miRBase	230.9	2323.79	1471.54	1498.57	1557.34	1219.75	985.62	943.63	1114.4	1383.65	1014.55
mmu-miR-218-5p	mmu-mir-218-2	miRBase	227.18	2323.79	1443.65	1483.11	1536.53	1207.72	1027.04	1015.31	1180.66	1370.33	1074.34
mmu-miR-92a-3p	mmu-mir-92a-2	miRBase	223.63	42.15	134.16	65.39	92.38	90.62	309.24	367.35	133.25	108.055	269.947
mmu-miR-222-3p	mmu-mir-222	miRBase	217.76	210.77	326.09	245.76	206.33	349.7	47.34	62.28	77.42	259.402	62.3467
mmu-miR-34b-3p	mmu-mir-34b	miRBase	212.8	442.63	344.79	359.46	280.68	198.37	9.3	7.91	9.68	306.455	8.96333
mmu-miR-22-5p	mmu-mir-22	miRBase	199.16	115.93	103.94	104.04	160.64	155.34	65.93	59.81	69.23	139.842	64.99
mmu-miR-542-3p	mmu-mir-542	miRBase	199.16	832.56	629.69	668.04	555.53	528.74	1489.42	1711.29	1717.39	568.953	1639.37
mmu-miR-27a-5p	mmu-mir-27a	miRBase	194.2	210.77	203.13	142.69	129.43	125.44	126.8	91.45	112.41	167.61	110.22
mmu-miR-28a-3p	mmu-mir-28a	miRBase	190.48	179.16	324.51	218.38	157.6	185.61	132.71	134.95	193.55	209.29	153.737
mmu-miR-34a-5p	mmu-mir-34a	miRBase	190.48	210.77	326.09	352.06	379.41	259.63	74.39	60.8	53.6	286.407	62.93
mmu-miR-374b-5p	mmu-mir-374b	miRBase	184.28	558.55	867.2	731.97	500.71	342.95	319.52	376.41	352.86	530.943	349.597
mmu-miR-28a-5p	mmu-mir-28a	miRBase	177.95	126.46	318.65	277.17	253.4	205.84	130.6	159.66	171.22	226.578	153.827
mmu-miR-128-3p	mmu-mir-128-2	miRBase	176.96	63.23	137.69	97.11	100.24	92.62	160.61	196.24	157.45	111.308	171.433
mmu-miR-139-5p	mmu-mir-139	miRBase	176.34	105.39	23.77	11.27	7.87	13.49	114.12	103.8	177.92	56.355	131.947
mmu-miR-574-3p	mmu-mir-574	miRBase	173.98	463.7	365.23	455.61	503.38	432.84	461.96	444.38	447.03	399.123	451.123
mmu-miR-365-3p	mmu-mir-365-1	miRBase	171.63	137	311.99	379.27	409.1	390.17	80.3	60.55	34.62	299.86	58.49
mmu-miR-365-3p	mmu-mir-365-2	miRBase	171.63	137	312.62	379.27	409.1	390.17	80.3	60.55	34.62	299.965	58.49
mmu-miR-450a-5p	mmu-mir-450a-1	miRBase	166.3	152.81	477.89	500.38	621.77	485.35	1073.53	998.99	864.65	400.75	979.057
mmu-miR-450a-5p	mmu-mir-450a-2	miRBase	166.3	152.81	478.21	500.38	621.77	484.62	1072.69	999.98	862.42	400.682	978.363
mmu-miR-615-3p	mmu-mir-615	miRBase	163.94	115.93	79.54	52.5	61.67	51.42	1.69	1.48	0.74	87.5	1.30333
mmu-miR-106b-3p	mmu-mir-106b	miRBase	157.24	242.39	227.85	184.89	167.24	156.8	202.87	209.09	206.95	189.402	206.303
mmu-miR-193b-3p	mmu-mir-193b	miRBase	151.54	147.54	295.19	334.98	437.9	356.26	52.41	60.8	40.94	287.235	51.3833
mmu-miR-16-1-3p	mmu-mir-16-1	miRBase	150.55	137	215.18	159.44	155.32	131.27	176.67	177.46	249.38	158.127	201.17
mmu-miR-455-3p	mmu-mir-455	miRBase	142.86	579.63	608.14	630.67	574.06	408.77	1516.47	1475.5	731.03	490.688	1241
mmu-miR-6243	mmu-mir-6243	miRBase	139.63	337.24	593.24	795.59	617.45	767.22	21101.2	24826	19927.5	541.728	21951.6
mmu-miR-378d	mmu-mir-378d	miRBase	130.29	15.81	167.85	140.87	376.55	272.15	399.4	360.27	232.88	183.92	330.85
mmu-miR-378c	mmu-mir-378c	miRBase	126.49	274.01	318.75	398.17	474.21	431.56	534.51	505.35	723.33	337.198	587.73
mmu-miR-16-5p	mmu-mir-16-1	miRBase	124.22	758.79	457.92	312.81	357.54	316.45	279.37	311.91	503.85	387.955	365.043
mmu-miR-30b-5p	mmu-mir-30b	miRBase	123.18	309.14	266.94	236.64	382.79	288.19	976.32	924.52	740.46	267.813	880.433
mmu-miR-16-5p	mmu-mir-16-2	miRBase	121.74	779.87	454.12	307.98	352.72	315	275.99	304.99	497.15	388.572	359.377
mmu-miR-32-5p	mmu-mir-32	miRBase	118.3	295.08	247.82	154.93	146.18	100.64	72.7	67.72	99.01	177.158	79.81
mmu-miR-106b-5p	mmu-mir-106b	miRBase	117.06	73.77	219.3	141.4	178.92	99.18	204.56	198.71	179.41	138.272	194.227
mmu-miR-5117-5p	mmu-mir-5117	miRBase	110.12	74340.2	188.24	231.59	210.39	175.03	228.23	147.8	200.99	12542.6	192.34
mmu-miR-107-3p	mmu-mir-107	miRBase	102.18	323.19	278.66	184.99	233.02	185.36	138.91	135.77	113.52	217.9	129.4
mmu-miR-148a-5p	mmu-mir-148a	miRBase	100.2	231.85	264.3	265.73	325.1	295.73	522.4	611.95	530.03	247.152	554.793
mmu-miR-210-3p	mmu-mir-210	miRBase	100.2	42.15	356.52	1308.37	3310.6	2673.24	534.23	560.54	381.15	1298.51	491.973
mmu-miR-181a-1-3p	mmu-mir-181a-1	miRBase	96.85	121.2	111.07	111.61	177.39	263.46	409.55	406.57	329.04	146.93	381.72
mmu-miR-183-5p	mmu-mir-183	miRBase	94.99	221.31	64.33	37.36	32.48	59.44	41.42	38.56	53.6	84.985	44.5267
mmu-miR-467e-5p	mmu-mir-467e	miRBase	88.54	121.2	188.24	155.84	204.42	150.78	65.09	61.29	48.39	151.503	58.2567
mmu-miR-5117-3p	mmu-mir-5117	miRBase	86.31	769.33	113.13	131.1	97.45	92.99	139.47	180.92	286.6	215.052	202.33
mmu-miR-501-3p	mmu-mir-501	miRBase	83.33	252.93	91.58	82.46	78.42	76.21	362.63	345.03	216.63	110.822	308.097
mmu-miR-1981-5p	mmu-mir-1981	miRBase	82.09	411.01	100.14	81.81	86.79	132.37	88.76	78.59	125.81	149.035	97.72
mmu-miR-19b-3p	mmu-mir-19b-2	miRBase	81.72	115.93	147.52	172.16	218.25	157.89	343.47	295.1	284.74	148.912	307.77
mmu-miR-19b-3p	mmu-mir-19b-1	miRBase	81.6	94.85	146.88	171.36	217.87	157.35	343.47	294.11	284	144.985	307.193
mmu-miR-425-5p	mmu-mir-425	miRBase	81.1	284.55	158.13	99.53	98.72	86.06	96.36	87.49	106.45	134.682	96.7667
mmu-miR-322-5p	mmu-mir-322	miRBase	77.13	137	219.3	165.24	155.32	158.99	343.19	302.02	556.09	152.163	400.433
mmu-let-7b-3p	mmu-let-7b	miRBase	75.65	73.77	83.03	43.81	45.17	43.39	31.28	45.48	26.05	60.8033	34.27
mmu-miR-296-5p	mmu-mir-296	miRBase	74.65	73.77	202.5	166.85	218.76	187.79	154.69	131.98	101.24	154.053	129.303
mmu-miR-503-5p	mmu-mir-503	miRBase	72.17	210.77	316.27	195.19	165.47	130.54	754.01	914.47	529.29	181.735	732.59
mmu-miR-1964-3p	mmu-mir-1964	miRBase	71.68	189.7	55.14	32.53	35.53	34.64	14.37	7.91	11.91	69.87	11.3967
mmu-miR-122-5p	mmu-mir-122	miRBase	71.18	0	2.22	6.44	4.06	4.74	2.54	2.47	9.68	14.7733	4.89667
mmu-miR-872-3p	mmu-mir-872	miRBase	70.19	84.31	91.27	61.52	79.69	59.8	59.17	49.92	47.64	74.4633	52.2433
mmu-miR-3968	mmu-mir-3968	miRBase	69.94	137	87.15	84.71	73.6	51.42	55.79	49.43	52.11	83.97	52.4433
mmu-miR-125b-2-3p	mmu-mir-125b-2	miRBase	67.71	52.69	292.5	405.2	594.36	543.69	185.12	187.34	187.6	326.025	186.687
mmu-miR-671-3p	mmu-mir-671	miRBase	66.72	94.85	74.79	65.71	57.1	57.25	34.66	28.18	30.52	69.4033	31.12
mmu-miR-196a-5p	mmu-mir-196a-2	miRBase	66.68	42.15	63.06	34.46	18.65	12.03	0	0	0.74	39.505	0.246667
mmu-miR-1843a-5p	mmu-mir-1843a	miRBase	62.13	94.85	96.97	115.96	154.55	162.63	112.42	107.51	114.27	114.515	111.4
mmu-miR-467c-5p	mmu-mir-467c	miRBase	60.03	116.74	147.49	75.9	68.56	59.18	22.74	24.29	26.73	87.9833	24.5867
mmu-miR-196a-5p	mmu-mir-196a-1	miRBase	59.11	21.08	56.41	32.21	19.92	14.59	0	0	0.74	33.8867	0.246667
mmu-miR-182-5p	mmu-mir-182	miRBase	59.03	274.01	83.35	62.49	37.31	87.15	46.49	52.89	71.46	100.557	56.9467
mmu-miR-1843b-5p	mmu-mir-1843b	miRBase	57.42	42.15	71.62	70.86	90.6	102.83	53.25	58.58	59.18	72.58	57.0033
mmu-miR-362-5p	mmu-mir-362	miRBase	57.04	73.77	100.77	73.12	77.66	56.52	136.94	124.07	75.19	73.1467	112.067
mmu-miR-5109	mmu-mir-5109	miRBase	55.8	84.31	157.18	142.37	152.78	137.47	17501.1	15170.8	13515	121.652	15395.6
mmu-miR-15b-5p	mmu-mir-15b	miRBase	55.06	158.08	240.85	179.73	128.41	92.99	38.88	31.64	52.85	142.52	41.1233
mmu-miR-350-3p	mmu-mir-350	miRBase	54.07	73.77	135.95	129.81	119.02	75.48	50.72	49.92	50.62	98.0167	50.42
mmu-miR-674-5p	mmu-mir-674	miRBase	50.84	94.85	105.85	95.02	92.88	82.05	92.14	81.56	61.79	86.915	78.4967
mmu-miR-361-5p	mmu-mir-361	miRBase	49.36	84.31	114.72	84.07	81.97	66	126.8	113.69	140.7	80.0717	127.063
mmu-miR-130a-3p	mmu-mir-130a	miRBase	48.98	147.54	96.97	72.79	92.25	67.1	79.46	78.1	126.55	87.605	94.7033
mmu-miR-92b-3p	mmu-mir-92b	miRBase	45.3	0	29.89	30.92	16.24	19.69	71.29	76.45	43.92	23.6733	63.8867
mmu-miR-15b-3p	mmu-mir-15b	miRBase	45.14	179.16	93.8	62.17	72.33	48.5	34.66	49.43	37.97	83.5167	40.6867
mmu-miR-31-3p	mmu-mir-31	miRBase	44.64	31.62	128.66	122.72	138.06	94.44	1.69	1.48	0	93.3567	1.05667
mmu-miR-339-5p	mmu-mir-339	miRBase	44.4	52.69	105.85	89.22	99.74	72.93	161.45	126.05	107.94	77.4717	131.813
mmu-miR-34c-3p	mmu-mir-34c	miRBase	42.41	84.31	128.03	119.18	76.13	64.91	2.54	3.46	4.47	85.8283	3.49
mmu-miR-335-3p	mmu-mir-335	miRBase	42.16	685.02	795.11	475.42	263.68	365.38	475.06	547.2	686.36	437.795	569.54
mmu-miR-3107-5p	mmu-mir-3107	miRBase	41.17	63.23	113.93	110.32	89.71	90.07	47.76	56.35	64.02	84.7383	56.0433
mmu-miR-19a-3p	mmu-mir-19a	miRBase	40.55	10.54	67.5	57.82	68.14	44.67	141.45	113.2	81.89	48.2033	112.18
mmu-let-7e-3p	mmu-let-7e	miRBase	39.43	52.69	26.94	19	21.06	19.33	16.06	8.9	13.4	29.7417	12.7867
mmu-miR-669l-5p	mmu-mir-669l	miRBase	38.33	42.15	72.59	46.6	56.11	40.01	18.88	22.24	19.36	49.2983	20.16
mmu-miR-331-3p	mmu-mir-331	miRBase	37.95	63.23	119.79	70.86	74.61	68.19	99.75	103.8	81.89	72.4383	95.1467
mmu-miR-29b-3p	mmu-mir-29b-1	miRBase	37.62	10.54	20.6	22.06	41.03	31.18	13.1	6.1	7.44	27.1717	8.88
mmu-miR-29b-3p	mmu-mir-29b-2	miRBase	37.62	10.54	20.6	23.35	41.03	31.91	13.1	6.1	7.44	27.5083	8.88
mmu-let-7f-1-3p	mmu-let-7f-1	miRBase	36.71	94.85	33.91	17.07	23.09	18.23	28.74	26.69	18.61	37.31	24.68
mmu-miR-18a-5p	mmu-mir-18a	miRBase	36.58	10.54	49.44	14.49	17.26	12.76	49.03	34.85	53.6	23.5117	45.8267
mmu-miR-486-5p	mmu-mir-486	miRBase	36.46	63.23	105.37	107.1	81.08	84.6	47.76	51.9	59.55	79.64	53.07
mmu-let-7f-2-3p	mmu-let-7f-2	miRBase	35.8	10.54	46.37	34.14	41.03	32.33	25.36	27.68	17.12	33.3683	23.3867
mmu-miR-342-3p	mmu-mir-342	miRBase	35.22	84.31	75.74	61.84	80.96	84.6	182.58	163.62	173.45	70.445	173.217
mmu-miR-345-3p	mmu-mir-345	miRBase	34.97	52.69	61.16	35.11	39.59	32.09	88.76	123.58	203.23	42.6017	138.523
mmu-miR-155-5p	mmu-mir-155	miRBase	34.72	21.08	2.85	3.22	2.28	1.46	7.61	5.44	11.17	10.935	8.07333
mmu-miR-151-5p	mmu-mir-151	miRBase	34.23	31.62	57.36	49.93	69.41	68.55	84.53	94.91	85.61	51.85	88.35
mmu-miR-1249-3p	mmu-mir-1249	miRBase	33.98	0	22.18	15.46	16.5	14.59	37.19	31.64	22.33	17.1183	30.3867
mmu-miR-196b-5p	mmu-mir-196b	miRBase	33.94	94.85	148.31	107.9	79.43	99.18	0.85	0.49	0	93.935	0.446667
mmu-miR-669o-5p	mmu-mir-669o	miRBase	33.87	31.62	67.52	54.37	61.58	62.74	19.44	17.3	10.42	51.95	15.72
mmu-let-7i-3p	mmu-let-7i	miRBase	32.74	42.15	79.54	59.27	84.51	74.02	70.16	64.26	59.55	62.0383	64.6567
mmu-miR-221-5p	mmu-mir-221	miRBase	31.25	126.46	77.96	66.67	60.15	92.62	16.91	10.87	14.89	75.8517	14.2233
mmu-miR-671-5p	mmu-mir-671	miRBase	31.25	94.85	83.66	82.78	67.76	66.73	93.83	71.18	80.4	71.1717	81.8033
mmu-miR-421-3p	mmu-mir-421	miRBase	31	31.62	50.07	40.26	36.29	27.71	74.39	60.8	60.3	36.1583	65.1633
mmu-miR-467a-5p	mmu-mir-467a-1	miRBase	30.64	130.15	77.78	52.02	38.29	32.43	16.51	20.15	19.02	60.2183	18.56
mmu-miR-467a-5p	mmu-mir-467a-10	miRBase	30.64	130.15	77.78	52.02	38.29	32.43	16.51	20.15	19.02	60.2183	18.56
mmu-miR-467a-5p	mmu-mir-467a-2	miRBase	30.64	130.15	77.78	52.02	38.29	32.43	16.51	20.15	19.02	60.2183	18.56
mmu-miR-467a-5p	mmu-mir-467a-3	miRBase	30.64	130.15	77.78	52.02	38.29	32.43	16.51	20.15	19.02	60.2183	18.56
mmu-miR-467a-5p	mmu-mir-467a-4	miRBase	30.64	130.15	77.78	52.02	38.29	32.43	16.51	20.15	19.02	60.2183	18.56
mmu-miR-467a-5p	mmu-mir-467a-5	miRBase	30.64	130.15	77.78	52.02	38.29	32.43	16.51	20.15	19.02	60.2183	18.56
mmu-miR-467a-5p	mmu-mir-467a-6	miRBase	30.64	130.15	77.78	52.02	38.29	32.43	16.51	20.15	19.02	60.2183	18.56
mmu-miR-467a-5p	mmu-mir-467a-7	miRBase	30.64	130.15	77.78	52.02	38.29	32.43	16.51	20.15	19.02	60.2183	18.56
mmu-miR-467a-5p	mmu-mir-467a-8	miRBase	30.64	130.15	77.78	52.02	38.29	32.43	16.51	20.15	19.02	60.2183	18.56
mmu-miR-467a-5p	mmu-mir-467a-9	miRBase	30.64	130.15	77.78	52.02	38.29	32.43	16.51	20.15	19.02	60.2183	18.56
mmu-miR-467b-5p	mmu-mir-467b	miRBase	30.64	130.15	77.78	52.02	38.29	32.43	16.51	20.15	19.02	60.2183	18.56
mmu-miR-1843b-3p	mmu-mir-1843b	miRBase	30.51	84.31	24.72	21.74	22.71	26.62	5.07	7.41	4.47	35.1017	5.65
mmu-miR-335-5p	mmu-mir-335	miRBase	30.26	632.32	423.7	275.4	409.35	365.01	551.98	745.91	668.49	356.007	655.46
mmu-miR-1198-5p	mmu-mir-1198	miRBase	28.52	84.31	111.55	66.03	43.14	44.49	35.5	39.05	52.11	63.0067	42.22
mmu-miR-301a-5p	mmu-mir-301a	miRBase	28.52	73.77	29.79	13.21	14.47	13.86	18.6	18.78	23.08	28.9367	20.1533
mmu-miR-425-3p	mmu-mir-425	miRBase	28.52	0	28.2	16.11	27.15	22.24	32.12	26.2	20.84	20.37	26.3867
mmu-miR-27b-5p	mmu-mir-27b	miRBase	27.78	52.69	46.9	27.7	26.39	31	22.82	20.27	24.57	35.41	22.5533
mmu-miR-30e-3p	mmu-mir-30e	miRBase	27.78	73.77	112.98	81.01	47.71	55.24	100.59	120.36	141.07	66.415	120.673
mmu-miR-466f-3p	mmu-mir-466f-2	miRBase	26.46	194.97	29.92	18.47	33.44	29.38	14.37	9.86	3.78	55.44	9.33667
mmu-miR-10a-3p	mmu-mir-10a	miRBase	25.55	10.54	18.06	13.85	23.86	19.69	0.85	0	0	18.5917	0.283333
mmu-miR-3081-3p	mmu-mir-3081	miRBase	25.55	10.54	29.16	20.61	26.39	17.5	116.65	110.72	120.6	21.625	115.99
mmu-miR-193a-5p	mmu-mir-193a	miRBase	24.55	73.77	37.39	32.85	51.01	39.38	9.3	4.94	7.44	43.1583	7.22667
mmu-miR-132-3p	mmu-mir-132	miRBase	23.81	0	35.18	39.94	32.99	31.72	54.94	57.34	122.83	27.2733	78.37
mmu-miR-21a-3p	mmu-mir-21a	miRBase	23.81	31.62	17.43	9.34	8.63	8.39	8.45	3.46	4.47	16.5367	5.46
mmu-miR-378a-5p	mmu-mir-378a	miRBase	23.81	42.15	48.49	58.3	86.79	68.92	73.54	67.23	63.28	54.7433	68.0167
mmu-miR-195a-5p	mmu-mir-195a	miRBase	23.64	305.62	289.97	442.14	627.31	660.86	137.78	165.59	225.06	391.59	176.143
mmu-miR-450b-5p	mmu-mir-450b	miRBase	23.31	105.39	63.7	57.33	45.43	53.97	136.94	152.25	165.26	58.1883	151.483
mmu-miR-26a-2-3p	mmu-mir-26a-2	miRBase	23.07	0	44.68	36.72	26.9	23.34	29.59	34.11	21.59	25.785	28.43
mmu-miR-148b-5p	mmu-mir-148b	miRBase	22.57	31.62	43.73	37.69	37.31	37.56	65.09	41.03	47.64	35.08	51.2533
mmu-miR-15a-5p	mmu-mir-15a	miRBase	21.83	10.54	56.09	41.55	50	38.29	55.79	50.91	49.13	36.3833	51.9433
mmu-miR-25-5p	mmu-mir-25	miRBase	21.83	10.54	22.18	8.37	9.9	8.02	5.92	7.41	5.21	13.4733	6.18
mmu-miR-350-5p	mmu-mir-350	miRBase	21.83	10.54	31.37	24.48	19.03	20.06	10.14	5.44	5.21	21.2183	6.93
mmu-miR-125a-3p	mmu-mir-125a	miRBase	20.34	31.62	26.62	12.88	10.66	16.04	13.52	22.24	27.54	19.6933	21.1
mmu-miR-324-3p	mmu-mir-324	miRBase	20.34	0	35.81	31.57	40.35	24.07	38.04	33.61	25.31	25.3567	32.32
mmu-miR-195a-3p	mmu-mir-195a	miRBase	20.09	105.39	132.15	174.58	191.86	257.81	35.5	42.51	45.41	146.98	41.14
mmu-let-7c-1-3p	mmu-let-7c-1	miRBase	19.72	73.77	72.89	63.45	32.86	33.18	9.3	10.87	11.17	49.3117	10.4467
mmu-miR-466c-5p	mmu-mir-466c-1	miRBase	19.62	21.08	34.44	31.89	39.08	34.09	11.41	14.88	17.12	30.0333	14.47
mmu-miR-466c-5p	mmu-mir-466c-2	miRBase	19.62	21.08	34.44	31.89	39.08	34.09	11.41	14.88	17.12	30.0333	14.47
mmu-miR-365-1-5p	mmu-mir-365-1	miRBase	19.59	1854.82	38.35	31.24	28.68	19.69	0.85	1.98	2.23	332.062	1.68667
mmu-miR-450b-3p	mmu-mir-450b	miRBase	19.35	31.62	82.08	60.88	50.38	54.88	120.46	154.97	113.15	49.865	129.527
mmu-miR-33-5p	mmu-mir-33	miRBase	18.35	10.54	72.25	47.03	52.53	31	16.06	15.32	13.4	38.6167	14.9267
mmu-miR-700-3p	mmu-mir-700	miRBase	15.87	42.15	25.67	26.73	23.35	24.07	24.51	22.24	17.12	26.3067	21.29
mmu-miR-147-3p	mmu-mir-147	miRBase	15.38	10.54	4.75	2.25	2.03	2.55	0.85	1.48	3.72	6.25	2.01667
mmu-miR-23b-5p	mmu-mir-23b	miRBase	15.38	10.54	10.14	9.66	11.67	7.66	5.92	2.97	0.74	10.8417	3.21
mmu-miR-365-2-5p	mmu-mir-365-2	miRBase	14.14	84.31	22.5	16.43	11.42	12.76	5.92	3.46	1.49	26.9267	3.62333
mmu-miR-497-5p	mmu-mir-497	miRBase	13.89	0	98.87	117.89	212.16	207.12	103.97	79.58	139.95	108.322	107.833
mmu-miR-17-3p	mmu-mir-17	miRBase	13.64	10.54	27.25	16.43	20.56	14.22	40.57	31.14	27.54	17.1067	33.0833
mmu-miR-190a-5p	mmu-mir-190a	miRBase	13.64	0	12.04	15.14	16.5	10.94	12.68	12.36	10.42	11.3767	11.82
mmu-miR-669e-5p	mmu-mir-669e	miRBase	13.14	21.08	23.45	15.46	17.76	15.32	13.52	5.93	5.21	17.7017	8.22
mmu-miR-96-5p	mmu-mir-96	miRBase	12.9	42.15	10.46	5.15	8.37	14.59	4.23	6.43	5.96	15.6033	5.54
mmu-miR-3963	mmu-mir-3963	miRBase	12.65	0	14.26	14.82	25.38	24.8	16.91	36.58	0.74	15.3183	18.0767
mmu-miR-1191	mmu-mir-1191	miRBase	12.15	31.62	24.4	14.17	14.47	12.76	12.68	12.85	11.91	18.2617	12.48
mmu-miR-139-3p	mmu-mir-139	miRBase	12.15	0	1.58	0.64	0.25	1.09	2.54	2.47	5.96	2.61833	3.65667
mmu-miR-3068-3p	mmu-mir-3068	miRBase	12.15	42.15	29.16	33.18	33.5	27.71	53.25	50.91	101.24	29.6417	68.4667
mmu-miR-212-5p	mmu-mir-212	miRBase	11.9	0	9.19	9.02	10.91	10.57	12.68	17.8	14.89	8.59833	15.1233
mmu-miR-378b	mmu-mir-378b	miRBase	11.45	10.54	19.86	25.07	42.66	29.96	45.08	48.19	36.35	23.2567	43.2067
mmu-miR-181d-5p	mmu-mir-181d	miRBase	11.16	0	8.4	6.23	6.85	10.39	331.78	339.92	364.4	7.17167	345.367
mmu-miR-345-5p	mmu-mir-345	miRBase	11.16	0	21.87	12.88	20.81	16.04	92.14	79.58	64.02	13.7933	78.58
mmu-miR-3096b-5p	mmu-mir-3096b	miRBase	11.04	52.69	57.2	47.83	14.85	16.59	38.88	33.12	124.32	33.3667	65.44
mmu-miR-297b-5p	mmu-mir-297b	miRBase	10.91	31.62	18.38	17.23	18.53	19.33	4.23	5.44	4.47	19.3333	4.71333
mmu-miR-324-5p	mmu-mir-324	miRBase	10.91	10.54	18.38	10.31	25.89	13.49	93.83	65.25	111.66	14.92	90.2467
mmu-miR-466f-3p	mmu-mir-466f-3	miRBase	10.71	73.77	12.28	8.11	13.51	8.96	3.38	2.94	3.16	21.2233	3.16
mmu-miR-24-1-5p	mmu-mir-24-1	miRBase	10.54	21.08	21.07	15.78	18.27	22.79	16.06	13.59	18.61	18.255	16.0867
mmu-miR-10b-5p	mmu-mir-10b	miRBase	10.42	21.08	9.19	11.76	5.33	8.02	1565.07	1953.99	2917.4	10.9667	2145.49
mmu-miR-185-3p	mmu-mir-185	miRBase	10.42	0	8.24	12.88	10.91	10.21	6.76	3.46	6.7	8.77667	5.64
mmu-miR-3068-5p	mmu-mir-3068	miRBase	10.42	21.08	22.82	32.21	38.07	63.81	31.28	23.73	33.5	31.4017	29.5033
mmu-miR-3970	mmu-mir-3970	miRBase	10.42	0	13.15	9.18	20.56	15.13	18.6	19.28	7.07	11.4067	14.9833
mmu-miR-30d-3p	mmu-mir-30d	miRBase	10.29	42.15	16.64	18.36	17.38	13.31	10.14	20.76	16.38	19.6883	15.76
mmu-miR-532-3p	mmu-mir-532	miRBase	10.17	10.54	32.01	26.09	28.42	18.23	30.43	22.74	19.36	20.91	24.1767
mmu-miR-669a-5p	mmu-mir-669a-1	miRBase	10.17	19.57	16.27	10.62	13.94	12.21	3.2	2.86	3.13	13.7967	3.06333
mmu-miR-669a-5p	mmu-mir-669a-10	miRBase	10.17	19.57	16.27	10.62	13.94	12.21	3.2	2.86	3.13	13.7967	3.06333
mmu-miR-669a-5p	mmu-mir-669a-11	miRBase	10.17	19.57	16.27	10.62	13.94	12.21	3.2	2.86	3.13	13.7967	3.06333
mmu-miR-669a-5p	mmu-mir-669a-12	miRBase	10.17	19.57	16.27	10.62	13.94	12.21	3.2	2.86	3.13	13.7967	3.06333
mmu-miR-669a-5p	mmu-mir-669a-2	miRBase	10.17	19.57	16.27	10.62	13.94	12.21	3.2	2.86	3.13	13.7967	3.06333
mmu-miR-669a-5p	mmu-mir-669a-3	miRBase	10.17	19.57	16.27	10.62	13.94	12.21	3.2	2.86	3.13	13.7967	3.06333
mmu-miR-669a-5p	mmu-mir-669a-4	miRBase	10.17	19.57	16.27	10.62	13.94	12.21	3.2	2.86	3.13	13.7967	3.06333
mmu-miR-669a-5p	mmu-mir-669a-5	miRBase	10.17	19.57	16.27	10.62	13.94	12.21	3.2	2.86	3.13	13.7967	3.06333
mmu-miR-669a-5p	mmu-mir-669a-6	miRBase	10.17	19.57	16.27	10.62	13.94	12.21	3.2	2.86	3.13	13.7967	3.06333
mmu-miR-669a-5p	mmu-mir-669a-7	miRBase	10.17	19.57	16.27	10.62	13.94	12.21	3.2	2.86	3.13	13.7967	3.06333
mmu-miR-669a-5p	mmu-mir-669a-8	miRBase	10.17	19.57	16.27	10.62	13.94	12.21	3.2	2.86	3.13	13.7967	3.06333
mmu-miR-669a-5p	mmu-mir-669a-9	miRBase	10.17	19.57	16.27	10.62	13.94	12.21	3.2	2.86	3.13	13.7967	3.06333
mmu-miR-669p-5p	mmu-mir-669p-1	miRBase	10.17	19.57	16.27	10.62	13.94	12.21	3.2	2.86	3.13	13.7967	3.06333
mmu-miR-669p-5p	mmu-mir-669p-2	miRBase	10.17	19.57	16.27	10.62	13.94	12.21	3.2	2.86	3.13	13.7967	3.06333
mmu-miR-700-5p	mmu-mir-700	miRBase	10.17	0	18.7	16.43	15.48	17.87	27.05	18.78	17.87	13.1083	21.2333
mmu-miR-669f-3p	mmu-mir-669f	miRBase	9.94	10.54	21.26	12.56	18.65	12.03	5.07	7.41	4.47	14.1633	5.65
mmu-miR-28c	mmu-mir-28c	miRBase	9.92	0	9.19	7.57	8.12	8.75	4.65	4.7	5.96	7.25833	5.10333
mmu-miR-16-2-3p	mmu-mir-16-2	miRBase	9.67	10.54	9.51	6.76	6.85	5.83	9.3	6.92	5.21	8.19333	7.14333
mmu-miR-194-5p	mmu-mir-194-2	miRBase	9.67	31.62	34.86	31.73	30.71	29.54	47.76	47.7	48.39	28.0217	47.95
mmu-miR-677-5p	mmu-mir-677	miRBase	9.67	0	12.36	10.31	12.18	13.49	27.89	12.85	44.67	9.66833	28.47
mmu-miR-92a-1-5p	mmu-mir-92a-1	miRBase	9.67	0	8.56	3.54	4.06	1.82	5.07	2.47	5.96	4.60833	4.5
mmu-miR-1306-3p	mmu-mir-1306	miRBase	9.42	21.08	6.34	6.12	6.6	2.92	5.07	7.41	2.98	8.74667	5.15333
mmu-miR-877-5p	mmu-mir-877	miRBase	9.42	52.69	9.82	8.05	7.36	12.4	2.54	3.46	6.7	16.6233	4.23333
mmu-miR-181b-1-3p	mmu-mir-181b-1	miRBase	9.05	10.54	10.46	6.44	13.96	20.06	32.12	35.84	48.76	11.7517	38.9067
mmu-miR-1306-5p	mmu-mir-1306	miRBase	8.93	10.54	9.19	7.09	5.58	5.83	10.99	9.39	8.19	7.86	9.52333
mmu-miR-26b-3p	mmu-mir-26b	miRBase	8.68	42.15	11.41	13.21	10.15	8.75	2.54	6.43	2.23	15.725	3.73333
mmu-miR-467d-5p	mmu-mir-467d	miRBase	8.65	6.08	33.03	20.45	15.8	17.31	7.8	9.09	13.46	16.8867	10.1167
mmu-miR-466h-5p	mmu-mir-466h	miRBase	8.58	21.08	21.76	13.53	24.13	18.78	8.88	8.4	2.23	17.9767	6.50333
mmu-miR-193b-5p	mmu-mir-193b	miRBase	8.43	31.62	12.68	13.53	13.96	15.32	1.69	1.48	0.74	15.9233	1.30333
mmu-miR-877-3p	mmu-mir-877	miRBase	8.18	0	1.9	2.58	3.05	1.82	0.85	1.98	3.72	2.92167	2.18333
mmu-miR-1a-3p	mmu-mir-1a-1	miRBase	8.06	0	31.8	29.47	44.03	41.21	121.3	101.09	190.57	25.7617	137.653
mmu-miR-1a-3p	mmu-mir-1a-2	miRBase	8.06	0	31.8	29.47	44.03	41.21	121.3	101.09	190.57	25.7617	137.653
mmu-miR-132-5p	mmu-mir-132	miRBase	7.94	63.23	11.09	13.85	15.23	9.48	13.52	8.4	4.47	20.1367	8.79667
mmu-miR-18a-3p	mmu-mir-18a	miRBase	7.94	0	4.12	2.9	2.79	1.82	2.54	3.46	3.72	3.26167	3.24
mmu-miR-664-3p	mmu-mir-664	miRBase	7.94	10.54	11.41	11.6	20.05	20.78	16.91	20.27	11.91	13.72	16.3633
mmu-miR-101c	mmu-mir-101c	miRBase	7.69	5.27	17.27	24.96	38.7	47.4	23.67	26.69	24.57	23.5483	24.9767
mmu-miR-130a-5p	mmu-mir-130a	miRBase	7.69	0	12.04	6.44	5.84	5.47	14.37	14.83	9.68	6.24667	12.96
mmu-miR-1981-3p	mmu-mir-1981	miRBase	7.69	0	9.51	7.41	5.33	9.12	6.76	5.93	11.17	6.51	7.95333
mmu-miR-219-1-3p	mmu-mir-219-1	miRBase	7.69	0	13.94	13.85	10.15	11.3	5.07	6.43	8.93	9.48833	6.81
mmu-miR-222-5p	mmu-mir-222	miRBase	7.69	10.54	10.14	9.99	5.84	12.4	4.23	5.93	8.93	9.43333	6.36333
mmu-miR-326-3p	mmu-mir-326	miRBase	7.69	0	10.77	14.17	29.44	23.34	33.81	25.7	32.75	14.235	30.7533
mmu-miR-362-3p	mmu-mir-362	miRBase	7.69	10.54	20.92	17.07	24.62	13.49	71.85	64.75	32.75	15.7217	56.45
mmu-miR-7b-5p	mmu-mir-7b	miRBase	7.69	3.51	3.59	3.44	3.72	3.65	2.82	3.13	1.74	4.26667	2.56333
mmu-let-7a-2-3p	mmu-let-7a-2	miRBase	7.56	0	2.85	3.54	3.43	3.28	1.69	0.99	1.49	3.44333	1.39
mmu-miR-21b	mmu-mir-21b	miRBase	7.56	5.27	3.91	1.66	4.27	3.4	2.4	0.82	1.61	4.345	1.61
mmu-miR-669f-5p	mmu-mir-669f	miRBase	7.51	1.62	14.79	7.92	9.38	9.21	2.96	3.31	2.49	8.405	2.92
mmu-miR-1187	mmu-mir-1187	miRBase	7.44	0	6.97	3.57	2.79	1.09	0	0.49	0.19	3.64333	0.226667
mmu-miR-1965	mmu-mir-1965	miRBase	7.44	0	7.92	3.22	3.81	2.55	0	2.47	0.74	4.15667	1.07
mmu-miR-1983	mmu-mir-1983	miRBase	6.94	0	5.39	0.97	1.02	0.36	68.47	61.29	49.13	2.44667	59.63
mmu-miR-93-3p	mmu-mir-93	miRBase	6.94	0	11.41	5.8	5.33	4.01	8.45	4.94	8.93	5.58167	7.44
mmu-miR-29c-3p	mmu-mir-29c	miRBase	6.9	0	12.94	12.51	20.09	16.65	5.92	3.46	1.86	11.515	3.74667
mmu-miR-100-3p	mmu-mir-100	miRBase	6.7	0	4.75	2.25	1.78	4.01	5.92	4.94	5.96	3.24833	5.60667
mmu-miR-126-3p	mmu-mir-126	miRBase	6.7	31.62	17.43	8.37	7.87	5.47	8135.17	9725.48	19090.8	12.91	12317.1
mmu-miR-3057-5p	mmu-mir-3057	miRBase	6.7	0	5.39	3.87	4.82	4.01	6.76	9.89	10.42	4.13167	9.02333
mmu-miR-3095-3p	mmu-mir-3095	miRBase	6.7	21.08	7.61	6.76	6.6	3.65	10.14	6.43	7.44	8.73333	8.00333
mmu-miR-3102-3p	mmu-mir-3102	miRBase	6.7	42.15	9.51	8.7	8.63	8.39	15.22	13.35	14.14	14.0133	14.2367
mmu-miR-582-3p	mmu-mir-582	miRBase	6.7	0	3.17	1.29	0.76	0.73	12.68	16.81	20.84	2.10833	16.7767
mmu-miR-3473b	mmu-mir-3473b	miRBase	6.49	2574.08	84.16	63.61	14.06	10.3	24.58	37.36	68.86	458.783	43.6
mmu-miR-21c	mmu-mir-21c	miRBase	6.45	0	3.59	2.79	3.64	2.31	2.82	1.07	1.24	3.13	1.71
mmu-miR-744-3p	mmu-mir-744	miRBase	6.45	31.62	9.19	8.7	8.88	5.47	2.54	3.46	2.23	11.7183	2.74333
mmu-miR-339-3p	mmu-mir-339	miRBase	6.2	31.62	10.46	7.09	10.91	14.22	14.37	15.82	17.12	13.4167	15.77
mmu-miR-342-5p	mmu-mir-342	miRBase	6.2	10.54	8.87	6.44	6.09	6.93	18.6	19.28	14.14	7.51167	17.34
mmu-miR-98-3p	mmu-mir-98	miRBase	6.2	0	6.97	3.22	5.84	3.65	15.22	10.87	17.87	4.31333	14.6533
mmu-miR-331-5p	mmu-mir-331	miRBase	5.95	21.08	12.68	3.54	5.58	4.38	2.54	2.97	2.98	8.86833	2.83
mmu-miR-193a-3p	mmu-mir-193a	miRBase	5.7	0	13.47	11.27	28.55	18.23	10.99	9.89	8.93	12.87	9.93667
mmu-miR-664-5p	mmu-mir-664	miRBase	5.7	10.54	8.24	5.15	9.64	5.47	5.92	5.44	7.44	7.45667	6.26667
mmu-miR-344-3p	mmu-mir-344-1	miRBase	5.58	0	6.5	2.04	3.3	3.65	6.34	2.22	2.48	3.51167	3.68
mmu-miR-344-3p	mmu-mir-344-2	miRBase	5.58	0	6.5	2.04	3.3	3.65	6.34	2.22	2.48	3.51167	3.68
mmu-miR-1247-3p	mmu-mir-1247	miRBase	5.46	21.08	1.58	2.58	1.02	0.73	0	0	0.74	5.40833	0.246667
mmu-miR-1943-5p	mmu-mir-1943	miRBase	5.46	21.08	6.34	6.76	4.82	4.74	4.23	6.92	5.96	8.2	5.70333
mmu-miR-5113	mmu-mir-5113	miRBase	5.46	0	2.85	3.54	4.57	4.74	1.69	5.44	1.49	3.52667	2.87333
mmu-miR-1194	mmu-mir-1194	miRBase	5.21	0	3.8	1.29	2.54	2.19	3.38	8.4	7.44	2.505	6.40667
mmu-miR-330-5p	mmu-mir-330	miRBase	5.21	0	6.97	3.54	6.6	5.47	32.97	19.28	29.03	4.63167	27.0933
mmu-miR-466g	mmu-mir-466g	miRBase	5.21	31.62	10.46	4.19	7.11	8.39	5.07	3.95	0	11.1633	3.00667
mmu-miR-669b-5p	mmu-mir-669b	miRBase	5.12	19.19	11.96	7.95	7.08	7.2	3.94	2.64	3.23	9.75	3.27
mmu-miR-297a-3p	mmu-mir-297a-3	miRBase	5.05	21.08	11.28	8.05	8.67	5.94	3.97	4.37	2.16	10.0117	3.5
mmu-miR-297a-3p	mmu-mir-297a-4	miRBase	5.05	21.08	11.28	8.05	8.67	5.94	3.97	4.37	2.16	10.0117	3.5
mmu-miR-297b-3p	mmu-mir-297b	miRBase	5.05	21.08	11.28	8.05	8.67	5.94	3.97	4.37	2.16	10.0117	3.5
mmu-miR-297c-3p	mmu-mir-297c	miRBase	5.05	21.08	11.28	8.05	8.67	5.94	3.97	4.37	2.16	10.0117	3.5
mmu-miR-690	mmu-mir-690	miRBase	4.96	52.69	17.43	17.72	5.58	11.67	82.84	127.53	189.83	18.3417	133.4
mmu-miR-99a-3p	mmu-mir-99a	miRBase	4.96	0	24.08	22.22	33.75	25.53	5.92	5.44	6.7	18.4233	6.02
mmu-miR-9-5p	mmu-mir-9-1	miRBase	4.8	3.51	11.94	16.64	17.43	17.99	19.16	24.39	30.77	12.0517	24.7733
mmu-miR-9-5p	mmu-mir-9-2	miRBase	4.8	3.51	11.94	16.32	17.43	17.99	19.16	24.39	30.77	11.9983	24.7733
mmu-miR-9-5p	mmu-mir-9-3	miRBase	4.8	3.51	11.94	16.32	17.43	17.99	19.16	24.39	30.77	11.9983	24.7733
mmu-miR-1247-5p	mmu-mir-1247	miRBase	4.71	0	0.95	1.29	0.76	1.09	0	0	0.74	1.46667	0.246667
mmu-miR-1843a-3p	mmu-mir-1843a	miRBase	4.71	21.08	8.56	9.18	7.99	11.3	7.61	3.95	7.44	10.47	6.33333
mmu-miR-194-5p	mmu-mir-194-1	miRBase	4.71	31.62	18.7	20.78	19.29	16.04	25.78	27.93	32.01	18.5233	28.5733
mmu-miR-3066-5p	mmu-mir-3066	miRBase	4.71	52.69	8.24	4.51	5.33	5.47	7.61	4.94	8.93	13.4917	7.16
mmu-miR-330-3p	mmu-mir-330	miRBase	4.71	21.08	5.07	2.9	7.36	4.74	17.75	12.85	14.14	7.64333	14.9133
mmu-miR-466h-3p	mmu-mir-466h	miRBase	4.71	73.77	8.08	5.15	4.44	4.92	3.8	1.61	2.23	16.845	2.54667
mmu-miR-466d-3p	mmu-mir-466d	miRBase	4.63	59.06	18.03	12.48	16.4	15.31	8.19	9.42	7.33	20.985	8.31333
mmu-miR-301a-3p	mmu-mir-301a	miRBase	4.59	10.54	12.36	7.09	7.11	8.02	17.75	16.31	11.91	8.285	15.3233
mmu-miR-30b-3p	mmu-mir-30b	miRBase	4.46	0	9.51	8.05	8.88	5.83	8.45	12.36	8.93	6.12167	9.91333
mmu-miR-500-3p	mmu-mir-500	miRBase	4.46	10.54	5.39	6.12	11.17	8.02	34.66	42.51	29.03	7.61667	35.4
mmu-miR-3096b-3p	mmu-mir-3096b	miRBase	4.34	0	4.44	4.67	4.44	5.11	10.57	6.43	16.75	3.83333	11.25
mmu-miR-466i-3p	mmu-mir-466i	miRBase	4.28	5.27	4.67	2.09	5.01	3.19	1.69	0.47	0.81	4.085	0.99
mmu-miR-187-3p	mmu-mir-187	miRBase	4.22	0	7.61	6.76	6.09	4.01	13.52	8.4	8.19	4.78167	10.0367
mmu-miR-503-3p	mmu-mir-503	miRBase	4.22	31.62	31.69	14.49	12.94	15.32	48.18	68.21	56.58	18.38	57.6567
mmu-miR-181c-3p	mmu-mir-181c	miRBase	3.97	10.54	3.49	2.9	2.03	3.28	78.61	77.85	59.55	4.36833	72.0033
mmu-miR-191-3p	mmu-mir-191	miRBase	3.97	10.54	5.39	5.15	2.03	3.28	4.23	3.95	3.72	5.06	3.96667
mmu-miR-3096a-3p	mmu-mir-3096a	miRBase	3.97	0	5.07	5.48	4.57	5.47	11.83	6.67	15.26	4.09333	11.2533
mmu-miR-3109-3p	mmu-mir-3109	miRBase	3.97	0	4.12	1.93	1.02	1.46	0.85	0	0.74	2.08333	0.53
mmu-miR-181b-2-3p	mmu-mir-181b-2	miRBase	3.6	0	0.95	1.29	0.25	0	2.54	1.24	1.86	1.015	1.88
mmu-miR-379-5p	mmu-mir-379	miRBase	3.47	10.54	6.97	7.09	3.3	2.19	10496.9	11877.2	11616	5.59333	11330.1
mmu-miR-6539	mmu-mir-6539	miRBase	3.47	10.54	3.17	1.61	0.25	1.09	1.69	0.49	2.98	3.355	1.72
mmu-miR-466b-3p	mmu-mir-466b-1	miRBase	3.44	36.63	9.77	6.12	5.6	4.46	2.12	2.57	2.36	11.0033	2.35
mmu-miR-466b-3p	mmu-mir-466b-2	miRBase	3.44	36.63	9.77	6.12	5.6	4.46	2.12	2.57	2.36	11.0033	2.35
mmu-miR-466b-3p	mmu-mir-466b-4	miRBase	3.44	36.63	9.77	6.12	5.6	4.46	2.12	2.57	2.36	11.0033	2.35
mmu-miR-466b-3p	mmu-mir-466b-5	miRBase	3.44	36.63	9.77	6.12	5.6	4.46	2.12	2.57	2.36	11.0033	2.35
mmu-miR-466b-3p	mmu-mir-466b-6	miRBase	3.44	36.63	9.77	6.12	5.6	4.46	2.12	2.57	2.36	11.0033	2.35
mmu-miR-466b-3p	mmu-mir-466b-7	miRBase	3.44	36.63	9.77	6.12	5.6	4.46	2.12	2.57	2.36	11.0033	2.35
mmu-miR-466b-3p	mmu-mir-466b-8	miRBase	3.44	36.63	9.77	6.12	5.6	4.46	2.12	2.57	2.36	11.0033	2.35
mmu-miR-466c-3p	mmu-mir-466c-1	miRBase	3.44	36.63	9.77	6.12	5.6	4.46	2.12	2.57	2.36	11.0033	2.35
mmu-miR-466c-3p	mmu-mir-466c-2	miRBase	3.44	36.63	9.77	6.12	5.6	4.46	2.12	2.57	2.36	11.0033	2.35
mmu-miR-466e-3p	mmu-mir-466e	miRBase	3.44	36.63	9.77	6.12	5.6	4.49	2.12	2.57	2.36	11.0083	2.35
mmu-miR-466p-3p	mmu-mir-466p	miRBase	3.44	36.63	9.77	6.12	5.6	4.46	2.12	2.57	2.36	11.0033	2.35
mmu-miR-3102-3p.2-3p	mmu-mir-3102	miRBase	3.22	0	1.9	0.32	1.02	0.36	0.85	2.47	2.23	1.13667	1.85
mmu-miR-32-3p	mmu-mir-32	miRBase	3.22	0	8.24	4.19	1.02	2.55	0.85	0	2.23	3.20333	1.02667
mmu-miR-6238	mmu-mir-6238	miRBase	3.22	10.54	2.85	0.97	2.54	2.92	10.99	11.86	23.08	3.84	15.31
mmu-miR-7a-1-3p	mmu-mir-7a-1	miRBase	3.22	0	6.97	3.54	3.55	2.55	1.69	1.98	3.72	3.305	2.46333
mmu-miR-1839-3p	mmu-mir-1839	miRBase	2.98	0	6.02	5.48	8.37	4.74	6.76	11.86	18.61	4.59833	12.41
mmu-miR-1948-5p	mmu-mir-1948	miRBase	2.98	0	7.61	2.58	2.54	2.92	1.69	2.97	2.23	3.105	2.29667
mmu-miR-29b-1-5p	mmu-mir-29b-1	miRBase	2.98	0	3.8	2.25	4.57	3.65	1.69	0.49	0	2.875	0.726667
mmu-miR-3089-3p	mmu-mir-3089	miRBase	2.98	10.54	0.95	1.29	0.76	0.73	1.69	1.98	1.49	2.875	1.72
mmu-miR-486-3p	mmu-mir-486	miRBase	2.98	0	12.83	3.22	2.16	4.01	0	0.49	3.35	4.2	1.28
mmu-miR-505-3p	mmu-mir-505	miRBase	2.98	0	2.54	2.25	1.27	2.55	7.61	4.45	2.23	1.93167	4.76333
mmu-miR-181c-5p	mmu-mir-181c	miRBase	2.73	0	2.22	1.61	2.28	1.09	140.32	134.45	122.83	1.655	132.533
mmu-miR-190b-5p	mmu-mir-190b	miRBase	2.73	0	2.85	3.87	4.31	0.73	4.23	3.95	4.47	2.415	4.21667
mmu-miR-29c-5p	mmu-mir-29c	miRBase	2.73	0	3.8	6.12	6.85	5.83	5.07	2.97	2.98	4.22167	3.67333
mmu-miR-344b-3p	mmu-mir-344b	miRBase	2.73	10.54	5.39	5.58	2.79	2.19	1.69	0.99	0.74	4.87	1.14
mmu-miR-3470b	mmu-mir-3470b	miRBase	2.73	0	7.45	6.6	4.69	6.93	23.67	27.68	49.5	4.73333	33.6167
mmu-miR-467a-3p	mmu-mir-467a-1	miRBase	2.66	43.99	6.94	4.47	4.53	3.83	2.75	2.1	2.02	11.07	2.29
mmu-miR-467a-3p	mmu-mir-467a-10	miRBase	2.66	43.99	6.94	4.47	4.53	3.83	2.75	2.1	2.02	11.07	2.29
mmu-miR-467a-3p	mmu-mir-467a-2	miRBase	2.66	43.99	6.94	4.47	4.53	3.83	2.75	2.1	2.02	11.07	2.29
mmu-miR-467a-3p	mmu-mir-467a-3	miRBase	2.66	43.99	6.94	4.47	4.53	3.83	2.75	2.1	2.02	11.07	2.29
mmu-miR-467a-3p	mmu-mir-467a-4	miRBase	2.66	43.99	6.94	4.47	4.53	3.83	2.75	2.1	2.02	11.07	2.29
mmu-miR-467a-3p	mmu-mir-467a-5	miRBase	2.66	43.99	6.94	4.47	4.53	3.83	2.75	2.1	2.02	11.07	2.29
mmu-miR-467a-3p	mmu-mir-467a-6	miRBase	2.66	43.99	6.94	4.47	4.53	3.83	2.75	2.1	2.02	11.07	2.29
mmu-miR-467a-3p	mmu-mir-467a-7	miRBase	2.66	43.99	6.94	4.47	4.53	3.83	2.75	2.1	2.02	11.07	2.29
mmu-miR-467a-3p	mmu-mir-467a-8	miRBase	2.66	43.99	6.94	4.47	4.53	3.83	2.75	2.1	2.02	11.07	2.29
mmu-miR-467a-3p	mmu-mir-467a-9	miRBase	2.66	43.99	6.94	4.47	4.53	3.83	2.75	2.1	2.02	11.07	2.29
mmu-miR-467d-3p	mmu-mir-467d	miRBase	2.66	43.99	6.94	4.47	4.53	3.83	2.75	2.1	2.02	11.07	2.29
mmu-miR-466b-3p	mmu-mir-466b-3	miRBase	2.57	18.6	5.6	3.92	3.02	2.5	1.04	1.41	1.04	6.035	1.16333
mmu-miR-466a-3p	mmu-mir-466a	miRBase	2.55	35.76	8.64	5.85	4.99	3.97	2.05	2.44	2.17	10.2933	2.22
mmu-miR-669a-3p	mmu-mir-669a-1	miRBase	2.53	29.56	7.7	4.37	5.86	5.6	2.1	3.16	2.94	9.27	2.73333
mmu-miR-669a-3p	mmu-mir-669a-10	miRBase	2.53	29.56	7.7	4.37	5.86	5.6	2.1	3.16	2.94	9.27	2.73333
mmu-miR-669a-3p	mmu-mir-669a-11	miRBase	2.53	29.56	7.7	4.37	5.86	5.6	2.1	3.16	2.94	9.27	2.73333
mmu-miR-669a-3p	mmu-mir-669a-12	miRBase	2.53	29.56	7.7	4.37	5.86	5.6	2.1	3.16	2.94	9.27	2.73333
mmu-miR-669a-3p	mmu-mir-669a-2	miRBase	2.53	29.56	7.7	4.37	5.86	5.6	2.1	3.16	2.94	9.27	2.73333
mmu-miR-669a-3p	mmu-mir-669a-4	miRBase	2.53	29.56	7.7	4.37	5.86	5.6	2.1	3.16	2.94	9.27	2.73333
mmu-miR-669a-3p	mmu-mir-669a-5	miRBase	2.53	29.56	7.7	4.37	5.86	5.6	2.1	3.16	2.94	9.27	2.73333
mmu-miR-669a-3p	mmu-mir-669a-6	miRBase	2.53	29.56	7.7	4.37	5.86	5.6	2.1	3.16	2.94	9.27	2.73333
mmu-miR-669a-3p	mmu-mir-669a-7	miRBase	2.53	29.56	7.7	4.37	5.86	5.6	2.1	3.16	2.94	9.27	2.73333
mmu-miR-669a-3p	mmu-mir-669a-8	miRBase	2.53	29.56	7.7	4.37	5.86	5.6	2.1	3.16	2.94	9.27	2.73333
mmu-miR-669a-3p	mmu-mir-669a-9	miRBase	2.53	29.56	7.7	4.37	5.86	5.6	2.1	3.16	2.94	9.27	2.73333
mmu-miR-669o-3p	mmu-mir-669o	miRBase	2.53	29.56	7.7	4.37	5.86	5.6	2.1	3.16	2.94	9.27	2.73333
mmu-miR-196a-2-3p	mmu-mir-196a-2	miRBase	2.48	0	0.95	1.29	0.25	0.36	0	0	0	0.888333	0
mmu-miR-23a-5p	mmu-mir-23a	miRBase	2.48	0	2.54	0.32	1.02	1.09	3.38	0.49	0.74	1.24167	1.53667
mmu-miR-29a-5p	mmu-mir-29a	miRBase	2.48	0	2.22	3.87	4.31	5.83	0.85	0.49	1.49	3.11833	0.943333
mmu-miR-3098-3p	mmu-mir-3098	miRBase	2.48	0	2.85	3.54	1.52	3.28	1.69	1.98	0	2.27833	1.22333
mmu-miR-5121	mmu-mir-5121	miRBase	2.48	0	25.35	20.94	11.42	8.02	44.8	23.23	49.88	11.3683	39.3033
mmu-miR-5620-5p	mmu-mir-5620	miRBase	2.48	0	0.63	0.97	0.76	1.09	0.85	1.48	0	0.988333	0.776667
mmu-miR-466b-5p	mmu-mir-466b-1	miRBase	2.36	5.77	4.7	2.84	3.16	1.89	1.24	1.35	1.28	3.45333	1.29
mmu-miR-466b-5p	mmu-mir-466b-3	miRBase	2.36	5.77	4.7	2.84	3.16	1.89	1.24	1.35	1.28	3.45333	1.29
mmu-miR-466b-5p	mmu-mir-466b-4	miRBase	2.36	5.77	4.7	2.84	3.16	1.89	1.24	1.35	1.28	3.45333	1.29
mmu-miR-466b-5p	mmu-mir-466b-5	miRBase	2.36	5.77	4.7	2.84	3.16	1.89	1.24	1.35	1.28	3.45333	1.29
mmu-miR-466b-5p	mmu-mir-466b-6	miRBase	2.36	5.77	4.7	2.84	3.16	1.89	1.24	1.35	1.28	3.45333	1.29
mmu-miR-466b-5p	mmu-mir-466b-7	miRBase	2.36	5.77	4.7	2.84	3.16	1.89	1.24	1.35	1.28	3.45333	1.29
mmu-miR-466o-5p	mmu-mir-466o	miRBase	2.36	5.77	4.7	2.84	3.16	1.89	1.24	1.35	1.28	3.45333	1.29
mmu-miR-130b-5p	mmu-mir-130b	miRBase	2.23	0	2.85	1.61	1.02	4.01	31.28	35.1	16.38	1.95333	27.5867
mmu-miR-188-5p	mmu-mir-188	miRBase	2.23	10.54	6.34	6.44	6.09	4.01	6.76	12.36	7.44	5.94167	8.85333
mmu-miR-1953	mmu-mir-1953	miRBase	2.23	0	2.22	1.61	2.28	1.46	0.85	0.49	0.74	1.63333	0.693333
mmu-miR-210-5p	mmu-mir-210	miRBase	2.23	0	8.56	25.45	43.4	35.01	15.22	8.4	2.98	19.1083	8.86667
mmu-miR-219-5p	mmu-mir-219-1	miRBase	2.23	0	8.71	6.93	12.31	7.66	6.76	8.65	7.44	6.30667	7.61667
mmu-miR-224-5p	mmu-mir-224	miRBase	2.23	0	2.54	0.64	2.28	0.36	295.01	231.34	188.34	1.34167	238.23
mmu-miR-30c-1-3p	mmu-mir-30c-1	miRBase	2.23	21.08	6.02	4.83	3.81	2.19	0.85	5.44	4.47	6.69333	3.58667
mmu-miR-450a-1-3p	mmu-mir-450a-1	miRBase	2.23	0	6.65	6.76	7.74	5.65	15.64	17.55	12.66	4.83833	15.2833
mmu-miR-466m-3p	mmu-mir-466m	miRBase	2.23	42.15	3.61	2	2.59	1.09	1.69	0	1.49	8.945	1.06
mmu-miR-701-5p	mmu-mir-701	miRBase	2.23	0	3.17	2.9	3.05	2.19	3.38	1.98	2.98	2.25667	2.78
mmu-miR-92b-5p	mmu-mir-92b	miRBase	2.23	0	2.85	1.29	0.51	2.92	5.92	4.94	3.72	1.63333	4.86
mmu-miR-466b-5p	mmu-mir-466b-8	miRBase	2.13	2.11	2.96	1.89	2.18	1.42	1.35	1.05	1.49	2.115	1.29667
mmu-miR-466e-5p	mmu-mir-466e	miRBase	2.13	2.11	2.96	1.89	2.18	1.42	1.35	1.05	1.49	2.115	1.29667
mmu-miR-466i-5p	mmu-mir-466i	miRBase	2.04	4.1	1.44	1.85	1.07	1.08	4.95	7.53	6.74	1.93	6.40667
mmu-miR-146a-5p	mmu-mir-146a	miRBase	1.98	10.54	10.93	13.69	28.93	31	132.29	174.49	209.93	16.1783	172.237
mmu-miR-1940	mmu-mir-1940	miRBase	1.98	0	3.8	3.87	2.03	3.28	54.94	40.04	137.72	2.49333	77.5667
mmu-miR-449a-5p	mmu-mir-449a	miRBase	1.98	0	1.9	1.29	0.76	0.36	0.85	3.46	3.72	1.04833	2.67667
mmu-miR-5132-5p	mmu-mir-5132	miRBase	1.98	0	1.9	0.64	1.78	2.19	0	0	0	1.415	0
mmu-miR-466b-5p	mmu-mir-466b-2	miRBase	1.88	4.6	3.7	2.14	2.33	1.55	0.93	1.04	1.19	2.7	1.05333
mmu-miR-466p-5p	mmu-mir-466p	miRBase	1.84	7.61	2.53	1.85	2.43	1.75	0.31	0.65	0.17	3.00167	0.376667
mmu-miR-466i-5p	mmu-mir-466i	miRBase	1.81	4.1	1.42	1.66	0.94	1.01	4.36	7.81	5.57	1.82333	5.91333
mmu-miR-1933-3p	mmu-mir-1933	miRBase	1.74	0	2.22	0.64	0	1.46	0.85	1.98	0.74	1.01	1.19
mmu-miR-1934-5p	mmu-mir-1934	miRBase	1.74	0	1.9	2.25	1.52	1.82	0.85	0.49	0	1.53833	0.446667
mmu-miR-1945	mmu-mir-1945	miRBase	1.74	0	4.44	1.61	1.02	0.73	0	2.47	0.74	1.59	1.07
mmu-miR-1947-5p	mmu-mir-1947	miRBase	1.74	0	4.12	1.93	4.06	3.28	2.54	2.97	2.23	2.52167	2.58
mmu-miR-1955-5p	mmu-mir-1955	miRBase	1.74	0	1.58	0.97	0.76	0.36	0	0.99	0	0.901667	0.33
mmu-miR-1955-3p	mmu-mir-1955	miRBase	1.74	0	2.85	1.93	0.76	0.73	0	1.48	2.23	1.335	1.23667
mmu-miR-1982.1-3p	mmu-mir-1982	miRBase	1.74	0	0.63	1.29	0.76	1.09	1.69	0.49	2.23	0.918333	1.47
mmu-miR-1982.2-3p	mmu-mir-1982	miRBase	1.74	0	0.63	1.29	0.76	1.09	1.69	0.49	2.23	0.918333	1.47
mmu-miR-212-3p	mmu-mir-212	miRBase	1.74	0	1.9	4.51	2.79	2.55	8.45	6.92	7.44	2.24833	7.60333
mmu-miR-351-3p	mmu-mir-351	miRBase	1.74	42.15	12.36	3.87	4.57	2.19	5.92	19.77	12.66	11.1467	12.7833
mmu-miR-669d-5p	mmu-mir-669d	miRBase	1.74	0	4.6	3.7	4.21	4.62	2.4	3.46	2.98	3.145	2.94667
mmu-miR-669d-5p	mmu-mir-669d-2	miRBase	1.74	0	4.6	3.7	4.21	4.62	2.4	3.46	2.98	3.145	2.94667
mmu-miR-20b-5p	mmu-mir-20b	miRBase	1.65	3.51	2.8	2.47	1.44	0.3	2.82	5.35	5.46	2.02833	4.54333
mmu-miR-106a-5p	mmu-mir-106a	miRBase	1.61	0	2.85	0.59	1.52	1.03	7.19	2.64	3.6	1.26667	4.47667
mmu-miR-3096a-5p	mmu-mir-3096a	miRBase	1.61	0	34.86	30.12	3.17	4.74	8.88	9.14	39.83	12.4167	19.2833
mmu-let-7k	mmu-let-7k	miRBase	1.49	0	2.72	2.66	3.68	4.83	2.96	3.09	3.54	2.56333	3.19667
mmu-miR-138-5p	mmu-mir-138-1	miRBase	1.49	0	1.43	1.13	1.65	0.55	4.23	3.21	6.7	1.04167	4.71333
mmu-miR-1946a	mmu-mir-1946a	miRBase	1.49	0	0.32	0	0	0	0	0.49	0.74	0.301667	0.41
mmu-miR-1957a	mmu-mir-1957a	miRBase	1.49	10.54	4.12	1.61	1.52	0.73	21.13	23.73	25.31	3.335	23.39
mmu-miR-3064-5p	mmu-mir-3064	miRBase	1.49	0	1.9	4.19	1.78	1.82	4.23	2.97	5.21	1.86333	4.13667
mmu-miR-3095-5p	mmu-mir-3095	miRBase	1.49	0	1.9	0.32	1.02	0.36	0	0.99	0	0.848333	0.33
mmu-miR-3470a	mmu-mir-3470a	miRBase	1.49	0	1.43	1.45	2.92	1.09	10.99	24.22	24.19	1.39667	19.8
mmu-miR-5129-3p	mmu-mir-5129	miRBase	1.49	0	1.27	1.61	3.3	2.55	2.54	3.46	2.98	1.70333	2.99333
mmu-miR-541-5p	mmu-mir-541	miRBase	1.49	0	3.17	1.93	1.52	1.82	3212.14	3260.94	2424.59	1.655	2965.89
mmu-miR-5709	mmu-mir-5709	miRBase	1.49	0	2.22	1.29	1.52	1.09	0.85	1.48	0	1.26833	0.776667
mmu-miR-652-5p	mmu-mir-652	miRBase	1.49	0	2.85	1.93	2.28	1.82	7.61	3.46	1.49	1.72833	4.18667
mmu-miR-466f-3p	mmu-mir-466f-1	miRBase	1.36	49.18	1.21	0.86	2.09	1.49	0.99	0.96	0.31	9.365	0.753333
mmu-miR-709	mmu-mir-709	miRBase	1.36	42.15	0.95	0.97	0.25	0.73	12.68	11.86	25.31	7.735	16.6167
mmu-miR-135b-5p	mmu-mir-135b	miRBase	1.24	0	2.22	0.97	0	0	0.85	0	0	0.738333	0.283333
mmu-miR-146b-3p	mmu-mir-146b	miRBase	1.24	21.08	9.51	7.09	5.58	9.12	0.85	2.47	0	8.93667	1.10667
mmu-miR-149-3p	mmu-mir-149	miRBase	1.24	21.08	1.58	1.29	1.27	1.09	0.85	0.99	0	4.59167	0.613333
mmu-miR-1941-3p	mmu-mir-1941	miRBase	1.24	0	0	0.32	1.52	2.55	0	0	0.74	0.938333	0.246667
mmu-miR-1943-3p	mmu-mir-1943	miRBase	1.24	0	1.27	0.32	0.76	0	0.85	1.98	0.74	0.598333	1.19
mmu-miR-1949	mmu-mir-1949	miRBase	1.24	0	3.17	6.12	8.37	7.29	1.69	3.46	5.96	4.365	3.70333
mmu-miR-1960	mmu-mir-1960	miRBase	1.24	0	1.58	1.29	1.02	1.46	0.85	1.48	0	1.09833	0.776667
mmu-miR-29b-2-5p	mmu-mir-29b-2	miRBase	1.24	0	2.22	4.19	2.03	1.82	0.85	1.48	2.23	1.91667	1.52
mmu-miR-3082-3p	mmu-mir-3082	miRBase	1.24	0	3.49	4.19	5.84	3.65	2.54	2.47	1.49	3.06833	2.16667
mmu-miR-3102-5p.2-5p	mmu-mir-3102	miRBase	1.24	31.62	0.95	0.32	1.78	1.46	2.54	1.48	2.98	6.22833	2.33333
mmu-miR-381-3p	mmu-mir-381	miRBase	1.24	10.54	1.58	1.93	0.76	1.09	1975.04	2008.61	1239.47	2.85667	1741.04
mmu-miR-466a-5p	mmu-mir-466a	miRBase	1.24	5.27	1.53	0.86	1.52	1.46	0	0.41	0	1.98	0.136667
mmu-miR-501-5p	mmu-mir-501	miRBase	1.24	21.08	1.9	1.61	1.78	2.19	5.07	5.44	3.72	4.96667	4.74333
mmu-miR-5122	mmu-mir-5122	miRBase	1.24	0	0.32	0.32	0.25	0.36	0.85	0.99	0	0.415	0.613333
mmu-miR-543-3p	mmu-mir-543	miRBase	1.24	0	0	0.32	0	0	57.48	54.37	23.82	0.26	45.2233
mmu-miR-582-5p	mmu-mir-582	miRBase	1.24	0	0.63	0.64	0	0.36	3.38	6.92	5.21	0.478333	5.17
mmu-miR-6239	mmu-mir-6239	miRBase	1.24	0	4.44	1.61	3.81	3.65	42.27	49.92	48.39	2.45833	46.86
mmu-miR-6240	mmu-mir-6240	miRBase	1.24	0	5.07	3.87	6.34	6.93	260.35	263.96	530.78	3.90833	351.697
mmu-miR-669b-3p	mmu-mir-669b	miRBase	1.24	31.62	3.33	1.61	2.28	2.19	0.85	0.49	0	7.045	0.446667
mmu-miR-669h-5p	mmu-mir-669h	miRBase	1.24	10.54	4.12	4.19	4.57	6.2	1.69	2.47	1.49	5.14333	1.88333
mmu-miR-760-3p	mmu-mir-760	miRBase	1.24	21.08	0.32	1.29	1.02	0.73	2.54	1.48	0.74	4.28	1.58667
mmu-miR-3473e	mmu-mir-3473e	miRBase	1.2	1045.97	51.95	42.52	8.1	6.9	7.54	17.18	32.63	192.773	19.1167
mmu-miR-466f-5p	mmu-mir-466f-1	miRBase	1.2	9.53	2.47	1.13	1.12	1.03	0.21	0.37	0.56	2.74667	0.38
mmu-miR-466f	mmu-mir-466f-1	miRBase	1.2	9.53	2.5	1.13	1.12	1.03	0.21	0.37	0.56	2.75167	0.38
mmu-miR-466f-5p	mmu-mir-466f-2	miRBase	1.2	9.53	2.47	1.13	1.12	1.03	0.21	0.37	0.56	2.74667	0.38
mmu-miR-466f	mmu-mir-466f-2	miRBase	1.2	9.53	2.5	1.13	1.12	1.03	0.21	0.37	0.56	2.75167	0.38
mmu-miR-466f-5p	mmu-mir-466f-3	miRBase	1.2	9.53	2.47	1.13	1.12	1.03	0.21	0.37	0.56	2.74667	0.38
mmu-miR-466f	mmu-mir-466f-3	miRBase	1.2	9.53	2.5	1.13	1.12	1.03	0.21	0.37	0.56	2.75167	0.38
mmu-miR-466f-5p	mmu-mir-466f-4	miRBase	1.2	9.53	2.47	1.13	1.12	1.03	0.21	0.37	0.56	2.74667	0.38
mmu-miR-466f	mmu-mir-466f-4	miRBase	1.2	9.53	2.47	1.13	1.12	1.03	0.21	0.37	0.56	2.74667	0.38
mmu-miR-297a-5p	mmu-mir-297a-2	miRBase	1.14	6.89	2.66	1.32	1.63	1.49	0.92	0.49	0.62	2.52167	0.676667
mmu-miR-297a-5p	mmu-mir-297a-3	miRBase	1.14	6.89	2.66	1.32	1.63	1.49	0.92	0.49	0.62	2.52167	0.676667
mmu-miR-297a-5p	mmu-mir-297a-4	miRBase	1.14	6.89	2.66	1.32	1.63	1.49	0.92	0.49	0.62	2.52167	0.676667
mmu-miR-297a-5p	mmu-mir-297a-1	miRBase	1.12	5.27	2.38	1.21	1.57	1.46	0.63	0.49	0.37	2.16833	0.496667
mmu-miR-1931	mmu-mir-1931	miRBase	1.07	196.72	0.85	0.16	0.25	0.12	0.85	1.32	1.36	33.195	1.17667
mmu-miR-5128	mmu-mir-5128	miRBase	1.07	143.15	1.45	0.97	0.32	0.7	0.92	3.83	4.84	24.61	3.19667
mmu-miR-466k	mmu-mir-466k	miRBase	1.03	1.17	2.38	1.18	1.21	1.77	0.09	2.08	0.07	1.45667	0.746667
mmu-miR-126-5p	mmu-mir-126	miRBase	0.99	0	1.58	1.29	0.76	0.73	892.64	1023.71	1232.02	0.891667	1049.46
mmu-miR-127-3p	mmu-mir-127	miRBase	0.99	0	3.8	0.97	0	0	12573	14920.6	7628.87	0.96	11707.5
mmu-miR-1298-5p	mmu-mir-1298	miRBase	0.99	0	0.95	0.64	0	0	0	0	0	0.43	0
mmu-miR-147-5p	mmu-mir-147	miRBase	0.99	0	0.32	0.64	0.51	0.73	0.85	0	0	0.531667	0.283333
mmu-miR-150-5p	mmu-mir-150	miRBase	0.99	0	0.95	3.22	2.28	2.92	39.73	50.42	42.43	1.72667	44.1933
mmu-miR-15a-3p	mmu-mir-15a	miRBase	0.99	0	3.17	3.54	5.84	0.36	3.38	4.45	2.23	2.31667	3.35333
mmu-miR-1934-3p	mmu-mir-1934	miRBase	0.99	0	0	0.64	0.25	0	0	0.99	0	0.313333	0.33
mmu-miR-203-3p	mmu-mir-203	miRBase	0.99	0	0.95	0.64	1.02	6.93	52.41	56.35	55.83	1.755	54.8633
mmu-miR-3092-3p	mmu-mir-3092	miRBase	0.99	0	0.32	0.32	0.25	0	0	0.49	0.74	0.313333	0.41
mmu-miR-3109-5p	mmu-mir-3109	miRBase	0.99	0	0.32	0.64	0.51	0	0.85	0.49	1.49	0.41	0.943333
mmu-miR-451a	mmu-mir-451a	miRBase	0.99	0	0	0.32	0.51	0.36	85.38	116.41	170.47	0.363333	124.087
mmu-miR-499-5p	mmu-mir-499	miRBase	0.99	10.54	4.12	7.73	19.8	16.04	3.38	2.47	2.23	9.87	2.69333
mmu-miR-505-5p	mmu-mir-505	miRBase	0.99	0	0	0	0.25	0	0	3.46	1.49	0.206667	1.65
mmu-miR-5124a	mmu-mir-5124a	miRBase	0.99	0	0	0.32	0	0	0	0	0	0.218333	0
mmu-miR-1195	mmu-mir-1195	miRBase	0.87	5.27	0.63	0	0	0.18	1.27	1.48	4.84	1.15833	2.53
mmu-miR-3962	mmu-mir-3962	miRBase	0.87	10.54	0.63	1.29	0.25	0.36	1.27	1.98	2.98	2.32333	2.07667
mmu-miR-466d-5p	mmu-mir-466d	miRBase	0.87	0	1.58	1.29	1.78	1.09	0	1.24	0.74	1.10167	0.66
mmu-miR-466n-5p	mmu-mir-466n	miRBase	0.87	0	1.58	1.29	1.78	1.09	0	1.24	0.74	1.10167	0.66
mmu-miR-467e-3p	mmu-mir-467e	miRBase	0.78	0.88	2.58	1.05	1.52	1.06	1.83	1.07	0.06	1.31167	0.986667
mmu-let-7g-3p	mmu-let-7g	miRBase	0.74	0	0.32	0.64	2.28	2.55	0	0.49	1.49	1.08833	0.66
mmu-miR-1196-5p	mmu-mir-1196	miRBase	0.74	0	1.27	0.97	1.02	0.36	0.85	1.24	4.09	0.726667	2.06
mmu-miR-128-1-5p	mmu-mir-128-1	miRBase	0.74	31.62	0.32	0.32	0	0.36	0.85	0.99	0.74	5.56	0.86
mmu-miR-186-3p	mmu-mir-186	miRBase	0.74	0	0.32	0.97	1.02	0.36	0	1.48	1.49	0.568333	0.99
mmu-miR-1933-5p	mmu-mir-1933	miRBase	0.74	0	0	0	0	0.36	0	0	0	0.183333	0
mmu-miR-1950	mmu-mir-1950	miRBase	0.74	0	1.27	0.97	1.27	0.36	0	0	0	0.768333	0
mmu-miR-1969	mmu-mir-1969	miRBase	0.74	0	0.32	0.64	0.25	0	1.69	0.49	2.23	0.325	1.47
mmu-miR-200c-3p	mmu-mir-200c	miRBase	0.74	10.54	0.95	0.32	0.25	0.73	0.85	1.73	0.37	2.255	0.983333
mmu-miR-3061-3p	mmu-mir-3061	miRBase	0.74	0	0.95	1.29	1.52	1.46	0	0	0.74	0.993333	0.246667
mmu-miR-3082-5p	mmu-mir-3082	miRBase	0.74	0	0	0.67	0	0.36	0.85	0.53	0.8	0.295	0.726667
mmu-miR-3091-3p	mmu-mir-3091	miRBase	0.74	0	1.27	0	0.51	0.36	1.69	0.99	0	0.48	0.893333
mmu-miR-3097-3p	mmu-mir-3097	miRBase	0.74	0	0.32	0.32	0	1.09	0	0.49	0	0.411667	0.163333
mmu-miR-3102-5p	mmu-mir-3102	miRBase	0.74	0	0.32	0.32	0	0	0	0	0	0.23	0
mmu-miR-3473d	mmu-mir-3473d	miRBase	0.74	0	3.8	0.64	1.27	1.09	0	0	0	1.25667	0
mmu-miR-3474	mmu-mir-3474	miRBase	0.74	10.54	1.27	1.61	1.27	0.73	0.85	1.48	0	2.69333	0.776667
mmu-miR-411-5p	mmu-mir-411	miRBase	0.74	10.54	6.02	1.61	1.27	1.82	4615.34	5331.1	3645.45	3.66667	4530.63
mmu-miR-434-5p	mmu-mir-434	miRBase	0.74	0	0	0.97	0	0.36	2679.6	2485.87	2260.08	0.345	2475.18
mmu-miR-5100	mmu-mir-5100	miRBase	0.74	0	0.32	0.64	0.25	0	1.69	5.93	2.98	0.325	3.53333
mmu-miR-5125	mmu-mir-5125	miRBase	0.74	0	0.32	0.97	0.76	0.73	0.85	0.99	0	0.586667	0.613333
mmu-miR-712-3p	mmu-mir-712	miRBase	0.74	179.16	0	0.32	0	0.36	0	0.49	1.49	30.0967	0.66
mmu-miR-871-3p	mmu-mir-871	miRBase	0.74	0	1.58	2.58	11.67	6.93	0	0	0	3.91667	0
mmu-miR-411-3p	mmu-mir-411	miRBase	0.62	0	0.32	0	0	0	193.15	197.23	164.52	0.156667	184.967
mmu-miR-467b-3p	mmu-mir-467b	miRBase	0.51	0	0.05	0.32	0	0	0	0	0	0.146667	0
mmu-miR-1198-3p	mmu-mir-1198	miRBase	0.5	0	0	0.32	0.25	0	0	0.99	0.74	0.178333	0.576667
mmu-miR-129-5p	mmu-mir-129-1	miRBase	0.5	0	0.16	0.16	0	0	3.38	1.73	4.84	0.136667	3.31667
mmu-miR-129-5p	mmu-mir-129-2	miRBase	0.5	0	0.16	0.16	0	0	3.38	1.73	4.84	0.136667	3.31667
mmu-miR-133a-3p	mmu-mir-133a-1	miRBase	0.5	0	2.59	2.36	2.24	2.73	16.06	14.42	25.19	1.73667	18.5567
mmu-miR-133a-3p	mmu-mir-133a-2	miRBase	0.5	0	2.59	2.36	2.24	2.73	16.06	14.42	25.19	1.73667	18.5567
mmu-miR-138-5p	mmu-mir-138-2	miRBase	0.5	0	0.79	0.81	0.63	0.18	0.85	1.24	1.49	0.485	1.19333
mmu-miR-1935	mmu-mir-1935	miRBase	0.5	0	0.32	0.97	0.25	0	0	0.49	2.23	0.34	0.906667
mmu-miR-194-2-3p	mmu-mir-194-2	miRBase	0.5	0	0.63	1.61	0.51	2.19	0	1.98	0.74	0.906667	0.906667
mmu-miR-1958	mmu-mir-1958	miRBase	0.5	0	0.95	1.29	0.25	0	0	0.49	0.74	0.498333	0.41
mmu-miR-200a-3p	mmu-mir-200a	miRBase	0.5	0	0.63	0.32	1.52	0.36	10.99	3.95	4.47	0.555	6.47
mmu-miR-205-5p	mmu-mir-205	miRBase	0.5	0	3.49	2.58	2.79	2.55	0.85	1.98	1.49	1.985	1.44
mmu-miR-215-5p	mmu-mir-215	miRBase	0.5	0	0.63	1.29	0	0.36	0	0.99	2.23	0.463333	1.07333
mmu-miR-218-1-3p	mmu-mir-218-1	miRBase	0.5	0	1.58	1.45	2.54	1.82	0.85	1.48	0	1.315	0.776667
mmu-miR-297c-5p	mmu-mir-297c	miRBase	0.5	0	1.61	0.81	1.02	1.09	0	0.74	0	0.838333	0.246667
mmu-miR-298-3p	mmu-mir-298	miRBase	0.5	0	1.27	0.97	1.52	0.73	1.69	0	2.98	0.831667	1.55667
mmu-miR-300-3p	mmu-mir-300	miRBase	0.5	0	0.63	0.64	0.25	1.09	861.78	936.46	722.09	0.518333	840.11
mmu-miR-3058-3p	mmu-mir-3058	miRBase	0.5	0	1.27	0.32	0.25	1.09	0.85	0.49	0.74	0.571667	0.693333
mmu-miR-3060-3p	mmu-mir-3060	miRBase	0.5	10.54	1.9	0.97	2.03	1.09	0	0.99	0	2.83833	0.33
mmu-miR-3061-5p	mmu-mir-3061	miRBase	0.5	0	1.27	0.97	0.51	1.46	0	0	1.49	0.785	0.496667
mmu-miR-3079-5p	mmu-mir-3079	miRBase	0.5	31.62	0.63	0	0.25	1.09	1.69	0	0	5.68167	0.563333
mmu-miR-3083-5p	mmu-mir-3083	miRBase	0.5	0	0	0.64	1.02	1.09	1.69	0.99	0.74	0.541667	1.14
mmu-miR-3103-3p	mmu-mir-3103	miRBase	0.5	0	0	1.61	0.51	0.36	1.69	0	2.98	0.496667	1.55667
mmu-miR-3105-3p	mmu-mir-3105	miRBase	0.5	0	0	0	0	0	0.85	0	0	0.0833333	0.283333
mmu-miR-3107-3p	mmu-mir-3107	miRBase	0.5	0	0.48	0	0.13	0	0.85	0	0.37	0.185	0.406667
mmu-miR-3110-5p	mmu-mir-3110	miRBase	0.5	0	0.32	0.32	1.02	0	3.38	0.99	2.23	0.36	2.2
mmu-miR-34a-3p	mmu-mir-34a	miRBase	0.5	0	2.22	0	1.02	0	0.85	0	0.74	0.623333	0.53
mmu-miR-382-3p	mmu-mir-382	miRBase	0.5	0	0	0.64	0.25	0	551.14	617.88	334.99	0.231667	501.337
mmu-miR-409-5p	mmu-mir-409	miRBase	0.5	0	0	0.32	0	0	224.85	231.34	165.26	0.136667	207.15
mmu-miR-449b	mmu-mir-449b	miRBase	0.5	0	0	0.48	0.76	1.09	0	0	0	0.471667	0
mmu-miR-466n-3p	mmu-mir-466n	miRBase	0.5	21.08	1.27	0	2.03	0.36	0	0	0.74	4.20667	0.246667
mmu-miR-5097	mmu-mir-5097	miRBase	0.5	21.08	5.39	1.29	1.52	1.09	3.38	3.46	2.23	5.145	3.02333
mmu-miR-5104	mmu-mir-5104	miRBase	0.5	0	0	0	0	0	0	0	0	0.0833333	0
mmu-miR-5105	mmu-mir-5105	miRBase	0.5	0	0	0.32	0.76	1.82	26.2	39.54	46.9	0.566667	37.5467
mmu-miR-5114	mmu-mir-5114	miRBase	0.5	0	2.54	3.22	2.54	1.46	0	0.49	0.74	1.71	0.41
mmu-miR-5119	mmu-mir-5119	miRBase	0.5	0	0	0	0.25	0	0	0	0.74	0.125	0.246667
mmu-miR-5123	mmu-mir-5123	miRBase	0.5	0	0.32	0.16	0.25	0.55	0	0.25	0	0.296667	0.0833333
mmu-miR-5123	mmu-mir-5123	miRBase	0.5	0	0.32	0.16	0.25	0.55	0	0.25	0	0.296667	0.0833333
mmu-miR-5134-5p	mmu-mir-5134	miRBase	0.5	0	0	0.32	0.25	0	0	0.49	0.74	0.178333	0.41
mmu-miR-592-5p	mmu-mir-592	miRBase	0.5	0	0	0	0	0	4.23	3.46	1.49	0.0833333	3.06
mmu-miR-669a-3-3p	mmu-mir-669a-3	miRBase	0.5	32.32	0.65	0.48	0.51	0.73	0.85	0.49	0.42	5.865	0.586667
mmu-miR-669m-3p	mmu-mir-669m-1	miRBase	0.5	0	0.48	0.64	0.25	0.36	0.42	0.25	0	0.371667	0.223333
mmu-miR-669m-3p	mmu-mir-669m-2	miRBase	0.5	0	0.48	0.64	0.25	0.36	0.42	0.25	0	0.371667	0.223333
mmu-miR-669p-3p	mmu-mir-669p-1	miRBase	0.46	1.46	0.86	0.77	1.36	0.86	0.06	0.81	0.21	0.961667	0.36
mmu-miR-669p-3p	mmu-mir-669p-2	miRBase	0.46	1.46	0.86	0.77	1.36	0.86	0.06	0.81	0.21	0.961667	0.36
mmu-miR-3473a	mmu-mir-3473a	miRBase	0.45	35.13	0.58	0.64	0.47	0.55	2.82	3.71	8.62	6.30333	5.05
mmu-miR-466j	mmu-mir-466j	miRBase	0.41	1.62	1.37	0.47	0.36	0.71	0.42	0.99	0.07	0.823333	0.493333
mmu-miR-466m-5p	mmu-mir-466m	miRBase	0.41	1.62	0.71	0.53	0.48	0.42	0	0.1	0.21	0.695	0.103333
mmu-miR-467c-3p	mmu-mir-467c	miRBase	0.41	0	1.16	0.97	0.4	0.58	0.07	0	0.06	0.586667	0.0433333
mmu-miR-669m-5p	mmu-mir-669m-1	miRBase	0.41	1.62	0.66	0.53	0.48	0.42	0	0.1	0.21	0.686667	0.103333
mmu-miR-669m-5p	mmu-mir-669m-2	miRBase	0.41	1.62	0.66	0.53	0.48	0.42	0	0.1	0.21	0.686667	0.103333
mmu-miR-5615-5p	mmu-mir-5615-1	miRBase	0.37	5.27	0.63	0.97	0.63	0.36	0	0.49	0.37	1.37167	0.286667
mmu-miR-5615-5p	mmu-mir-5615-2	miRBase	0.37	5.27	0.63	0.97	0.63	0.36	0	0.49	0.37	1.37167	0.286667
mmu-miR-669e-3p	mmu-mir-669e	miRBase	0.37	0	2.22	0.32	1.14	1.46	0	0	0	0.918333	0
mmu-miR-466o-3p	mmu-mir-466o	miRBase	0.26	0	0	0	0.25	0	0.85	0	0	0.085	0.283333
mmu-miR-101a-5p	mmu-mir-101a	miRBase	0.25	0	0.63	0.32	0.76	0.73	0.85	0	2.23	0.448333	1.02667
mmu-miR-1231-5p	mmu-mir-1231	miRBase	0.25	0	0.32	0.32	0.76	0.73	0	0.49	0	0.396667	0.163333
mmu-miR-1249-5p	mmu-mir-1249	miRBase	0.25	0	0.32	0	0	0	0.85	0	0	0.095	0.283333
mmu-miR-127-5p	mmu-mir-127	miRBase	0.25	0	0	0	0.25	0	852.91	857.62	582.14	0.0833333	764.223
mmu-miR-141-3p	mmu-mir-141	miRBase	0.25	0	0	0	0	0	0.85	0	0	0.0416667	0.283333
mmu-miR-142-3p	mmu-mir-142	miRBase	0.25	0	0	0	0.25	0.36	49.87	37.07	64.02	0.143333	50.32
mmu-miR-144-3p	mmu-mir-144	miRBase	0.25	0	0	0	0	0.73	23.67	38.06	46.9	0.163333	36.21
mmu-miR-145b	mmu-mir-145b	miRBase	0.25	0	0.32	0.32	0.76	0.91	0.42	0	0	0.426667	0.14
mmu-miR-155-3p	mmu-mir-155	miRBase	0.25	0	0.32	0	0	0	0	0	0	0.095	0
mmu-miR-181a-2-3p	mmu-mir-181a-2	miRBase	0.25	0	0	0	0	0	0	0	0	0.0416667	0
mmu-miR-183-3p	mmu-mir-183	miRBase	0.25	0	0	0	0.25	0	0	0	0	0.0833333	0
mmu-miR-184-3p	mmu-mir-184	miRBase	0.25	31.62	34.23	40.26	38.58	40.84	4.23	5.44	28.29	30.9633	12.6533
mmu-miR-187-5p	mmu-mir-187	miRBase	0.25	0	0.32	0.64	0.51	0	0	0.49	0	0.286667	0.163333
mmu-miR-188-3p	mmu-mir-188	miRBase	0.25	0	0	1.61	0	0	0	0	0	0.31	0
mmu-miR-190a-3p	mmu-mir-190a	miRBase	0.25	0	0.63	0	0	0	0	0	0.74	0.146667	0.246667
mmu-miR-1927	mmu-mir-1927	miRBase	0.25	0	0	0	0.25	0	1.69	2.47	0.74	0.0833333	1.63333
mmu-miR-1929-5p	mmu-mir-1929	miRBase	0.25	0	0.95	0.64	0.51	0.36	0	0.99	0.74	0.451667	0.576667
mmu-miR-1932	mmu-mir-1932	miRBase	0.25	0	0.32	0	0	0	0	0	0	0.095	0
mmu-miR-194-1-3p	mmu-mir-194-1	miRBase	0.25	0	0	0	0	0	0	0	0	0.0416667	0
mmu-miR-1941-5p	mmu-mir-1941	miRBase	0.25	0	0	0	0.25	0.36	0	0	0	0.143333	0
mmu-miR-1951	mmu-mir-1951	miRBase	0.25	0	0	0	0.25	0	0	0	0	0.0833333	0
mmu-miR-1956	mmu-mir-1956	miRBase	0.25	0	0	0.32	0.25	0.73	0	0	0	0.258333	0
mmu-miR-1961	mmu-mir-1961	miRBase	0.25	0	0.48	0	0	0	0	0	0	0.121667	0
mmu-miR-196b-3p	mmu-mir-196b	miRBase	0.25	0	0.32	0.32	0.51	0.36	0	0	0	0.293333	0
mmu-miR-19b-1-5p	mmu-mir-19b-1	miRBase	0.25	0	0.32	0	0	0	0	0.49	0	0.095	0.163333
mmu-miR-1b-3p	mmu-mir-1b	miRBase	0.25	0	0	0.32	0.25	0.36	0.85	0	0.74	0.196667	0.53
mmu-miR-200b-3p	mmu-mir-200b	miRBase	0.25	10.54	0.32	0.32	0.76	1.82	12.68	9.14	16.01	2.335	12.61
mmu-miR-204-5p	mmu-mir-204	miRBase	0.25	0	2.85	0.32	0.25	0.73	26.2	23.73	5.21	0.733333	18.38
mmu-miR-20a-3p	mmu-mir-20a	miRBase	0.25	0	0.32	0	0.25	0.73	3.38	0.49	2.23	0.258333	2.03333
mmu-miR-211-5p	mmu-mir-211	miRBase	0.25	0	0	0.32	0.25	1.46	0.85	1.48	0.74	0.38	1.02333
mmu-miR-299a-3p	mmu-mir-299a	miRBase	0.25	0	0.32	1.29	0.25	0	483.93	566.23	226.68	0.351667	425.613
mmu-miR-3057-3p	mmu-mir-3057	miRBase	0.25	0	0	0	0	0	0	0	0	0.0416667	0
mmu-miR-3066-3p	mmu-mir-3066	miRBase	0.25	0	0.32	0.64	0.25	0	0	0.49	0.74	0.243333	0.41
mmu-miR-3069-5p	mmu-mir-3069	miRBase	0.25	0	0	0	0	0	0	0.49	0	0.0416667	0.163333
mmu-miR-3074-5p	mmu-mir-3074-1	miRBase	0.25	0	1.58	0.16	0.51	0.55	3.38	6.18	4.84	0.508333	4.8
mmu-miR-3074-5p	mmu-mir-3074-2	miRBase	0.25	0	1.58	0.16	0.51	0.55	3.38	6.18	4.84	0.508333	4.8
mmu-miR-3076-3p	mmu-mir-3076	miRBase	0.25	0	0.32	0	0	0.36	1.69	0	0	0.155	0.563333
mmu-miR-3077-3p	mmu-mir-3077	miRBase	0.25	0	0.32	0.32	0.25	0	0	0.49	0	0.19	0.163333
mmu-miR-3086-5p	mmu-mir-3086	miRBase	0.25	0	0	0.97	0.25	0.36	0	0	0	0.305	0
mmu-miR-3112-3p	mmu-mir-3112	miRBase	0.25	0	0	0.32	0.25	0	0	0.49	0.74	0.136667	0.41
mmu-miR-33-3p	mmu-mir-33	miRBase	0.25	0	1.9	0.64	1.78	0	2.54	1.48	2.98	0.761667	2.33333
mmu-miR-340-5p	mmu-mir-340	miRBase	0.25	10.54	0.95	0	0.51	0	3048.15	2936.67	2284.64	2.04167	2756.49
mmu-miR-344d-3p	mmu-mir-344d-1	miRBase	0.25	0	0.11	0	0	0	0	0.16	0.25	0.06	0.136667
mmu-miR-344d-3p	mmu-mir-344d-2	miRBase	0.25	0	0.11	0	0	0	0	0.16	0.25	0.06	0.136667
mmu-miR-344d-3p	mmu-mir-344d-3	miRBase	0.25	0	0.11	0	0	0	0	0.16	0.25	0.06	0.136667
mmu-miR-369-3p	mmu-mir-369	miRBase	0.25	0	0.63	0	0	0	160.61	183.39	73.7	0.146667	139.233
mmu-miR-370-3p	mmu-mir-370	miRBase	0.25	0	0	0	0	0	537.61	533.36	239.7	0.0416667	436.89
mmu-miR-375-3p	mmu-mir-375	miRBase	0.25	0	1.58	0.97	0.76	3.28	0	0.99	0	1.14	0.33
mmu-miR-376c-3p	mmu-mir-376c	miRBase	0.25	0	0.63	0.32	0	0	107.35	114.18	58.81	0.2	93.4467
mmu-miR-382-5p	mmu-mir-382	miRBase	0.25	0	0.32	0.32	0.25	0.36	947.58	1114.66	754.85	0.25	939.03
mmu-miR-409-3p	mmu-mir-409	miRBase	0.25	0	0.63	0	0.25	0	198.65	222.44	171.22	0.188333	197.437
mmu-miR-434-3p	mmu-mir-434	miRBase	0.25	0	0	0	0.25	0	1644.95	1645.05	754.85	0.0833333	1348.28
mmu-miR-465b-5p	mmu-mir-465b-1	miRBase	0.25	0	0.79	0.97	2.16	2.01	0	0	0	1.03	0
mmu-miR-465b-5p	mmu-mir-465b-2	miRBase	0.25	0	0.79	0.97	2.16	2.01	0	0	0	1.03	0
mmu-miR-495-3p	mmu-mir-495	miRBase	0.25	0	0.32	0.64	0.25	0	193.57	159.66	102.73	0.243333	151.987
mmu-miR-5106	mmu-mir-5106	miRBase	0.25	0	0	0	0	0	0.85	0.49	0.74	0.0416667	0.693333
mmu-miR-542-5p	mmu-mir-542	miRBase	0.25	0	1.27	2.9	4.06	2.19	5.07	6.92	15.63	1.77833	9.20667
mmu-miR-5616-3p	mmu-mir-5616	miRBase	0.25	0	0.32	0	0	0	0	0	0.74	0.095	0.246667
mmu-miR-5621-3p	mmu-mir-5621	miRBase	0.25	0	0.32	0	0	0	0	0	0	0.095	0
mmu-miR-5622-5p	mmu-mir-5622	miRBase	0.25	0	0	0	0	0	0	0	0	0.0416667	0
mmu-miR-5627-3p	mmu-mir-5627	miRBase	0.25	0	0	0	0	0	0	0	0	0.0416667	0
mmu-miR-615-5p	mmu-mir-615	miRBase	0.25	0	0	0.32	0.25	0	0	0	0	0.136667	0
mmu-miR-6412	mmu-mir-6412	miRBase	0.25	0	0.63	0	0.76	0.36	0.85	0	0.74	0.333333	0.53
mmu-miR-676-5p	mmu-mir-676	miRBase	0.25	0	0	0	0.25	0	65.09	52.89	69.23	0.0833333	62.4033
mmu-miR-677-3p	mmu-mir-677	miRBase	0.25	0	0.63	0.32	0.51	0.73	0.85	0.99	0.74	0.406667	0.86
mmu-miR-696	mmu-mir-696	miRBase	0.25	0	0	0	0	0.36	4.23	2.47	13.4	0.101667	6.7
mmu-miR-701-3p	mmu-mir-701	miRBase	0.25	0	0.63	0.32	0	0	0	0	0	0.2	0
mmu-miR-702-3p	mmu-mir-702	miRBase	0.25	0	0	0	0	0	0.85	0.99	0	0.0416667	0.613333
mmu-miR-704	mmu-mir-704	miRBase	0.25	0	1.58	0.97	0.51	1.82	0.85	0.99	2.23	0.855	1.35667
mmu-miR-712-5p	mmu-mir-712	miRBase	0.25	0	0.32	0	0	0	1.69	1.98	2.23	0.095	1.96667
mmu-miR-802-5p	mmu-mir-802	miRBase	0.25	0	0	1.29	1.27	1.46	0	0	0.74	0.711667	0.246667
mmu-miR-669k-5p	mmu-mir-669k	miRBase	0.17	0	0.16	0	0.04	0.02	0.05	0	0.09	0.065	0.0466667
mmu-miR-130b-3p	mmu-mir-130b	miRBase	0.12	0	0.63	0	0.38	0	9.3	8.9	12.66	0.188333	10.2867
mmu-miR-18b-5p	mmu-mir-18b	miRBase	0.12	0	0	0.32	0	0	0	1.24	2.23	0.0733333	1.15667
mmu-miR-28b	mmu-mir-28b	miRBase	0.12	0	0.48	0.32	0.13	0.18	0	0.25	0	0.205	0.0833333
mmu-miR-301b-3p	mmu-mir-301b	miRBase	0.12	0	0	0	0.25	0	0.85	0.99	1.49	0.0616667	1.11
mmu-miR-3084-5p	mmu-mir-3084-1	miRBase	0.12	0	0.48	0.97	1.9	1.46	0.85	0.49	0	0.821667	0.446667
mmu-miR-3084-3p	mmu-mir-3084-1	miRBase	0.12	0	0.32	0.48	0.51	0.36	0.85	0.99	1.12	0.298333	0.986667
mmu-miR-3084-5p	mmu-mir-3084-2	miRBase	0.12	0	0.48	0.97	1.9	1.46	0.85	0.49	0	0.821667	0.446667
mmu-miR-3084-3p	mmu-mir-3084-2	miRBase	0.12	0	0.32	0.48	0.51	0.36	0.85	0.99	1.12	0.298333	0.986667
mmu-miR-3471	mmu-mir-3471-1	miRBase	0.12	0	0	0.16	0	0	0	0	0	0.0466667	0
mmu-miR-3471	mmu-mir-3471-2	miRBase	0.12	0	0	0.16	0	0	0	0	0	0.0466667	0
mmu-miR-379-3p	mmu-mir-379	miRBase	0.12	0	0	0	0	0	35.93	47.95	32.75	0.02	38.8767
mmu-miR-6395	mmu-mir-6395	miRBase	0.12	0	0	0.16	0.25	0.36	0.42	1.24	0	0.148333	0.553333
mmu-miR-669d-3p	mmu-mir-669d	miRBase	0.12	0	0.48	0.11	0.08	0	0	0	0	0.131667	0
mmu-miR-669d-2-3p	mmu-mir-669d	miRBase	0.12	0	0.58	0.11	0.08	0	0	0	0	0.148333	0
mmu-miR-669d-3p	mmu-mir-669d-2	miRBase	0.12	0	0.48	0.11	0.08	0	0	0	0	0.131667	0
mmu-miR-669d-2-3p	mmu-mir-669d-2	miRBase	0.12	0	0.58	0.11	0.08	0	0	0	0	0.148333	0
mmu-miR-465a-3p	mmu-mir-465a	miRBase	0.1	0	0.13	0.13	0.41	0.29	0.17	0	0	0.176667	0.0566667
mmu-miR-465b-3p	mmu-mir-465b-1	miRBase	0.1	0	0.13	0.13	0.41	0.29	0.17	0	0	0.176667	0.0566667
mmu-miR-465b-3p	mmu-mir-465b-2	miRBase	0.1	0	0.13	0.13	0.41	0.29	0.17	0	0	0.176667	0.0566667
mmu-miR-465c-3p	mmu-mir-465c-1	miRBase	0.1	0	0.13	0.13	0.41	0.29	0.17	0	0	0.176667	0.0566667
mmu-miR-465c-3p	mmu-mir-465c-2	miRBase	0.1	0	0.13	0.13	0.41	0.29	0.17	0	0	0.176667	0.0566667
mmu-miR-9-3p	mmu-mir-9-1	miRBase	0.08	0	0.32	1.07	0.76	1.09	1.13	0.99	0.99	0.553333	1.03667
mmu-miR-9-3p	mmu-mir-9-2	miRBase	0.08	0	0.32	1.07	0.76	1.09	1.13	0.99	0.99	0.553333	1.03667
mmu-miR-9-3p	mmu-mir-9-3	miRBase	0.08	0	0.32	1.07	0.76	1.09	1.13	0.99	1.74	0.553333	1.28667
mmu-miR-466l-5p	mmu-mir-466l	miRBase	0.02	0	0	0	0.02	0	0	0	0	0.00666667	0
mmu-miR-101b-5p	mmu-mir-101b	miRBase	0	0	0.32	0	0	0	0	0	0	0.0533333	0
mmu-miR-103-1-5p	mmu-mir-103-1	miRBase	0	0	0	0	0	0	0	0	0	0	0
mmu-miR-103-2-5p	mmu-mir-103-2	miRBase	0	0	0.32	0	0.25	0	0.85	0.25	0	0.095	0.366667
mmu-miR-105	mmu-mir-105	miRBase	0	0	0	0	0	0	0	0	0	0	0
mmu-miR-106a-3p	mmu-mir-106a	miRBase	0	0	0	0	0	0	0	0	0	0	0
mmu-miR-107-5p	mmu-mir-107	miRBase	0	0	0	0	0	0	0	0.25	0	0	0.0833333
mmu-miR-10b-3p	mmu-mir-10b	miRBase	0	0	0	0	0	0	0	0.99	2.23	0	1.07333
mmu-miR-1186a	mmu-mir-1186a	miRBase	0	0	0	0.32	0.25	0.18	0	0.25	1.12	0.125	0.456667
mmu-miR-1186b	mmu-mir-1186b	miRBase	0	0	0	0	0	0	0	0	0	0	0
mmu-miR-1188-5p	mmu-mir-1188	miRBase	0	0	0	0	0	0	1.69	2.47	0.74	0	1.63333
mmu-miR-1188-3p	mmu-mir-1188	miRBase	0	0	0	0	0	0	0	0	0	0	0
mmu-miR-1190	mmu-mir-1190	miRBase	0	0	0	0	0	0	0	0	0	0	0
mmu-miR-1192	mmu-mir-1192	miRBase	0	0	0	0	0	0	0	0	0	0	0
mmu-miR-1193-5p	mmu-mir-1193	miRBase	0	0	0	0	0	0	11.83	4.94	3.72	0	6.83
mmu-miR-1193-3p	mmu-mir-1193	miRBase	0	0	0	0	0	0	47.34	42.51	34.24	0	41.3633
mmu-miR-1196-3p	mmu-mir-1196	miRBase	0	0	0	0	0	0	0	0	0	0	0
mmu-miR-1197-5p	mmu-mir-1197	miRBase	0	0	0	0	0	0	0	0	0	0	0
mmu-miR-1197-3p	mmu-mir-1197	miRBase	0	0	0	0	0	0	14.37	8.9	5.21	0	9.49333
mmu-miR-1199-5p	mmu-mir-1199	miRBase	0	0	0	0	0	0	0	0	0	0	0
mmu-miR-1199-3p	mmu-mir-1199	miRBase	0	0	0	0	0	0	0	0	0	0	0
mmu-miR-122-3p	mmu-mir-122	miRBase	0	0	0	0	0	0	0	0	0	0	0
mmu-miR-1224-5p	mmu-mir-1224	miRBase	0	0	0	0.64	0.51	0	0	0	0	0.191667	0
mmu-miR-1224-3p	mmu-mir-1224	miRBase	0	0	0	0	0	0	0	0	0	0	0
mmu-miR-1231-3p	mmu-mir-1231	miRBase	0	0	0	0.32	0	0	0	0	0	0.0533333	0
mmu-miR-124-5p	mmu-mir-124-1	miRBase	0	0	0	0	0	0	0	0	0	0	0
mmu-miR-124-3p	mmu-mir-124-1	miRBase	0	0	0	0	0	0	0	0.33	0	0	0.11
mmu-miR-124-5p	mmu-mir-124-2	miRBase	0	0	0	0	0	0	0	0	0	0	0
mmu-miR-124-3p	mmu-mir-124-2	miRBase	0	0	0	0	0	0	0	0.33	0	0	0.11
mmu-miR-124-5p	mmu-mir-124-3	miRBase	0	0	0	0	0	0	0	0	0	0	0
mmu-miR-124-3p	mmu-mir-124-3	miRBase	0	0	0	0	0	0	0	0.33	0	0	0.11
mmu-miR-1251-5p	mmu-mir-1251	miRBase	0	0	0	0	0	0	0.85	0	0	0	0.283333
mmu-miR-1251-3p	mmu-mir-1251	miRBase	0	0	0	0	0	0	0	0	0	0	0
mmu-miR-1264-5p	mmu-mir-1264	miRBase	0	0	0	0	0	0	0	0	0	0	0
mmu-miR-1264-3p	mmu-mir-1264	miRBase	0	0	0	0	0	0	0	0	0	0	0
mmu-miR-128-2-5p	mmu-mir-128-2	miRBase	0	0	0	0	0	0	0.85	0	0.74	0	0.53
mmu-miR-129-1-3p	mmu-mir-129-1	miRBase	0	0	0	0	0	0	0	0.99	1.49	0	0.826667
mmu-miR-129-2-3p	mmu-mir-129-2	miRBase	0	0	0	0	0	0	1.69	0.99	1.49	0	1.39
mmu-miR-1298-3p	mmu-mir-1298	miRBase	0	0	0	0	0	0	0	0	0	0	0
mmu-miR-130c	mmu-mir-130c	miRBase	0	0	0	0	0	0	0	0	0	0	0
mmu-miR-133a-5p	mmu-mir-133a-1	miRBase	0	0	0	0	0.51	0.18	0	0.49	0.37	0.115	0.286667
mmu-miR-133a-5p	mmu-mir-133a-2	miRBase	0	0	0	0	0.51	0.18	0	0.49	0.37	0.115	0.286667
mmu-miR-133b-5p	mmu-mir-133b	miRBase	0	0	0	0	0	0	0	0	0	0	0
mmu-miR-133b-3p	mmu-mir-133b	miRBase	0	0	0.21	0.43	0.08	0.36	2.54	4.78	5.46	0.18	4.26
mmu-miR-133c	mmu-mir-133c	miRBase	0	0	0	0	0	0	0	0	0	0	0
mmu-miR-134-5p	mmu-mir-134	miRBase	0	0	1.27	0.97	0.51	0.36	814.02	999.98	586.61	0.518333	800.203
mmu-miR-134-3p	mmu-mir-134	miRBase	0	0	0	0	0	0	5.92	4.45	2.23	0	4.2
mmu-miR-135a-5p	mmu-mir-135a-1	miRBase	0	0	0	0	0	0	2.96	5.44	11.17	0	6.52333
mmu-miR-135a-1-3p	mmu-mir-135a-1	miRBase	0	0	0	0	0	0	0	0	0	0	0
mmu-miR-135a-5p	mmu-mir-135a-2	miRBase	0	0	0	0	0	0	2.96	5.44	11.17	0	6.52333
mmu-miR-135a-2-3p	mmu-mir-135a-2	miRBase	0	0	0	0	0	0	0	0.49	2.23	0	0.906667
mmu-miR-135b-3p	mmu-mir-135b	miRBase	0	0	0	0	0	0	0	0	0	0	0
mmu-miR-136-5p	mmu-mir-136	miRBase	0	0	0	0	0	0	336.43	341.07	206.21	0	294.57
mmu-miR-136-3p	mmu-mir-136	miRBase	0	0	0	0.64	0.25	1.46	1508.02	1427.06	812.91	0.391667	1249.33
mmu-miR-137-5p	mmu-mir-137	miRBase	0	0	0	0	0	0	0	0	0	0	0
mmu-miR-137-3p	mmu-mir-137	miRBase	0	0	0	0	0	0	0	0	0.74	0	0.246667
mmu-miR-138-1-3p	mmu-mir-138-1	miRBase	0	0	0	0	0	0	0	0	0	0	0
mmu-miR-138-2-3p	mmu-mir-138-2	miRBase	0	0	0	0	0.25	0	0	0	0	0.0416667	0
mmu-miR-141-5p	mmu-mir-141	miRBase	0	0	0	0	0	0	0	0	0	0	0
mmu-miR-142-5p	mmu-mir-142	miRBase	0	0	0	0	0	0.73	21.56	39.05	37.97	0.121667	32.86
mmu-miR-144-5p	mmu-mir-144	miRBase	0	0	0	0	0	0	4.23	6.43	9.68	0	6.78
mmu-miR-146a-3p	mmu-mir-146a	miRBase	0	0	0	0	0	0	0	0.49	0	0	0.163333
mmu-miR-150-3p	mmu-mir-150	miRBase	0	0	0	0	0	0	0	0.49	1.49	0	0.66
mmu-miR-153-5p	mmu-mir-153	miRBase	0	0	0	0	0	0	0	0	0	0	0
mmu-miR-153-3p	mmu-mir-153	miRBase	0	0	0	0	0	0	1.69	0.99	0.74	0	1.14
mmu-miR-154-5p	mmu-mir-154	miRBase	0	0	0.32	0	0	0	100.59	115.17	69.98	0.0533333	95.2467
mmu-miR-154-3p	mmu-mir-154	miRBase	0	0	0	0	0	0	10.99	16.81	5.96	0	11.2533
mmu-miR-181d-3p	mmu-mir-181d	miRBase	0	0	0	0	0	0	0	0.49	0	0	0.163333
mmu-miR-182-3p	mmu-mir-182	miRBase	0	0	0	0.32	0	0	0	0	0	0.0533333	0
mmu-miR-184-5p	mmu-mir-184	miRBase	0	0	0	0	0	0	0	0	0	0	0
mmu-miR-1892	mmu-mir-1892	miRBase	0	0	0	0	0	0	0	0	0	0	0
mmu-miR-1893	mmu-mir-1893	miRBase	0	0	0	0	0	0	0	0	0	0	0
mmu-miR-1894-5p	mmu-mir-1894	miRBase	0	0	0	0	0	0	0	0	0	0	0
mmu-miR-1894-3p	mmu-mir-1894	miRBase	0	0	0	0	0	0	0	0	0	0	0
mmu-miR-1895	mmu-mir-1895	miRBase	0	0	0	0.32	0.51	0.36	0	0	0.74	0.198333	0.246667
mmu-miR-1896	mmu-mir-1896	miRBase	0	0	0	0	0	0	0	0	0	0	0
mmu-miR-1897-5p	mmu-mir-1897	miRBase	0	0	0	0	0	0	0	0	0	0	0
mmu-miR-1897-3p	mmu-mir-1897	miRBase	0	0	0	0	0	0	0	0	0	0	0
mmu-miR-1898	mmu-mir-1898	miRBase	0	0	0	0	0	0	0	0	0	0	0
mmu-miR-1899	mmu-mir-1899	miRBase	0	0	0	0	0	0	0	0	0	0	0
mmu-miR-18b-3p	mmu-mir-18b	miRBase	0	0	0	0	0	0	0	0.49	0	0	0.163333
mmu-miR-1900	mmu-mir-1900	miRBase	0	0	0	0	0	0	0	0	0	0	0
mmu-miR-1901	mmu-mir-1901	miRBase	0	0	0	0	0	0	0	0	0	0	0
mmu-miR-1902	mmu-mir-1902	miRBase	0	0	0.32	0	0	0	0	0	0	0.0533333	0
mmu-miR-1903	mmu-mir-1903	miRBase	0	0	0	0	0	0	0	0	0	0	0
mmu-miR-1904	mmu-mir-1904	miRBase	0	0	0	0	0	0	0	0	0	0	0
mmu-miR-1905	mmu-mir-1905	miRBase	0	0	0	0	0	0	0	0	0	0	0
mmu-miR-1906	mmu-mir-1906-1	miRBase	0	0	0	0	0	0	0	0	0	0	0
mmu-miR-1906	mmu-mir-1906-2	miRBase	0	0	0	0	0	0	0	0	0	0	0
mmu-miR-1907	mmu-mir-1907	miRBase	0	0	0	0	0	0	0	0	0	0	0
mmu-miR-190b-3p	mmu-mir-190b	miRBase	0	0	0	0	0	0	0	0	0	0	0
mmu-miR-1912-5p	mmu-mir-1912	miRBase	0	0	0	0	0	0	0	0	0	0	0
mmu-miR-1912-3p	mmu-mir-1912	miRBase	0	0	0	0	0	0	0	0	0	0	0
mmu-miR-192-3p	mmu-mir-192	miRBase	0	0	0	0.32	0	0	0.85	0	0	0.0533333	0.283333
mmu-miR-1928	mmu-mir-1928	miRBase	0	0	0	0	0	0	0	0	0	0	0
mmu-miR-1929-3p	mmu-mir-1929	miRBase	0	0	0	0	0	0	0	0	0	0	0
mmu-miR-1930-5p	mmu-mir-1930	miRBase	0	0	0.95	0.32	0	0.36	0	0.49	0	0.271667	0.163333
mmu-miR-1930-3p	mmu-mir-1930	miRBase	0	0	0.32	0.64	0	0.36	0.85	0	0	0.22	0.283333
mmu-miR-1936	mmu-mir-1936	miRBase	0	0	0	0	0	0	0	0	0	0	0
mmu-miR-1938	mmu-mir-1938	miRBase	0	0	0	0	0	0	0	0	0.74	0	0.246667
mmu-miR-1942	mmu-mir-1942	miRBase	0	0	0	0	0	0	0	0	0	0	0
mmu-miR-1946b	mmu-mir-1946b	miRBase	0	0	0.32	0	0	0	0	0	0	0.0533333	0
mmu-miR-1947-3p	mmu-mir-1947	miRBase	0	0	0	0	0	0	0	0	0	0	0
mmu-miR-1948-3p	mmu-mir-1948	miRBase	0	0	0.32	0	0.25	0	0	0	0.74	0.095	0.246667
mmu-miR-1952	mmu-mir-1952	miRBase	0	0	0	0	0	0	0	0	0	0	0
mmu-miR-1954	mmu-mir-1954	miRBase	0	0	0	0	0	0	0	0	0.74	0	0.246667
mmu-miR-1957b	mmu-mir-1957b	miRBase	0	0	0	0	0	0	0	0	0	0	0
mmu-miR-195b	mmu-mir-195b	miRBase	0	0	0	0	0.13	0	0	0	0	0.0216667	0
mmu-miR-1962	mmu-mir-1962	miRBase	0	0	0	0	0	0	0	0	0	0	0
mmu-miR-1963	mmu-mir-1963	miRBase	0	0	0	0	0	0	0	0	0	0	0
mmu-miR-1964-5p	mmu-mir-1964	miRBase	0	0	0	0	0	0	0	0	0	0	0
mmu-miR-1966-5p	mmu-mir-1966	miRBase	0	0	0.32	0	0	0	0	0	0	0.0533333	0
mmu-miR-1966-3p	mmu-mir-1966	miRBase	0	0	0	0	1.27	1.09	0	0	0	0.393333	0
mmu-miR-1967	mmu-mir-1967	miRBase	0	0	0	0	0	0	0	0	0	0	0
mmu-miR-1968-5p	mmu-mir-1968	miRBase	0	0	0	0	0	0	0.85	0.99	0	0	0.613333
mmu-miR-1968-3p	mmu-mir-1968	miRBase	0	0	0	0	0	0	0	0	0	0	0
mmu-miR-196a-1-3p	mmu-mir-196a-1	miRBase	0	0	0.32	0	0	0.36	0	0	0	0.113333	0
mmu-miR-1970	mmu-mir-1970	miRBase	0	0	0	0	0	0.36	0	0	0	0.06	0
mmu-miR-1971	mmu-mir-1971	miRBase	0	0	0	0	0	0	0	0	0	0	0
mmu-miR-1982-5p	mmu-mir-1982	miRBase	0	0	0	0.32	0	0	0.85	0	0	0.0533333	0.283333
mmu-miR-19a-5p	mmu-mir-19a	miRBase	0	0	0	0	0	0	0	0	0	0	0
mmu-miR-19b-2-5p	mmu-mir-19b-2	miRBase	0	0	0	0	0	0	0	0	0	0	0
mmu-miR-1a-1-5p	mmu-mir-1a-1	miRBase	0	0	0	0	0	0	0	0	0	0	0
mmu-miR-1a-2-5p	mmu-mir-1a-2	miRBase	0	0	0	0	0	0	0	0	0	0	0
mmu-miR-1b-5p	mmu-mir-1b	miRBase	0	0	0.63	0	0.25	0	0	0	0	0.146667	0
mmu-miR-200a-5p	mmu-mir-200a	miRBase	0	0	0	0	0.25	0	0	0	0.74	0.0416667	0.246667
mmu-miR-200b-5p	mmu-mir-200b	miRBase	0	0	0	0	0	0	0	0	0	0	0
mmu-miR-200c-5p	mmu-mir-200c	miRBase	0	0	0	0	0	0	0	0	0	0	0
mmu-miR-201-5p	mmu-mir-201	miRBase	0	0	0	0	0	0	0	0	0	0	0
mmu-miR-201-3p	mmu-mir-201	miRBase	0	0	0	0	0	0	0	0	0	0	0
mmu-miR-202-5p	mmu-mir-202	miRBase	0	0	0	0	0.25	0	0	0	0	0.0416667	0
mmu-miR-202-3p	mmu-mir-202	miRBase	0	0	0	0	0	0	0	0	0	0	0
mmu-miR-203-5p	mmu-mir-203	miRBase	0	0	0	0	0	0.36	0	0	0	0.06	0
mmu-miR-204-3p	mmu-mir-204	miRBase	0	0	0	0	0	0	0	0	0	0	0
mmu-miR-205-3p	mmu-mir-205	miRBase	0	0	0	0.32	0	0	0	0	0	0.0533333	0
mmu-miR-206-5p	mmu-mir-206	miRBase	0	0	0	0	0	0	0	0	0	0	0
mmu-miR-207	mmu-mir-207	miRBase	0	0	0	0	0	0	0	0	0	0	0
mmu-miR-208a-5p	mmu-mir-208a	miRBase	0	0	0	0	0	0	0	0	0	0	0
mmu-miR-208a-3p	mmu-mir-208a	miRBase	0	0	0	0	0	0	0	0	0	0	0
mmu-miR-208b-5p	mmu-mir-208b	miRBase	0	0	0	0	0	0	0	0	0	0	0
mmu-miR-208b-3p	mmu-mir-208b	miRBase	0	0	0	0	0	0	0	0	0	0	0
mmu-miR-20b-3p	mmu-mir-20b	miRBase	0	0	0	0	0	0	0.85	0	0	0	0.283333
mmu-miR-211-3p	mmu-mir-211	miRBase	0	0	0	0	0	0	0	0	0	0	0
mmu-miR-2136	mmu-mir-2136	miRBase	0	0	0	0	0	0	0	0	0	0	0
mmu-miR-2137	mmu-mir-2137	miRBase	0	10.54	1.58	3.54	3.55	1.46	21.13	22.24	51.37	3.445	31.58
mmu-miR-2139	mmu-mir-2139	miRBase	0	0	0	0	0	0	0	0	0	0	0
mmu-miR-215-3p	mmu-mir-215	miRBase	0	0	0	0	0	0	0	0.49	0	0	0.163333
mmu-miR-216a-5p	mmu-mir-216a	miRBase	0	0	0	0	0	0	3.38	6.43	11.17	0	6.99333
mmu-miR-216a-3p	mmu-mir-216a	miRBase	0	0	0	0	0.25	0	0	1.48	2.98	0.0416667	1.48667
mmu-miR-216b-5p	mmu-mir-216b	miRBase	0	0	0	0	0	0	4.23	17.3	20.84	0	14.1233
mmu-miR-216b-3p	mmu-mir-216b	miRBase	0	0	0	0	0	0	0	1.48	1.49	0	0.99
mmu-miR-217-5p	mmu-mir-217	miRBase	0	0	0	0	0	0	8.45	52.89	82.63	0	47.99
mmu-miR-217-3p	mmu-mir-217	miRBase	0	0	0	0	0	0	0	1.48	0.74	0	0.74
mmu-miR-218-2-3p	mmu-mir-218-2	miRBase	0	0	0	0	0	0	0.85	0.49	0.74	0	0.693333
mmu-miR-2183	mmu-mir-2183	miRBase	0	0	0	0	0	0	0	0	0	0	0
mmu-miR-219-5p	mmu-mir-219-2	miRBase	0	0	0.16	0.81	1.14	0.73	0	0.74	0.74	0.473333	0.493333
mmu-miR-219-2-3p	mmu-mir-219-2	miRBase	0	0	0	0	0.25	0.73	0	0	0	0.163333	0
mmu-miR-223-5p	mmu-mir-223	miRBase	0	0	0	0	0	0	5.07	2.97	3.72	0	3.92
mmu-miR-223-3p	mmu-mir-223	miRBase	0	0	0	0	0	0.36	39.73	29.16	32.75	0.06	33.88
mmu-miR-224-3p	mmu-mir-224	miRBase	0	0	0	0	0	0	0	0	0	0	0
mmu-miR-26a-1-3p	mmu-mir-26a-1	miRBase	0	0	0.32	0	0.25	0.73	0	0	0.74	0.216667	0.246667
mmu-miR-2861	mmu-mir-2861	miRBase	0	0	0	0	0	0	0	0	0	0	0
mmu-miR-290-5p	mmu-mir-290	miRBase	0	0	0	0	0	0	0	0	0	0	0
mmu-miR-290-3p	mmu-mir-290	miRBase	0	0	0	0	0	0	0	0	0	0	0
mmu-miR-291a-5p	mmu-mir-291a	miRBase	0	0	0	0	0	0	0	0	0	0	0
mmu-miR-291a-3p	mmu-mir-291a	miRBase	0	0	0	0	0	0	0.85	0	0.74	0	0.53
mmu-miR-291b-5p	mmu-mir-291b	miRBase	0	0	0	0	0	0	0	0	0	0	0
mmu-miR-291b-3p	mmu-mir-291b	miRBase	0	0	0	0	0	0	0	0	0	0	0
mmu-miR-292-5p	mmu-mir-292	miRBase	0	0	0	0	0	0	0	0	0	0	0
mmu-miR-292-3p	mmu-mir-292	miRBase	0	0	0	0	0	0	0	0	0	0	0
mmu-miR-293-5p	mmu-mir-293	miRBase	0	0	0	0	0	0	0	0	0	0	0
mmu-miR-293-3p	mmu-mir-293	miRBase	0	0	0	0	0	0	0.85	0	0	0	0.283333
mmu-miR-294-5p	mmu-mir-294	miRBase	0	0	0	0	0	0	0	0	0	0	0
mmu-miR-294-3p	mmu-mir-294	miRBase	0	0	0	0	0	0	0.85	0	0	0	0.283333
mmu-miR-295-5p	mmu-mir-295	miRBase	0	0	0	0	0	0	0	0	0	0	0
mmu-miR-295-3p	mmu-mir-295	miRBase	0	0	0	0	0	0	0	0	0	0	0
mmu-miR-299a-5p	mmu-mir-299a	miRBase	0	0	0	0	0	0	103.97	91.45	34.24	0	76.5533
mmu-miR-299b-5p	mmu-mir-299b	miRBase	0	0	0	0	0	0	0	0	0	0	0
mmu-miR-299b-3p	mmu-mir-299b	miRBase	0	0	0	0	0	0	0.42	1.24	2.61	0	1.42333
mmu-miR-300-5p	mmu-mir-300	miRBase	0	0	0	0	0	0	8.45	9.89	5.96	0	8.1
mmu-miR-301b-5p	mmu-mir-301b	miRBase	0	0	0	0	0	0	0	0.99	0.74	0	0.576667
mmu-miR-302a-5p	mmu-mir-302a	miRBase	0	0	0	0	0	0	0	0	0.74	0	0.246667
mmu-miR-302a-3p	mmu-mir-302a	miRBase	0	0	0	0	0	0	0	0	0	0	0
mmu-miR-302b-5p	mmu-mir-302b	miRBase	0	0	0	0	0	0	0	0	0	0	0
mmu-miR-302b-3p	mmu-mir-302b	miRBase	0	0	0	0	0	0	0	0	0.74	0	0.246667
mmu-miR-302c-5p	mmu-mir-302c	miRBase	0	0	0	0	0	0	0	0	0	0	0
mmu-miR-302c-3p	mmu-mir-302c	miRBase	0	0	0	0	0	0	0	0	0	0	0
mmu-miR-302d-5p	mmu-mir-302d	miRBase	0	0	0	0	0	0	0	0	0	0	0
mmu-miR-302d-3p	mmu-mir-302d	miRBase	0	0	0	0	0	0	0	0	0	0	0
mmu-miR-3058-5p	mmu-mir-3058	miRBase	0	0	0.95	0.32	0.25	0.73	0	0	0	0.375	0
mmu-miR-3059-5p	mmu-mir-3059	miRBase	0	0	0	0	0	0	2.54	1.48	0.74	0	1.58667
mmu-miR-3059-3p	mmu-mir-3059	miRBase	0	0	0	0	0	0	0	0	0	0	0
mmu-miR-3060-5p	mmu-mir-3060	miRBase	0	0	0	0	0	0	0	0	0	0	0
mmu-miR-3062-5p	mmu-mir-3062	miRBase	0	0	0.32	0	0	1.46	0.85	0	1.49	0.296667	0.78
mmu-miR-3062-3p	mmu-mir-3062	miRBase	0	0	0	0	0	0	0	0	0	0	0
mmu-miR-3063-5p	mmu-mir-3063	miRBase	0	0	0	0	0	0	0	0	0	0	0
mmu-miR-3063-3p	mmu-mir-3063	miRBase	0	0	0	0	0.25	0	0.85	0.49	0	0.0416667	0.446667
mmu-miR-3064-3p	mmu-mir-3064	miRBase	0	0	0	0	0.51	0	0	0.49	0	0.085	0.163333
mmu-miR-3065-5p	mmu-mir-3065	miRBase	0	0	0	0	0	0	0	0	0	0	0
mmu-miR-3065-3p	mmu-mir-3065	miRBase	0	0	0	0	0	0	0	0	0	0	0
mmu-miR-3067-5p	mmu-mir-3067	miRBase	0	0	0	0	0	0	0	0	0	0	0
mmu-miR-3067-3p	mmu-mir-3067	miRBase	0	0	0	0	0	0	0	0	0	0	0
mmu-miR-3069-3p	mmu-mir-3069	miRBase	0	0	0.32	0	0.51	0	0	0.49	0	0.138333	0.163333
mmu-miR-3070a-5p	mmu-mir-3070a	miRBase	0	0	0	0	0	0	0.42	0	0	0	0.14
mmu-miR-3070a-3p	mmu-mir-3070a	miRBase	0	0	0	0	0	0	0	0	0.74	0	0.246667
mmu-miR-3070b-5p	mmu-mir-3070b	miRBase	0	0	0	0	0	0	0.42	0	0	0	0.14
mmu-miR-3070b-3p	mmu-mir-3070b	miRBase	0	0	0	0	0	0	0.85	0	0	0	0.283333
mmu-miR-3071-5p	mmu-mir-3071	miRBase	0	0	0	0	0	0	0	0	0	0	0
mmu-miR-3071-3p	mmu-mir-3071	miRBase	0	0	0	0	0	0	0	0	0	0	0
mmu-miR-3072-5p	mmu-mir-3072	miRBase	0	0	0	0	0	0	0	2.97	0	0	0.99
mmu-miR-3072-3p	mmu-mir-3072	miRBase	0	0	0	0	0	0	34.66	34.6	31.27	0	33.51
mmu-miR-3073a-5p	mmu-mir-3073a	miRBase	0	0	0	0	0	0	0	0	0	0	0
mmu-miR-3073a-3p	mmu-mir-3073a	miRBase	0	0	0	0	0	0	0	0	0.74	0	0.246667
mmu-miR-3073b-5p	mmu-mir-3073b	miRBase	0	0	0	0	0	0	0	0	0	0	0
mmu-miR-3073b-3p	mmu-mir-3073b	miRBase	0	0	0	0	0	0	0	0	0	0	0
mmu-miR-3074-1-3p	mmu-mir-3074-1	miRBase	0	21.08	0.32	0.32	0.25	0.73	2.54	0.49	0.74	3.78333	1.25667
mmu-miR-3074-2-3p	mmu-mir-3074-2	miRBase	0	0	0	0.64	0	0	0	0	0	0.106667	0
mmu-miR-3075-5p	mmu-mir-3075	miRBase	0	0	0	0	0	0	0	0.49	0	0	0.163333
mmu-miR-3075-3p	mmu-mir-3075	miRBase	0	0	0	0	0	0	0	0	0	0	0
mmu-miR-3076-5p	mmu-mir-3076	miRBase	0	0	0	0	0.25	0	0	0	0	0.0416667	0
mmu-miR-3077-5p	mmu-mir-3077	miRBase	0	0	0	0	0	0	0	0	0	0	0
mmu-miR-3078-5p	mmu-mir-3078	miRBase	0	0	0	0	0	0	0	0	0	0	0
mmu-miR-3078-3p	mmu-mir-3078	miRBase	0	0	0	0	0	0	0	0	0	0	0
mmu-miR-3079-3p	mmu-mir-3079	miRBase	0	0	0	0	0	0.36	0	0	0	0.06	0
mmu-miR-3080-5p	mmu-mir-3080	miRBase	0	0	0	0	0	0.36	1.69	0	1.49	0.06	1.06
mmu-miR-3080-3p	mmu-mir-3080	miRBase	0	0	0	0	0	0	0	0	0	0	0
mmu-miR-3081-5p	mmu-mir-3081	miRBase	0	0	0	0	0	0	0	0	0	0	0
mmu-miR-3083-3p	mmu-mir-3083	miRBase	0	0	0	0	0	0	0	0	0.74	0	0.246667
mmu-miR-3085-5p	mmu-mir-3085	miRBase	0	0	0	0	0	0	0	0	0	0	0
mmu-miR-3085-3p	mmu-mir-3085	miRBase	0	0	0	0	0	0	0.85	0	0	0	0.283333
mmu-miR-3086-3p	mmu-mir-3086	miRBase	0	0	0	0	0	0	0	0	0	0	0
mmu-miR-3087-5p	mmu-mir-3087	miRBase	0	0	0	0	0	0	0	0	0.74	0	0.246667
mmu-miR-3087-3p	mmu-mir-3087	miRBase	0	0	0	0.32	0	0.36	0	0	0	0.113333	0
mmu-miR-3088-5p	mmu-mir-3088	miRBase	0	0	0	0	0	0	0	0	0	0	0
mmu-miR-3088-3p	mmu-mir-3088	miRBase	0	0	0	0	0	0	0	0	0	0	0
mmu-miR-3089-5p	mmu-mir-3089	miRBase	0	0	0	0	0	0	0	0	0	0	0
mmu-miR-3090-5p	mmu-mir-3090	miRBase	0	0	0	0	0	0	0	0	0	0	0
mmu-miR-3090-3p	mmu-mir-3090	miRBase	0	0	0	0	0	0	0	0	0	0	0
mmu-miR-3091-5p	mmu-mir-3091	miRBase	0	0	0	0	0	0.36	0	0	0.74	0.06	0.246667
mmu-miR-3092-5p	mmu-mir-3092	miRBase	0	0	0	0	0	0	0	0	0	0	0
mmu-miR-3093-5p	mmu-mir-3093	miRBase	0	0	0	0	0	0	0	0	0	0	0
mmu-miR-3093-3p	mmu-mir-3093	miRBase	0	0	0	0	0	0	0	0	0	0	0
mmu-miR-3094-5p	mmu-mir-3094	miRBase	0	0	0	0	0	0	0	0.49	0	0	0.163333
mmu-miR-3094-3p	mmu-mir-3094	miRBase	0	0	0	0.32	0.51	0.36	0	0	0	0.198333	0
mmu-miR-3097-5p	mmu-mir-3097	miRBase	0	0	0	0.97	0	0.73	0	0.49	0.74	0.283333	0.41
mmu-miR-3098-5p	mmu-mir-3098	miRBase	0	0	0.95	0.32	0	0.36	0	0	0	0.271667	0
mmu-miR-3099-5p	mmu-mir-3099	miRBase	0	0	0	0	0	0	0	0	0	0	0
mmu-miR-3099-3p	mmu-mir-3099	miRBase	0	0	0	0	0	0	11.83	12.36	2.98	0	9.05667
mmu-miR-30f	mmu-mir-30f	miRBase	0	0	0	0	0	0	0	0	0	0	0
mmu-miR-3100-5p	mmu-mir-3100	miRBase	0	0	0.32	0	0.25	0	0	0.49	0	0.095	0.163333
mmu-miR-3100-3p	mmu-mir-3100	miRBase	0	0	0	0	0	0	0	0	0	0	0
mmu-miR-3101-5p	mmu-mir-3101	miRBase	0	0	0	0	0	0	0	0	0	0	0
mmu-miR-3101-3p	mmu-mir-3101	miRBase	0	0	0	0	0	0	0	0	0.74	0	0.246667
mmu-miR-3103-5p	mmu-mir-3103	miRBase	0	0	0	0	0	0	0	0.49	0	0	0.163333
mmu-miR-3104-5p	mmu-mir-3104	miRBase	0	0	0	0	0	0	0	0	0	0	0
mmu-miR-3104-3p	mmu-mir-3104	miRBase	0	0	0	0	0	0	0	0	0	0	0
mmu-miR-3105-5p	mmu-mir-3105	miRBase	0	0	0	0	0	0	0	0	0	0	0
mmu-miR-3106-5p	mmu-mir-3106	miRBase	0	0	0	0	0	0	0	0	0	0	0
mmu-miR-3106-3p	mmu-mir-3106	miRBase	0	0	0	0	0	0	0	0	0	0	0
mmu-miR-3108-5p	mmu-mir-3108	miRBase	0	0	0	0	0	0	0	0	0	0	0
mmu-miR-3108-3p	mmu-mir-3108	miRBase	0	0	0.95	0.32	0	0	0	0	0	0.211667	0
mmu-miR-3110-3p	mmu-mir-3110	miRBase	0	0	0	0	0	0	0	0	0	0	0
mmu-miR-3112-5p	mmu-mir-3112	miRBase	0	0	0	0	0	0	0	0	0	0	0
mmu-miR-3113-5p	mmu-mir-3113	miRBase	0	0	0	0	0	0	0	0.49	0	0	0.163333
mmu-miR-3113-3p	mmu-mir-3113	miRBase	0	0	0	0	0	0	0	0	0	0	0
mmu-miR-320-5p	mmu-mir-320	miRBase	0	0	0	0.32	0.25	0	0	0	0.74	0.095	0.246667
mmu-miR-323-5p	mmu-mir-323	miRBase	0	0	0	0	0	0	0	0	1.49	0	0.496667
mmu-miR-323-3p	mmu-mir-323	miRBase	0	0	0	0	0	0	40.57	43.5	28.29	0	37.4533
mmu-miR-325-5p	mmu-mir-325	miRBase	0	0	0	0	0	0	0	0.99	0.74	0	0.576667
mmu-miR-325-3p	mmu-mir-325	miRBase	0	0	0	0	0	0	0	0	0	0	0
mmu-miR-326-5p	mmu-mir-326	miRBase	0	0	0	0	0	0	0	0	0	0	0
mmu-miR-327	mmu-mir-327	miRBase	0	0	0	0	0	0	0	0	0	0	0
mmu-miR-328-5p	mmu-mir-328	miRBase	0	0	0.32	0	0.51	0	0	0	1.49	0.138333	0.496667
mmu-miR-329-5p	mmu-mir-329	miRBase	0	0	0	0.32	0	0	126.8	130	123.57	0.0533333	126.79
mmu-miR-329-3p	mmu-mir-329	miRBase	0	0	0.32	0	0.25	0	170.75	184.38	109.43	0.095	154.853
mmu-miR-337-5p	mmu-mir-337	miRBase	0	0	0	0	0	0	517.32	545.22	273.95	0	445.497
mmu-miR-337-3p	mmu-mir-337	miRBase	0	0	0	0	0	0	18.6	23.23	15.63	0	19.1533
mmu-miR-338-5p	mmu-mir-338	miRBase	0	0	0	0	0.51	0.36	3.38	2.47	2.23	0.145	2.69333
mmu-miR-338-3p	mmu-mir-338	miRBase	0	0	0	0	0.25	0	1.69	1.48	0.74	0.0416667	1.30333
mmu-miR-340-3p	mmu-mir-340	miRBase	0	0	0	0	0	0	38.88	34.11	49.88	0	40.9567
mmu-miR-341-5p	mmu-mir-341	miRBase	0	0	0	0	0	0	1.69	3.46	0.74	0	1.96333
mmu-miR-341-3p	mmu-mir-341	miRBase	0	0	0.32	0.32	0	0.36	1036.76	1168.05	675.57	0.166667	960.127
mmu-miR-343	mmu-mir-343	miRBase	0	0	0	0	0	0	0	0	0	0	0
mmu-miR-344-5p	mmu-mir-344-1	miRBase	0	0	0	0	0	0	0	0	0	0	0
mmu-miR-344-5p	mmu-mir-344-2	miRBase	0	0	0	0	0	0	0	0	0	0	0
mmu-miR-344b-5p	mmu-mir-344b	miRBase	0	0	0	0	0	0	0	0	0	0	0
mmu-miR-344c-5p	mmu-mir-344c	miRBase	0	0	0	0	0	0	0	0	0	0	0
mmu-miR-344c-3p	mmu-mir-344c	miRBase	0	0	0	0	0	0	0	0	0.25	0	0.0833333
mmu-miR-344d-1-5p	mmu-mir-344d-1	miRBase	0	0	0	0	0	0	0	0	0	0	0
mmu-miR-344d-2-5p	mmu-mir-344d-2	miRBase	0	0	0	0	0	0	0	0	0	0	0
mmu-miR-344d-3-5p	mmu-mir-344d-3	miRBase	0	0	0	0	0	0	0	0	0	0	0
mmu-miR-344e-5p	mmu-mir-344e	miRBase	0	0	0	0	0	0	0	0	0	0	0
mmu-miR-344e-3p	mmu-mir-344e	miRBase	0	0	0	0	0	0	0	0	0	0	0
mmu-miR-344f-5p	mmu-mir-344f	miRBase	0	0	0	0	0	0	0	0	0	0	0
mmu-miR-344f-3p	mmu-mir-344f	miRBase	0	0	0	0	0	0	0	0	0	0	0
mmu-miR-344g-5p	mmu-mir-344g	miRBase	0	0	0	0	0	0	0	0	0	0	0
mmu-miR-344g-3p	mmu-mir-344g	miRBase	0	0	0	0	0	0	0	0	0	0	0
mmu-miR-344h-5p	mmu-mir-344h-1	miRBase	0	0	0	0	0	0	0	0	0	0	0
mmu-miR-344h-3p	mmu-mir-344h-1	miRBase	0	0	0	0	0	0	0	0	0	0	0
mmu-miR-344h-5p	mmu-mir-344h-2	miRBase	0	0	0	0	0	0	0	0	0	0	0
mmu-miR-344h-3p	mmu-mir-344h-2	miRBase	0	0	0	0	0	0	0	0	0	0	0
mmu-miR-344i	mmu-mir-344i	miRBase	0	0	0	0	0	0	0	0	0	0	0
mmu-miR-346-5p	mmu-mir-346	miRBase	0	0	0	0	0	0	6.76	4.94	2.98	0	4.89333
mmu-miR-346-3p	mmu-mir-346	miRBase	0	0	0	0	0	0	0	0	0	0	0
mmu-miR-3472	mmu-mir-3472	miRBase	0	0	0	0	0	0	0.85	0	0	0	0.283333
mmu-miR-3473c	mmu-mir-3473c	miRBase	0	0	0	0	0	0	0	0	0	0	0
mmu-miR-3475	mmu-mir-3475	miRBase	0	0	0	0	0	0	0	0	0	0	0
mmu-miR-3544-5p	mmu-mir-3544	miRBase	0	0	0	0	0	0	0	0	0	0	0
mmu-miR-3544-3p	mmu-mir-3544	miRBase	0	0	0	0	0	0	0	0	0	0	0
mmu-miR-3572-5p	mmu-mir-3572	miRBase	0	0	0	0	0.25	0	0	0	0	0.0416667	0
mmu-miR-3572-3p	mmu-mir-3572	miRBase	0	0	0.63	0	0.51	1.09	0	0.49	0.74	0.371667	0.41
mmu-miR-363-5p	mmu-mir-363	miRBase	0	0	0	0	0	0	0.85	0.99	1.49	0	1.11
mmu-miR-363-3p	mmu-mir-363	miRBase	0	0	0	0	0	0	7.61	9.89	5.21	0	7.57
mmu-miR-367-5p	mmu-mir-367	miRBase	0	0	0	0	0	0	0	0	0	0	0
mmu-miR-367-3p	mmu-mir-367	miRBase	0	0	0	0	0	0	0	0	0	0	0
mmu-miR-369-5p	mmu-mir-369	miRBase	0	0	0.32	0	0	0	87.91	88.48	64.02	0.0533333	80.1367
mmu-miR-370-5p	mmu-mir-370	miRBase	0	0	0	0	0	0	5.07	5.44	4.47	0	4.99333
mmu-miR-374b-3p	mmu-mir-374b	miRBase	0	0	0	0	0	0	0	0	0	0	0
mmu-miR-374c-5p	mmu-mir-374c	miRBase	0	0	0.79	0.81	0	0.18	0	0.74	0	0.296667	0.246667
mmu-miR-374c-3p	mmu-mir-374c	miRBase	0	0	0	0	0	0	0	0	0.74	0	0.246667
mmu-miR-375-5p	mmu-mir-375	miRBase	0	0	0	0	0	0	0	0	0	0	0
mmu-miR-376a-5p	mmu-mir-376a	miRBase	0	0	0	0	0	0	47.34	51.41	26.8	0	41.85
mmu-miR-376a-3p	mmu-mir-376a	miRBase	0	0	0	0	0	0	16.06	11.86	5.96	0	11.2933
mmu-miR-376b-5p	mmu-mir-376b	miRBase	0	0	0	0	0	0	72.7	66.98	24.94	0	54.8733
mmu-miR-376b-3p	mmu-mir-376b	miRBase	0	0	0.32	0	0	0	89.6	105.29	51.37	0.0533333	82.0867
mmu-miR-376c-5p	mmu-mir-376c	miRBase	0	0	0	0	0	0	2.54	3.21	1.86	0	2.53667
mmu-miR-377-5p	mmu-mir-377	miRBase	0	0	0	0	0	0	4.23	8.9	8.19	0	7.10667
mmu-miR-377-3p	mmu-mir-377	miRBase	0	0	0	0	0	0	20.29	18.29	15.63	0	18.07
mmu-miR-380-5p	mmu-mir-380	miRBase	0	0	0	0	0	0	64.24	83.04	81.89	0	76.39
mmu-miR-380-3p	mmu-mir-380	miRBase	0	0	0	0	0	0.36	63.4	78.1	40.94	0.06	60.8133
mmu-miR-381-5p	mmu-mir-381	miRBase	0	0	0	0	0	0	0	0.99	0	0	0.33
mmu-miR-383-5p	mmu-mir-383	miRBase	0	0	0	0	0	0	13.52	10.38	11.91	0	11.9367
mmu-miR-383-3p	mmu-mir-383	miRBase	0	0	0	0	0	0	0	0	0	0	0
mmu-miR-384-5p	mmu-mir-384	miRBase	0	0	0	0	0	0	0.85	0	0.74	0	0.53
mmu-miR-384-3p	mmu-mir-384	miRBase	0	0	0	0	0	0	0.85	0	0	0	0.283333
mmu-miR-3960	mmu-mir-3960	miRBase	0	0	0	0	0.25	0	0	0.49	0	0.0416667	0.163333
mmu-miR-3961	mmu-mir-3961	miRBase	0	0	0	0	0	0	0	0	0	0	0
mmu-miR-3964	mmu-mir-3964	miRBase	0	0	0	0	0	0	0.42	0.49	0	0	0.303333
mmu-miR-3965	mmu-mir-3965	miRBase	0	0	0	0	0	0	0	0	0	0	0
mmu-miR-3966	mmu-mir-3966	miRBase	0	0	0	0	0	0	0	0	0	0	0
mmu-miR-3967	mmu-mir-3967	miRBase	0	0	0	0.32	0	0	0	0	0	0.0533333	0
mmu-miR-3969	mmu-mir-3969	miRBase	0	0	0	0	0	0	0	0	0	0	0
mmu-miR-3971	mmu-mir-3971	miRBase	0	0	0	0	0	0	0	0	0	0	0
mmu-miR-410-5p	mmu-mir-410	miRBase	0	0	0	0	0.25	0	8.45	5.93	2.98	0.0416667	5.78667
mmu-miR-410-3p	mmu-mir-410	miRBase	0	0	0	0	0	0	85.38	144.34	85.61	0	105.11
mmu-miR-412-5p	mmu-mir-412	miRBase	0	0	0	0	0	0	15.22	17.3	14.89	0	15.8033
mmu-miR-412-3p	mmu-mir-412	miRBase	0	0	0	0	0	0	1.69	3.46	2.98	0	2.71
mmu-miR-421-5p	mmu-mir-421	miRBase	0	0	0.63	0.32	0	0.36	0.85	0	0	0.218333	0.283333
mmu-miR-429-5p	mmu-mir-429	miRBase	0	0	0	0	0	0	0	0	0	0	0
mmu-miR-429-3p	mmu-mir-429	miRBase	0	0	0	0	0	0	3.38	0.49	0	0	1.29
mmu-miR-431-5p	mmu-mir-431	miRBase	0	0	0	0	0	0	142.86	140.88	131.02	0	138.253
mmu-miR-431-3p	mmu-mir-431	miRBase	0	0	0	0	0	0	17.75	12.36	8.19	0	12.7667
mmu-miR-432	mmu-mir-432	miRBase	0	0	0	0	0	0	0	0	0	0	0
mmu-miR-433-5p	mmu-mir-433	miRBase	0	0	0	0	0	0	10.14	5.93	0.74	0	5.60333
mmu-miR-433-3p	mmu-mir-433	miRBase	0	0	0.32	0	0	0	303.46	273.85	176.43	0.0533333	251.247
mmu-miR-448-5p	mmu-mir-448	miRBase	0	0	0	0	0	0	0	0	0	0	0
mmu-miR-448-3p	mmu-mir-448	miRBase	0	0	0	0	0	0	0	0	0	0	0
mmu-miR-449a-3p	mmu-mir-449a	miRBase	0	0	0	0	0	0	0	0	0	0	0
mmu-miR-449c-5p	mmu-mir-449c	miRBase	0	0	0.32	0	0.25	0	0.85	0	0.74	0.095	0.53
mmu-miR-449c-3p	mmu-mir-449c	miRBase	0	0	0	0	0	0	0	0	0	0	0
mmu-miR-450a-2-3p	mmu-mir-450a-2	miRBase	0	0	0.95	0.32	2.03	1.46	0.85	0.99	0	0.793333	0.613333
mmu-miR-451b	mmu-mir-451b	miRBase	0	0	0	0	0	0	0	0	0	0	0
mmu-miR-452-5p	mmu-mir-452	miRBase	0	10.54	0	0	0	0	3.38	0.99	0.74	1.75667	1.70333
mmu-miR-452-3p	mmu-mir-452	miRBase	0	0	0	0	0	0	0.85	0	0.74	0	0.53
mmu-miR-453	mmu-mir-453	miRBase	0	0	0	0	0	0	0	0	0	0	0
mmu-miR-463-5p	mmu-mir-463	miRBase	0	0	0	0	0	0	0	0	0	0	0
mmu-miR-463-3p	mmu-mir-463	miRBase	0	0	0	0.32	0	0	0	0	0	0.0533333	0
mmu-miR-465a-5p	mmu-mir-465a	miRBase	0	0	0.32	0	0	0.36	0	0	0	0.113333	0
mmu-miR-465c-5p	mmu-mir-465c-1	miRBase	0	0	0.79	1.45	1.78	1.64	0	0	0	0.943333	0
mmu-miR-465c-5p	mmu-mir-465c-2	miRBase	0	0	0.79	1.45	1.78	1.64	0	0	0	0.943333	0
mmu-miR-466l-3p	mmu-mir-466l	miRBase	0	0	0	0	0	0.36	0	0	0	0.06	0
mmu-miR-466q	mmu-mir-466q	miRBase	0	0	0	0	0	0	0	0	0	0	0
mmu-miR-467f	mmu-mir-467f	miRBase	0	0	0	0	0	0	0	0.1	0	0	0.0333333
mmu-miR-467g	mmu-mir-467g	miRBase	0	0	0	0	0	0	0	0	0	0	0
mmu-miR-467h	mmu-mir-467h	miRBase	0	0	0.16	0.48	1.21	0.18	0	0	0	0.338333	0
mmu-miR-468-5p	mmu-mir-468	miRBase	0	0	0	0	0	0	0	0	0	0	0
mmu-miR-468-3p	mmu-mir-468	miRBase	0	0	0	0	0	0	0	0	0	0	0
mmu-miR-470-5p	mmu-mir-470	miRBase	0	0	0.32	0.32	0.76	0.36	0	0	0	0.293333	0
mmu-miR-470-3p	mmu-mir-470	miRBase	0	0	0	0	0	0	0	0	0	0	0
mmu-miR-471-5p	mmu-mir-471	miRBase	0	0	0	0	0	0.36	0	0	0.74	0.06	0.246667
mmu-miR-471-3p	mmu-mir-471	miRBase	0	0	0.95	0	0	0	0	0	0	0.158333	0
mmu-miR-483-5p	mmu-mir-483	miRBase	0	0	0	0.32	0.25	1.46	196.96	181.9	185.36	0.338333	188.073
mmu-miR-483-3p	mmu-mir-483	miRBase	0	0	0.32	0	0.51	0.36	403.21	395.94	134	0.198333	311.05
mmu-miR-485-5p	mmu-mir-485	miRBase	0	0	0.32	0	0	0	96.36	110.72	102.73	0.0533333	103.27
mmu-miR-485-3p	mmu-mir-485	miRBase	0	0	0	0	0	0	67.62	88.48	46.9	0	67.6667
mmu-miR-487b-5p	mmu-mir-487b	miRBase	0	0	0	0	0	0	0	0	0	0	0
mmu-miR-487b-3p	mmu-mir-487b	miRBase	0	0	0	0	0	0	62.55	67.23	40.2	0	56.66
mmu-miR-488-5p	mmu-mir-488	miRBase	0	0	0	0	0	0	0	0	0	0	0
mmu-miR-488-3p	mmu-mir-488	miRBase	0	0	0	0	0	0.36	4.23	3.46	4.47	0.06	4.05333
mmu-miR-489-5p	mmu-mir-489	miRBase	0	0	0	0	0	0	0	0	0	0	0
mmu-miR-489-3p	mmu-mir-489	miRBase	0	0	0	0	0	0	0	0.49	1.49	0	0.66
mmu-miR-490-5p	mmu-mir-490	miRBase	0	0	0	0	0	0	0	0.49	0	0	0.163333
mmu-miR-490-3p	mmu-mir-490	miRBase	0	0	0	0	0	0	5.92	1.48	3.72	0	3.70667
mmu-miR-491-5p	mmu-mir-491	miRBase	0	0	0	0	0	0.36	0	0	0.74	0.06	0.246667
mmu-miR-491-3p	mmu-mir-491	miRBase	0	0	0	0	0	0	0	0	0.74	0	0.246667
mmu-miR-493-5p	mmu-mir-493	miRBase	0	0	0	0	0	0	55.79	64.75	39.45	0	53.33
mmu-miR-493-3p	mmu-mir-493	miRBase	0	0	0	0	0	0	7.61	8.9	5.21	0	7.24
mmu-miR-494-5p	mmu-mir-494	miRBase	0	0	0	0	0	0	0	0	0	0	0
mmu-miR-494-3p	mmu-mir-494	miRBase	0	10.54	0.95	0.64	0	0	297.55	404.84	148.14	2.02167	283.51
mmu-miR-495-5p	mmu-mir-495	miRBase	0	0	0	0	0	0	1.69	0.49	2.23	0	1.47
mmu-miR-496a-5p	mmu-mir-496a	miRBase	0	0	0	0	0	0	0	0	0	0	0
mmu-miR-496a-3p	mmu-mir-496a	miRBase	0	0	0	0	0	0	26.2	23.73	21.59	0	23.84
mmu-miR-496b	mmu-mir-496b	miRBase	0	0	0	0	0	0	0	0	0	0	0
mmu-miR-497-3p	mmu-mir-497	miRBase	0	0	0	1.93	1.78	1.82	0	1.48	0	0.921667	0.493333
mmu-miR-499-3p	mmu-mir-499	miRBase	0	0	0	0	0	0	0	0	0	0	0
mmu-miR-500-5p	mmu-mir-500	miRBase	0	0	0.32	0.32	0.25	0	4.23	0	0.74	0.148333	1.65667
mmu-miR-504-5p	mmu-mir-504	miRBase	0	0	0	0	0	0	6.76	7.91	5.96	0	6.87667
mmu-miR-504-3p	mmu-mir-504	miRBase	0	0	0	0	0	0	0	0	0	0	0
mmu-miR-5046	mmu-mir-5046	miRBase	0	0	0	0	0	0	0	0	0	0	0
mmu-miR-509-5p	mmu-mir-509	miRBase	0	0	0	0	0	0	0	0	0	0	0
mmu-miR-509-3p	mmu-mir-509	miRBase	0	0	0	0	0	0	0	0	0	0	0
mmu-miR-5098	mmu-mir-5098	miRBase	0	0	0	0	0	0	0	0	0	0	0
mmu-miR-5101	mmu-mir-5101	miRBase	0	0	0	0	0.25	0.36	0.85	0.49	0	0.101667	0.446667
mmu-miR-5103	mmu-mir-5103	miRBase	0	0	0	0	0	0	0.85	0.49	0	0	0.446667
mmu-miR-5107-5p	mmu-mir-5107	miRBase	0	0	0	0	0	0	0.85	0	0	0	0.283333
mmu-miR-5107-3p	mmu-mir-5107	miRBase	0	0	0	0	0	0	0	0	0	0	0
mmu-miR-5108	mmu-mir-5108	miRBase	0	0	0	0	0	0	0	0	0	0	0
mmu-miR-511-5p	mmu-mir-511	miRBase	0	0	0	0	0	0	1.69	0.49	0.74	0	0.973333
mmu-miR-511-3p	mmu-mir-511	miRBase	0	0	0	0	0	0	4.23	8.9	4.47	0	5.86667
mmu-miR-5110	mmu-mir-5110	miRBase	0	0	0	0	0	0	0	0	0	0	0
mmu-miR-5112	mmu-mir-5112	miRBase	0	0	0	0	0	0	0	0	0	0	0
mmu-miR-5115	mmu-mir-5115	miRBase	0	0	4.44	2.9	7.11	2.92	111.58	152.25	291.07	2.895	184.967
mmu-miR-5116	mmu-mir-5116	miRBase	0	0	0.32	0	0.51	0	0	0	0	0.138333	0
mmu-miR-5118	mmu-mir-5118	miRBase	0	0	0	0	0	0	0	0	0	0	0
mmu-miR-5120	mmu-mir-5120	miRBase	0	0	0	0	0	0	0	0	0	0	0
mmu-miR-5124b	mmu-mir-5124b	miRBase	0	0	0	0	0	0	0	0	0	0	0
mmu-miR-5126	mmu-mir-5126	miRBase	0	0	0.95	0.32	0.51	0	9.3	13.84	45.41	0.296667	22.85
mmu-miR-5127	mmu-mir-5127	miRBase	0	0	0	0	0	0	0	0	0	0	0
mmu-miR-5129-5p	mmu-mir-5129	miRBase	0	0	0	0	0.25	0	0	0	0	0.0416667	0
mmu-miR-5130	mmu-mir-5130	miRBase	0	0	0	0	0	0	0.85	0	0	0	0.283333
mmu-miR-5131	mmu-mir-5131	miRBase	0	0	0	0	0	0	0	0	0	0	0
mmu-miR-5132-3p	mmu-mir-5132	miRBase	0	0	0	0.32	0	0.73	0	0.49	0	0.175	0.163333
mmu-miR-5133	mmu-mir-5133	miRBase	0	0	0	0	0	0	0	0	0	0	0
mmu-miR-5134-3p	mmu-mir-5134	miRBase	0	0	0.95	0	0.51	0	0	0	0	0.243333	0
mmu-miR-5135	mmu-mir-5135	miRBase	0	0	0	0	0	0	0	0	0	0	0
mmu-miR-5136	mmu-mir-5136	miRBase	0	0	0	0	0	0	0	0	0	0	0
mmu-miR-539-5p	mmu-mir-539	miRBase	0	0	0	0	0	0	4.23	15.82	7.44	0	9.16333
mmu-miR-539-3p	mmu-mir-539	miRBase	0	0	0	0	0	0	0	1.48	0	0	0.493333
mmu-miR-540-5p	mmu-mir-540	miRBase	0	0	0	0	0	0	9.3	11.37	2.98	0	7.88333
mmu-miR-540-3p	mmu-mir-540	miRBase	0	0	0	0	0	0	64.24	75.63	43.92	0	61.2633
mmu-miR-541-3p	mmu-mir-541	miRBase	0	0	0	0	0	0	7.61	2.97	5.21	0	5.26333
mmu-miR-543-5p	mmu-mir-543	miRBase	0	0	0	0	0	0	2.54	1.98	2.23	0	2.25
mmu-miR-544-5p	mmu-mir-544	miRBase	0	0	0	0	0	0	0.85	0	0	0	0.283333
mmu-miR-544-3p	mmu-mir-544	miRBase	0	0	0	0	0	0	0	0	0.74	0	0.246667
mmu-miR-546	mmu-mir-546	miRBase	0	0	0	0	0	0	0	0	0	0	0
mmu-miR-547-5p	mmu-mir-547	miRBase	0	0	0	0	0	0	0	0	0	0	0
mmu-miR-547-3p	mmu-mir-547	miRBase	0	0	0.32	0	0.25	0.36	0	0	0	0.155	0
mmu-miR-551b-5p	mmu-mir-551b	miRBase	0	0	0	0	0	0	0	0	0	0	0
mmu-miR-551b-3p	mmu-mir-551b	miRBase	0	0	0	0	0	0	0	0	0	0	0
mmu-miR-5615-3p	mmu-mir-5615-1	miRBase	0	0	0	0	0	0	0	0	0	0	0
mmu-miR-5615-3p	mmu-mir-5615-2	miRBase	0	0	0	0	0	0	0	0	0	0	0
mmu-miR-5616-5p	mmu-mir-5616	miRBase	0	0	0	0	0	0	0	0	0	0	0
mmu-miR-5617-5p	mmu-mir-5617	miRBase	0	0	0.63	0.64	0.76	0.73	0	0	0.74	0.46	0.246667
mmu-miR-5617-3p	mmu-mir-5617	miRBase	0	0	0	0	0	0	0	0	0	0	0
mmu-miR-5618-5p	mmu-mir-5618	miRBase	0	0	0	0	0	0	0	0	0	0	0
mmu-miR-5618-3p	mmu-mir-5618	miRBase	0	0	0	0	0	0	0	0	0	0	0
mmu-miR-5619-5p	mmu-mir-5619	miRBase	0	0	0	0	0	0	0	0	0	0	0
mmu-miR-5619-3p	mmu-mir-5619	miRBase	0	0	0	0	0	0	0	0.49	0	0	0.163333
mmu-miR-5620-3p	mmu-mir-5620	miRBase	0	0	0	0	0	0	0	0	0	0	0
mmu-miR-5621-5p	mmu-mir-5621	miRBase	0	0	0	0	0	0	0	0	0	0	0
mmu-miR-5622-3p	mmu-mir-5622	miRBase	0	0	0	0	0	0	0	0	0	0	0
mmu-miR-5623-5p	mmu-mir-5623	miRBase	0	0	0	0	0.25	0	0	0	0.74	0.0416667	0.246667
mmu-miR-5623-3p	mmu-mir-5623	miRBase	0	0	0	0	0	0	0	0	0	0	0
mmu-miR-5624-5p	mmu-mir-5624	miRBase	0	0	0.95	0	0	0	0	0.49	0	0.158333	0.163333
mmu-miR-5624-3p	mmu-mir-5624	miRBase	0	0	0	0	0	0	0	0	0	0	0
mmu-miR-5625-5p	mmu-mir-5625	miRBase	0	0	0	0	0	0	0	0	0	0	0
mmu-miR-5625-3p	mmu-mir-5625	miRBase	0	0	0	0	0	0	0	0	0	0	0
mmu-miR-5626-5p	mmu-mir-5626	miRBase	0	0	0	0.32	0	0	0	0	0	0.0533333	0
mmu-miR-5626-3p	mmu-mir-5626	miRBase	0	0	0	0	0	0	0.85	0	0	0	0.283333
mmu-miR-5627-5p	mmu-mir-5627	miRBase	0	0	0	0	0	0	0	0	0	0	0
mmu-miR-568	mmu-mir-568	miRBase	0	0	0	0	0	0	0	0	0	0	0
mmu-miR-5710	mmu-mir-5710	miRBase	0	0	0	0	0	0	0	0	0	0	0
mmu-miR-590-5p	mmu-mir-590	miRBase	0	0	0	0	0	0	0	0	0	0	0
mmu-miR-590-3p	mmu-mir-590	miRBase	0	0	0	0	0	0	0	0	0	0	0
mmu-miR-592-3p	mmu-mir-592	miRBase	0	0	0	0	0	0	0	0	0	0	0
mmu-miR-598-5p	mmu-mir-598	miRBase	0	0	0	0	0	0	0	0	0	0	0
mmu-miR-598-3p	mmu-mir-598	miRBase	0	0	0	0	0	0	55.79	45.97	52.11	0	51.29
mmu-miR-599	mmu-mir-599	miRBase	0	0	0	0	0	0	0	0	0	0	0
mmu-miR-6236	mmu-mir-6236	miRBase	0	0	0	0.32	0.25	0	0	3.46	1.49	0.095	1.65
mmu-miR-6237	mmu-mir-6237	miRBase	0	0	0	0	0	0	0	0	0	0	0
mmu-miR-6241	mmu-mir-6241	miRBase	0	0	0	0	0	0	0	0	0	0	0
mmu-miR-6244	mmu-mir-6244	miRBase	0	0	0	0	0	0	0	0	0	0	0
mmu-miR-6335	mmu-mir-6335	miRBase	0	0	0	0	0	0	0	0	0	0	0
mmu-miR-6336	mmu-mir-6336	miRBase	0	0	0	0	0	0	0	0	0	0	0
mmu-miR-6337	mmu-mir-6337	miRBase	0	0	0	0	0	0	0	0	0	0	0
mmu-miR-6338	mmu-mir-6338	miRBase	0	0	0	0	0	0	0	0	0	0	0
mmu-miR-6339	mmu-mir-6339	miRBase	0	0	0	0	0	0	0	0	0	0	0
mmu-miR-6340	mmu-mir-6340	miRBase	0	0	0	0	0	0	0	0	0	0	0
mmu-miR-6341	mmu-mir-6341	miRBase	0	0	0	0	0	0	0	0	0	0	0
mmu-miR-6342	mmu-mir-6342	miRBase	0	0	0	0	0	0	0	0	0	0	0
mmu-miR-6343	mmu-mir-6343	miRBase	0	0	0	0	0	0	0	0	0	0	0
mmu-miR-6344	mmu-mir-6344	miRBase	0	0	0	0	0	0	0	0	0	0	0
mmu-miR-6345	mmu-mir-6345	miRBase	0	0	0	0	0	0	0	0	0	0	0
mmu-miR-6346	mmu-mir-6346	miRBase	0	0	0	0	0	0	0	0	0	0	0
mmu-miR-6347	mmu-mir-6347	miRBase	0	0	0	0	0	0	0	0	0	0	0
mmu-miR-6348	mmu-mir-6348	miRBase	0	0	0	0	0	0	0	0	0	0	0
mmu-miR-6349	mmu-mir-6349	miRBase	0	0	0	0	0	0	0	0	0	0	0
mmu-miR-6350	mmu-mir-6350	miRBase	0	0	0	0	0	0	0	0	0	0	0
mmu-miR-6351	mmu-mir-6351	miRBase	0	0	0	0	0	0	0	0	0	0	0
mmu-miR-6352	mmu-mir-6352	miRBase	0	0	0	0	0	0	0	0	0	0	0
mmu-miR-6353	mmu-mir-6353	miRBase	0	0	0	0	0	0	0	0	0	0	0
mmu-miR-6354	mmu-mir-6354	miRBase	0	0	0	0	0	0	0	0	0	0	0
mmu-miR-6355	mmu-mir-6355	miRBase	0	0	0	0	0	0	0	0	0	0	0
mmu-miR-6356	mmu-mir-6356	miRBase	0	0	0	0	0	0	0	0	0	0	0
mmu-miR-6357	mmu-mir-6357	miRBase	0	0	0	0	0	0	0	0	0	0	0
mmu-miR-6358	mmu-mir-6358	miRBase	0	0	0	0	0	0	0	0	0	0	0
mmu-miR-6359	mmu-mir-6359	miRBase	0	0	0	0	0	0	0	0	0	0	0
mmu-miR-6360	mmu-mir-6360	miRBase	0	0	0	0	0	0	0	0	0	0	0
mmu-miR-6361	mmu-mir-6361	miRBase	0	0	0	0	0	0	0	0	0	0	0
mmu-miR-6362	mmu-mir-6362	miRBase	0	0	0	0	0	0	0	0	0	0	0
mmu-miR-6363	mmu-mir-6363	miRBase	0	0	0	0	0	0	0	0	0	0	0
mmu-miR-6364	mmu-mir-6364	miRBase	0	0	0	0	0	0	0	0	0	0	0
mmu-miR-6365	mmu-mir-6365	miRBase	0	0	0	0	0	0	0	0	0	0	0
mmu-miR-6366	mmu-mir-6366	miRBase	0	0	0	0	0	0	0	0	0	0	0
mmu-miR-6367	mmu-mir-6367	miRBase	0	0	0	0	0	0	0	0	0	0	0
mmu-miR-6368	mmu-mir-6368	miRBase	0	0	0	0	0	0	0	0	0	0	0
mmu-miR-6369	mmu-mir-6369	miRBase	0	0	0	0	0	0	0	0	0	0	0
mmu-miR-6370	mmu-mir-6370	miRBase	0	0	0	0	0	0	0	0	0	0	0
mmu-miR-6371	mmu-mir-6371	miRBase	0	0	0	0	0	0	0	0	0	0	0
mmu-miR-6372	mmu-mir-6372	miRBase	0	0	0	0	0	0	0	0	0	0	0
mmu-miR-6373	mmu-mir-6373	miRBase	0	0	0	0	0	0	0	0	0	0	0
mmu-miR-6374	mmu-mir-6374	miRBase	0	0	0	0	0	0	0	0	0	0	0
mmu-miR-6375	mmu-mir-6375	miRBase	0	0	0	0	0	0	0	0	0	0	0
mmu-miR-6376	mmu-mir-6376	miRBase	0	0	0	0	0	0	0	0	0	0	0
mmu-miR-6377	mmu-mir-6377	miRBase	0	0	0	0	0	0	0	0	0	0	0
mmu-miR-6378	mmu-mir-6378	miRBase	0	0	0	0	0	0	0	0	0	0	0
mmu-miR-6379	mmu-mir-6379	miRBase	0	0	0	0	0	0	0	0	0	0	0
mmu-miR-6380	mmu-mir-6380	miRBase	0	0	0	0.32	0	0.73	0	0	0.74	0.175	0.246667
mmu-miR-6381	mmu-mir-6381	miRBase	0	0	0	0	0	0	0	0	0	0	0
mmu-miR-6382	mmu-mir-6382	miRBase	0	0	0	0	0	0	0	0	0	0	0
mmu-miR-6383	mmu-mir-6383	miRBase	0	0	0	0	0	0	0	0	0	0	0
mmu-miR-6384	mmu-mir-6384	miRBase	0	0	0	0	0	0	0	0	0	0	0
mmu-miR-6385	mmu-mir-6385	miRBase	0	0	0	0	0	0	0	0	0	0	0
mmu-miR-6386	mmu-mir-6386	miRBase	0	0	0	0	0	0	0	0	0	0	0
mmu-miR-6387	mmu-mir-6387	miRBase	0	0	0	0	0	0	0	0	0	0	0
mmu-miR-6388	mmu-mir-6388	miRBase	0	0	0	0	0	0	0	0	0	0	0
mmu-miR-6389	mmu-mir-6389	miRBase	0	0	0	0	0	0	0	0	0	0	0
mmu-miR-6390	mmu-mir-6390	miRBase	0	0	0	0	0	0	0	0	0	0	0
mmu-miR-6391	mmu-mir-6391	miRBase	0	0	0	0	0	0	0	0	0	0	0
mmu-miR-6392-5p	mmu-mir-6392	miRBase	0	0	0	0	0	0	0	0	0	0	0
mmu-miR-6392-3p	mmu-mir-6392	miRBase	0	0	0	0	0	0	0	0	0	0	0
mmu-miR-6393	mmu-mir-6393	miRBase	0	0	0	0	0	0	0	0	0	0	0
mmu-miR-6394	mmu-mir-6394	miRBase	0	0	0	0	0	0	0	0	0	0	0
mmu-miR-6396	mmu-mir-6396	miRBase	0	0	0	0	0	0	0	0	0	0	0
mmu-miR-6397	mmu-mir-6397	miRBase	0	0	0	0	0	0	0	0	0	0	0
mmu-miR-6398	mmu-mir-6398	miRBase	0	0	0	0	0	0	0	0	0	0	0
mmu-miR-6399	mmu-mir-6399	miRBase	0	0	0.95	0	0	0	0	0	0	0.158333	0
mmu-miR-6400	mmu-mir-6400	miRBase	0	0	0	0	0	0	0	0	0	0	0
mmu-miR-6401	mmu-mir-6401	miRBase	0	0	0	0	0	0	0	0	0	0	0
mmu-miR-6402	mmu-mir-6402	miRBase	0	0	0	0	0	0	0	0	0	0	0
mmu-miR-6403	mmu-mir-6403	miRBase	0	0	0	0	0	0	0	0	0	0	0
mmu-miR-6404	mmu-mir-6404	miRBase	0	0	0	0	0	0	0	0	0	0	0
mmu-miR-6405	mmu-mir-6405	miRBase	0	0	0	0	0	0	0	0	0	0	0
mmu-miR-6406	mmu-mir-6406	miRBase	0	0	0	0	0	0	0	0	0	0	0
mmu-miR-6407	mmu-mir-6407	miRBase	0	0	0	0	0	0	0	0	0	0	0
mmu-miR-6408	mmu-mir-6408	miRBase	0	0	0	0	0	0	0	0	0	0	0
mmu-miR-6409	mmu-mir-6409	miRBase	0	0	0	0	0	0	0	0	0	0	0
mmu-miR-6410	mmu-mir-6410	miRBase	0	0	0	0	0	0	0	0	0	0	0
mmu-miR-6411	mmu-mir-6411	miRBase	0	0	0	0	0	0	0	0	0	0	0
mmu-miR-6413	mmu-mir-6413	miRBase	0	0	0	0	0	0	0	0	0	0	0
mmu-miR-6414	mmu-mir-6414	miRBase	0	0	0	0	0	0	0	0	0	0	0
mmu-miR-6415	mmu-mir-6415	miRBase	0	0	0	0	0	0	0	0	0	0	0
mmu-miR-6416-5p	mmu-mir-6416	miRBase	0	0	0	0	0	0	0	0	0	0	0
mmu-miR-6416-3p	mmu-mir-6416	miRBase	0	0	0	0	0	0	0	0	0	0	0
mmu-miR-6417	mmu-mir-6417	miRBase	0	0	0	0	0	0	0	0	0	0	0
mmu-miR-6418-5p	mmu-mir-6418	miRBase	0	0	0	0	0	0	0	0	0	0	0
mmu-miR-6418-3p	mmu-mir-6418	miRBase	0	0	0.32	0.64	0.51	0.73	1.69	1.48	0	0.366667	1.05667
mmu-miR-6419	mmu-mir-6419	miRBase	0	0	0	0	0	0	0	0	0	0	0
mmu-miR-6420	mmu-mir-6420	miRBase	0	0	0	0	0	0	0	0	0	0	0
mmu-miR-653-5p	mmu-mir-653	miRBase	0	0	0	0	0	0	49.87	31.14	44.67	0	41.8933
mmu-miR-653-3p	mmu-mir-653	miRBase	0	0	0	0	0	0	0	0.49	0	0	0.163333
mmu-miR-6537-5p	mmu-mir-6537	miRBase	0	0	0	0	0	0	0	0	0	0	0
mmu-miR-6537-3p	mmu-mir-6537	miRBase	0	0	0	0	0	0	0	0	0	0	0
mmu-miR-6538	mmu-mir-6538	miRBase	0	0	0	0	0	0.73	1.69	3.95	6.7	0.121667	4.11333
mmu-miR-654-5p	mmu-mir-654	miRBase	0	0	0	0	0	0	0	0	0	0	0
mmu-miR-654-3p	mmu-mir-654	miRBase	0	0	0	0	0	0	0	0	0	0	0
mmu-miR-6540-5p	mmu-mir-6540	miRBase	0	0	0	0	0	0	6.76	9.39	8.19	0	8.11333
mmu-miR-6540-3p	mmu-mir-6540	miRBase	0	0	0	0	0	0	0	0.49	0	0	0.163333
mmu-miR-6541	mmu-mir-6541	miRBase	0	0	0	0	0	0	0	0	0	0	0
mmu-miR-665-5p	mmu-mir-665	miRBase	0	0	0	0	0	0	0	0	0	0	0
mmu-miR-665-3p	mmu-mir-665	miRBase	0	0	0	0	0	0	21.98	18.29	14.14	0	18.1367
mmu-miR-666-5p	mmu-mir-666	miRBase	0	0	0	0	0	0	12.68	10.87	14.14	0	12.5633
mmu-miR-666-3p	mmu-mir-666	miRBase	0	0	0	0	0	0	0.85	0.49	0	0	0.446667
mmu-miR-667-5p	mmu-mir-667	miRBase	0	0	0	0	0	0	10.14	15.82	10.42	0	12.1267
mmu-miR-667-3p	mmu-mir-667	miRBase	0	0	0	0	0	0	21.13	21.26	14.89	0	19.0933
mmu-miR-668-5p	mmu-mir-668	miRBase	0	0	0	0	0	0	0.85	0	0	0	0.283333
mmu-miR-668-3p	mmu-mir-668	miRBase	0	0	0	0	0	0.36	46.49	35.1	20.84	0.06	34.1433
mmu-miR-669c-3p	mmu-mir-669c	miRBase	0	31.62	0.63	0	0	0.36	0	0.12	0	5.435	0.04
mmu-miR-669g	mmu-mir-669g	miRBase	0	0	0	0.32	0	0	0	0	0	0.0533333	0
mmu-miR-669h-3p	mmu-mir-669h	miRBase	0	0	0	0.32	0.13	0	0	0	0	0.075	0
mmu-miR-669i	mmu-mir-669i	miRBase	0	0	0	0	0	0	0	0	0	0	0
mmu-miR-669j	mmu-mir-669j	miRBase	0	0	0	0	0	0	0	0	0	0	0
mmu-miR-669k-3p	mmu-mir-669k	miRBase	0	0	0	0	0.13	0	0	0	0	0.0216667	0
mmu-miR-669l-3p	mmu-mir-669l	miRBase	0	0	0.42	0.64	0.08	0	0	0	0	0.19	0
mmu-miR-669n	mmu-mir-669n	miRBase	0	0	0.32	0	0.76	0.18	0	0	0	0.21	0
mmu-miR-670-5p	mmu-mir-670	miRBase	0	0	0	0	0	0	0	0	0	0	0
mmu-miR-670-3p	mmu-mir-670	miRBase	0	0	0	0	0	0	0	0	0	0	0
mmu-miR-672-5p	mmu-mir-672	miRBase	0	0	0	0	0	0	16.06	28.67	21.59	0	22.1067
mmu-miR-672-3p	mmu-mir-672	miRBase	0	0	0	0	0	0	0	0	1.49	0	0.496667
mmu-miR-673-5p	mmu-mir-673	miRBase	0	0	0	0	0	0	13.52	19.28	14.89	0	15.8967
mmu-miR-673-3p	mmu-mir-673	miRBase	0	0	0	0	0	0	17.75	14.83	8.93	0	13.8367
mmu-miR-675-5p	mmu-mir-675	miRBase	0	0	0	0	0	0	24.51	23.23	20.84	0	22.86
mmu-miR-675-3p	mmu-mir-675	miRBase	0	0	0	0	0	0	32.97	24.72	13.4	0	23.6967
mmu-miR-676-3p	mmu-mir-676	miRBase	0	0	0	0.32	0	0.36	125.1	110.23	141.44	0.113333	125.59
mmu-miR-678	mmu-mir-678	miRBase	0	0	0	0	0	0	0	0	0	0	0
mmu-miR-679-5p	mmu-mir-679	miRBase	0	0	0	0	0	0	62.55	82.55	58.07	0	67.7233
mmu-miR-679-3p	mmu-mir-679	miRBase	0	0	0	0	0	0	4.23	3.46	1.49	0	3.06
mmu-miR-680	mmu-mir-680-1	miRBase	0	0	0	0	0	0	0	0	0	0	0
mmu-miR-680	mmu-mir-680-2	miRBase	0	0	0	0	0	0	0	0	0	0	0
mmu-miR-680	mmu-mir-680-3	miRBase	0	0	0	0	0	0	0	0	0	0	0
mmu-miR-681	mmu-mir-681	miRBase	0	0	0	0	0	0	0	0	0	0	0
mmu-miR-682	mmu-mir-682	miRBase	0	0	0	0	0	0	0.85	0.49	0	0	0.446667
mmu-miR-683	mmu-mir-683-1	miRBase	0	0	0	0	0	0	0	0	0	0	0
mmu-miR-683	mmu-mir-683-2	miRBase	0	0	0	0	0	0	0	0	0	0	0
mmu-miR-684	mmu-mir-684-1	miRBase	0	0	0	0	0	0	0	0	0	0	0
mmu-miR-684	mmu-mir-684-2	miRBase	0	0	0	0	0	0	0	0	0	0	0
mmu-miR-686	mmu-mir-686	miRBase	0	0	0	0	0	0	0	0	0.74	0	0.246667
mmu-miR-687	mmu-mir-687	miRBase	0	0	0	0	0	0	0	0	0	0	0
mmu-miR-688	mmu-mir-688	miRBase	0	0	0	0	0.51	0	0	0	0	0.085	0
mmu-miR-691	mmu-mir-691	miRBase	0	0	0	0	0	0	0	0	0	0	0
mmu-miR-692	mmu-mir-692-1	miRBase	0	0	0	0	0	0	0	0	0	0	0
mmu-miR-692	mmu-mir-692-2	miRBase	0	0	0	0	0	0	0	0	0	0	0
mmu-miR-692	mmu-mir-692-3	miRBase	0	0	0	0	0	0	0	0	0	0	0
mmu-miR-693-5p	mmu-mir-693	miRBase	0	0	0	0	0	0	0	0.49	0	0	0.163333
mmu-miR-693-3p	mmu-mir-693	miRBase	0	0	0.32	0	0.25	0	0	0	0	0.095	0
mmu-miR-694	mmu-mir-694	miRBase	0	0	0	0	0	0	0	0	0	0	0
mmu-miR-695	mmu-mir-695	miRBase	0	0	0	0	0	0	0	0	0	0	0
mmu-miR-697	mmu-mir-697	miRBase	0	0	0	0	0	0	0	0	0	0	0
mmu-miR-698-5p	mmu-mir-698	miRBase	0	0	0	0	0	0	0	0	0	0	0
mmu-miR-698-3p	mmu-mir-698	miRBase	0	0	0	0	0	0	0	0	0	0	0
mmu-miR-702-5p	mmu-mir-702	miRBase	0	0	0.32	0	0	0	0	0.99	0	0.0533333	0.33
mmu-miR-703	mmu-mir-703	miRBase	0	0	0	0	0	0	0	0	0	0	0
mmu-miR-705	mmu-mir-705	miRBase	0	0	0	0	0	0	0	0	0	0	0
mmu-miR-706	mmu-mir-706	miRBase	0	0	0	0	0	0.36	0.85	0	0	0.06	0.283333
mmu-miR-707	mmu-mir-707	miRBase	0	0	0	0	0	0	0	0	0	0	0
mmu-miR-710	mmu-mir-710	miRBase	0	0	0	0	0	0	0	0	0	0	0
mmu-miR-711	mmu-mir-711	miRBase	0	0	0	0	0	0	0	0	0	0	0
mmu-miR-713	mmu-mir-713	miRBase	0	0	0	0	0	0	0	0	0	0	0
mmu-miR-714	mmu-mir-714	miRBase	0	0	0	0.32	0	0	0.85	1.98	2.98	0.0533333	1.93667
mmu-miR-717	mmu-mir-717	miRBase	0	0	0	0	0	0	0	0	0	0	0
mmu-miR-718	mmu-mir-718	miRBase	0	0	0	0	0	0	0	0	0	0	0
mmu-miR-719	mmu-mir-719	miRBase	0	0	0	0	0	0	0	0	0	0	0
mmu-miR-721	mmu-mir-721	miRBase	0	0	0	0	0	0	0	0	0	0	0
mmu-miR-741-5p	mmu-mir-741	miRBase	0	0	0	0	0	0	0	0	0	0	0
mmu-miR-741-3p	mmu-mir-741	miRBase	0	0	0.63	1.29	2.54	0.36	0	0	0	0.803333	0
mmu-miR-742-5p	mmu-mir-742	miRBase	0	0	0	0	0	0	0	0	0	0	0
mmu-miR-742-3p	mmu-mir-742	miRBase	0	0	0	0	0	0	0	0	0	0	0
mmu-miR-743a-5p	mmu-mir-743a	miRBase	0	0	0	0	0	0	0	0	0	0	0
mmu-miR-743a-3p	mmu-mir-743a	miRBase	0	0	0.63	0	0.25	0	0	0	0	0.146667	0
mmu-miR-743b-5p	mmu-mir-743b	miRBase	0	0	0	0	0	0	0	0	0	0	0
mmu-miR-743b-3p	mmu-mir-743b	miRBase	0	0	0	0.97	0.51	0.36	0	0	0	0.306667	0
mmu-miR-758-5p	mmu-mir-758	miRBase	0	0	0	0	0	0	0	0	0	0	0
mmu-miR-758-3p	mmu-mir-758	miRBase	0	0	0	0	0	0	15.22	16.81	15.63	0	15.8867
mmu-miR-759	mmu-mir-759	miRBase	0	0	0	0	0	0	0	0	0	0	0
mmu-miR-760-5p	mmu-mir-760	miRBase	0	0	0	0	0	0	0	0	0	0	0
mmu-miR-761	mmu-mir-761	miRBase	0	0	0	0	0	0	0	0	0	0	0
mmu-miR-762	mmu-mir-762	miRBase	0	0	0	0	0	0	0	0	0	0	0
mmu-miR-763	mmu-mir-763	miRBase	0	0	0	0	0	0	0	0	0	0	0
mmu-miR-764-5p	mmu-mir-764	miRBase	0	0	0	0	0	0	0	0	0	0	0
mmu-miR-764-3p	mmu-mir-764	miRBase	0	0	0	0	0	0	0	0	0	0	0
mmu-miR-767	mmu-mir-767	miRBase	0	0	0	0	0	0	0	0	0	0	0
mmu-miR-770-5p	mmu-mir-770	miRBase	0	0	0	0	0	0	0.85	1.48	2.23	0	1.52
mmu-miR-770-3p	mmu-mir-770	miRBase	0	0	0	0	0	0	7.61	13.35	10.42	0	10.46
mmu-miR-7a-2-3p	mmu-mir-7a-2	miRBase	0	0	0	0	0	0	0	0	0	0	0
mmu-miR-7b-3p	mmu-mir-7b	miRBase	0	0	0	0	0	0	0	0	0	0	0
mmu-miR-802-3p	mmu-mir-802	miRBase	0	0	0	1.29	0.51	0.36	0.85	0	0	0.36	0.283333
mmu-miR-804	mmu-mir-804	miRBase	0	0	0	0	0	0	0	0	0	0	0
mmu-miR-871-5p	mmu-mir-871	miRBase	0	10.54	0.32	0	0.25	0	0	0	0	1.85167	0
mmu-miR-873a-5p	mmu-mir-873a	miRBase	0	0	0	0	0	0	0	0.49	0	0	0.163333
mmu-miR-873a-3p	mmu-mir-873a	miRBase	0	0	0	0	0	0	0	0	0	0	0
mmu-miR-873b	mmu-mir-873b	miRBase	0	0	0	0	0	0	0	0	0	0	0
mmu-miR-874-5p	mmu-mir-874	miRBase	0	0	0	0	0	0	0	0	0	0	0
mmu-miR-874-3p	mmu-mir-874	miRBase	0	0	0	0.64	0.25	0.73	16.06	6.92	6.7	0.27	9.89333
mmu-miR-875-5p	mmu-mir-875	miRBase	0	0	0	0	0	0	2.54	0.49	0.74	0	1.25667
mmu-miR-875-3p	mmu-mir-875	miRBase	0	0	0	0	0	0	0	0	0	0	0
mmu-miR-876-5p	mmu-mir-876	miRBase	0	0	0	0	0	0	0	0	0	0	0
mmu-miR-876-3p	mmu-mir-876	miRBase	0	0	0	0	0	0	0	0	0	0	0
mmu-miR-878-5p	mmu-mir-878	miRBase	0	0	0.32	0.32	1.27	1.82	0	0	0	0.621667	0
mmu-miR-878-3p	mmu-mir-878	miRBase	0	0	0	0.32	0	0	0	0	0	0.0533333	0
mmu-miR-879-5p	mmu-mir-879	miRBase	0	0	0	0	0	0	0	0	0.74	0	0.246667
mmu-miR-879-3p	mmu-mir-879	miRBase	0	0	0	0	0	0	0	0	0	0	0
mmu-miR-880-5p	mmu-mir-880	miRBase	0	0	0	0	0	0	0	0	0	0	0
mmu-miR-880-3p	mmu-mir-880	miRBase	0	0	0.63	0.32	1.27	0.36	0	0	0	0.43	0
mmu-miR-881-5p	mmu-mir-881	miRBase	0	0	0	0	0	0	0	0	0	0	0
mmu-miR-881-3p	mmu-mir-881	miRBase	0	0	2.54	3.87	4.06	2.92	0	0	0.74	2.23167	0.246667
mmu-miR-882	mmu-mir-882	miRBase	0	0	0	0	0	0	0	0	0	0	0
mmu-miR-883a-5p	mmu-mir-883a	miRBase	0	0	0	0	0	0	0	0	0	0	0
mmu-miR-883a-3p	mmu-mir-883a	miRBase	0	0	0	0	0.76	0	0	0	0	0.126667	0
mmu-miR-883b-5p	mmu-mir-883b	miRBase	0	0	0	0	0	0	0	0	0	0	0
mmu-miR-883b-3p	mmu-mir-883b	miRBase	0	0	0	0	0	0	0	0	0	0	0
mmu-miR-92a-2-5p	mmu-mir-92a-2	miRBase	0	0	0	0	0	0	0	0	0	0	0
mmu-miR-96-3p	mmu-mir-96	miRBase	0	0	0.32	0	0	0.36	0	0	0	0.113333	0

## Sheet: Suppl. Table 1
Supplementary Table 1. Highly expressed miRNAs in differentiating MC3T3 cells. Expressions are in Counts per Million (CPM) within each sample (1,000,000 X raw counts / total raw counts). This table includes all miRNAs that have an average expression equal to or greater than 100 CPM across MC3T3 differentiation time points. Expression of miRNAs in mouse calvaria from three day old pups are include…
Mature miRNA	Precursor	D0	D6	D10	D17	D24	#1 Calv	#2 Calv	#3 Calv
mmu-miR-21a-5p	mmu-mir-21a	455477	201369	188583	112325	129985	71350.8	54076.2	97400
mmu-miR-143-3p	mmu-mir-143	87473.1	98901.1	97123.1	117479	111964	52571.8	50332.3	64103.2
mmu-let-7i-5p	mmu-let-7i	46799.3	62722.9	60834.7	77524.6	77059.5	85606.1	85927	71758.1
mmu-miR-99a-5p	mmu-mir-99a	13159.6	42324.1	59532.8	82000.1	80008.4	25986.2	26615.4	21650.1
mmu-miR-100-5p	mmu-mir-100	35086.6	44542.1	44520.9	35140.6	31618.5	23958.3	23473.1	25259.5
mmu-miR-27b-3p	mmu-mir-27b	11025.3	24534	27210.4	28608.2	29939.5	16009.6	17002.2	19446.6
mmu-let-7f-5p	mmu-let-7f-2	17848.2	25112.5	25270.9	23949.1	25599.2	25916.7	28285.2	24474.4
mmu-let-7f-5p	mmu-let-7f-1	17188.9	24077.3	24172.5	22916.8	24354.6	24916.5	27336.8	23401
mmu-let-7g-5p	mmu-let-7g	14044.6	20273.7	22550.2	22743.4	22028.1	32523.6	33512.2	22728
mmu-miR-30a-5p	mmu-mir-30a	29506.8	20310.2	17581.6	15052.2	14411.2	9095.29	8785.72	9130.01
mmu-miR-140-3p	mmu-mir-140	14511	20426.3	21108.6	18250.3	20154.1	86014.4	87452.2	46597.3
mmu-miR-199a-3p	mmu-mir-199a-2	10031.8	17324.4	17877.3	20970.1	16915.3	27287.4	28059.8	25075
mmu-miR-199b-3p	mmu-mir-199b	9952.1	17212.5	17785.2	20894.1	16852.2	27122.2	27926.3	24884
mmu-miR-199a-3p	mmu-mir-199a-1	9952.1	17212.5	17784.9	20894.1	16852.2	27121.3	27925.8	24884
mmu-miR-26a-5p	mmu-mir-26a-2	10548.1	17106.1	14346.3	18469.5	19054.2	17331.8	16134.3	19021.7
mmu-miR-26a-5p	mmu-mir-26a-1	10546.6	17103.2	14339.5	18464.9	19049.5	17325.8	16131.4	19020.9
mmu-miR-22-3p	mmu-mir-22	17268.8	12004	11852	18544.4	18806.7	6166.47	5905.97	5542.99
mmu-let-7c-5p	mmu-let-7c-2	7569.12	12937.8	16452.9	20399.3	18667.7	7186.44	7670.6	6082.53
mmu-let-7c-5p	mmu-let-7c-1	7511.95	12845.6	16254.6	20166.5	18441.3	7128.54	7608.57	6062.8
mmu-miR-148a-3p	mmu-mir-148a	1261.54	13597.5	18990.9	15087.6	24488.5	47168.2	64873.8	90592
mmu-miR-199a-5p	mmu-mir-199a-2	9281.13	12370.1	12156.5	11024.9	10222.1	13873.1	10744.7	13747.8
mmu-miR-199a-5p	mmu-mir-199a-1	9280.39	12369.9	12156.5	11025.9	10221.4	13871.4	10745.5	13747.4
mmu-miR-34c-5p	mmu-mir-34c	7833.53	12682.1	13520.7	11126.5	8796.78	378.27	304	361.42
mmu-miR-30d-5p	mmu-mir-30d	10077.2	10961.1	9646.76	9260.46	10220.9	10332.4	10223.4	10534.4
mmu-miR-152-3p	mmu-mir-152	3001.76	11614	11260.3	11078.6	12342.6	10477.9	11553.4	14521.8
mmu-miR-146b-5p	mmu-mir-146b	1276.3	10981.8	12043.5	10507.9	11866.4	2928.54	2438.41	3112.44
mmu-let-7b-5p	mmu-let-7b	5906.07	8170.54	9410.39	11693.1	10920	4628.44	4824.76	3733.67
mmu-miR-99b-5p	mmu-mir-99b	9811.11	8236.29	7428.61	5962.89	6132.29	6860.46	6829.83	6690.9
mmu-miR-125b-5p	mmu-mir-125b-1	5713.84	10299.8	7785.98	6011.49	5942.86	3246.38	2953.48	3735.15
mmu-let-7a-5p	mmu-let-7a-1	5535.79	6516.85	7475.22	7496.19	7641.83	7164.81	7475.69	5417.84
mmu-let-7a-5p	mmu-let-7a-2	5529.14	6507.29	7454.45	7466.84	7605	7135.37	7446.53	5395.01
mmu-miR-125b-5p	mmu-mir-125b-2	5126.78	9724.31	7194.61	5508.24	5469.54	2998.7	2783.93	3537.88
mmu-miR-10a-5p	mmu-mir-10a	7060.58	5967.59	6075.95	5620.03	5649.86	88.33	120.61	171.59
mmu-miR-101a-3p	mmu-mir-101a	1015.39	3608.09	5832.28	6527.94	7174.46	4295.82	3764.64	4909.11
mmu-miR-378a-3p	mmu-mir-378a	1796.77	4530.38	5731.03	6180.78	5405.18	6942.31	6289.23	10502.9
mmu-let-7d-5p	mmu-let-7d	3655.55	4306.19	4368.14	4855.02	4295.24	5093.44	5342.73	3569.92
mmu-miR-27a-3p	mmu-mir-27a	2864.98	2755.15	3486.1	5721.29	6098.74	3287.8	3455.2	3499.54
mmu-miR-24-3p	mmu-mir-24-2	2596.75	4024.03	3987.29	4173.59	4549.35	4139.86	3901.56	5482.32
mmu-miR-24-3p	mmu-mir-24-1	2596.5	4023.39	3987.29	4173.59	4549.35	4139.86	3901.56	5482.32
mmu-miR-214-3p	mmu-mir-214	2678.35	3942.27	4137.71	3615.39	2978.08	3589.99	3128.96	3240.48
mmu-miR-30e-5p	mmu-mir-30e	2458.81	4531.02	3106.82	3738.27	2888.32	4257.64	3393.33	2938.62
mmu-miR-455-5p	mmu-mir-455	1244.8	3536.31	3989.54	4384.1	3420.4	11509.6	10053.2	5394.11
mmu-miR-29a-3p	mmu-mir-29a	2784.21	2576.15	2533.06	4323.32	4204.15	721.04	643.26	575.07
mmu-miR-199b-5p	mmu-mir-199b	423.04	3768.87	4017.78	3922.13	3006.28	6567.14	5346.67	5115.82
mmu-miR-140-5p	mmu-mir-140	2319.47	4091.21	3046.43	2792.63	2820.19	12570.5	11906.4	8512.5
mmu-miR-31-5p	mmu-mir-31	1077.39	3827.23	3098.29	3537.99	2897.13	28.74	20.76	14.14
mmu-miR-191-5p	mmu-mir-191	1961.58	2751.98	2860.58	3242.08	2925.21	2755.68	2741.42	2098.54
mmu-miR-708-3p	mmu-mir-708	828.38	2221.49	3182.68	3700.41	3781.77	257.82	250.61	344.67
mmu-miR-708-5p	mmu-mir-708	616.33	2365.99	3211.67	4191.48	3224.95	201.18	197.72	167.5
mmu-miR-101b-3p	mmu-mir-101b	1930.82	2999.8	3007.94	2672.84	2588.64	2064.22	1862.05	2221.74
mmu-miR-423-3p	mmu-mir-423	2367.83	3242.55	2471.16	2022.14	2076.31	1266.26	1071.66	955.1
mmu-miR-145a-5p	mmu-mir-145a	1306.31	2561.52	2546.53	2896.93	2392.28	1175.39	986.64	1106.22
mmu-miR-181a-5p	mmu-mir-181a-1	1284.11	1360.3	1472	2912.03	4488.18	6099.9	5736.06	5553.97
mmu-miR-181a-5p	mmu-mir-181a-2	1282.63	1359.67	1471.36	2911.27	4486.73	6097.36	5733.58	5551.74
mmu-let-7e-5p	mmu-let-7e	2331.71	2373.67	2071.77	2312.51	2332.14	2812.81	2798.08	2530.67
mmu-let-7j	mmu-let-7j	1227.07	2329.87	2425.26	2172.13	2220.53	4034.62	3396.13	3914.56
mmu-miR-26b-5p	mmu-mir-26b	777.95	1980.96	1573.03	2275.08	2362.07	2487.44	2668.43	4213.2
mmu-miR-23b-3p	mmu-mir-23b	750.75	2039.74	1716.31	1795.26	1852.23	2255.26	1936.2	3432.92
mmu-miR-23a-3p	mmu-mir-23a	972.48	1508.3	1770.75	1824.19	1855.15	5776.78	5169.46	9618.35
mmu-miR-210-3p	mmu-mir-210	100.2	356.52	1308.37	3310.6	2673.24	534.23	560.54	381.15
mmu-miR-322-3p	mmu-mir-322	497.77	2166.34	1892.99	1476.51	1448.75	2854.58	3020.21	3078.94
mmu-miR-103-3p	mmu-mir-103-2	772.7	1957.93	1717.87	1411.08	1235.19	1754.28	1713.1	1742.33
mmu-miR-103-3p	mmu-mir-103-1	755.59	1930.99	1701.44	1401.56	1226.8	1723.85	1708.16	1717.39
mmu-miR-20a-5p	mmu-mir-20a	1162.87	2331.72	1526.38	1048.29	692.65	2150.3	1910	1640.71
mmu-miR-218-5p	mmu-mir-218-1	230.9	1471.54	1498.57	1557.34	1219.75	985.62	943.63	1114.4
mmu-miR-125a-5p	mmu-mir-125a	680.81	1710.32	1325.45	907.78	1274.45	910.39	951.05	1121.85
mmu-miR-218-5p	mmu-mir-218-2	227.18	1443.65	1483.11	1536.53	1207.72	1027.04	1015.31	1180.66
mmu-miR-92a-3p	mmu-mir-92a-1	1876.67	1587.79	911.55	712.62	722.19	2501.95	2312.94	2018.14
mmu-miR-25-3p	mmu-mir-25	713.8	1528.42	1334.46	1048.38	1082.28	1613.68	1600.07	1719.62
mmu-miR-30c-5p	mmu-mir-30c-2	580.78	1662.89	1186.51	1096.05	1145.85	1135.24	1121.25	910.93
mmu-miR-30c-5p	mmu-mir-30c-1	580.53	1663.21	1186.51	1096.3	1145.12	1134.39	1120.26	910.93
mmu-miR-93-5p	mmu-mir-93	638.89	1909.34	1307.73	1016.15	765.03	1091.28	1004.43	973.71
mmu-miR-532-5p	mmu-mir-532	1097.23	1046.73	964.37	1274.5	1225.22	1994.06	1838.82	1395.8
mmu-miR-185-5p	mmu-mir-185	679.57	1318.63	1289.05	1118.68	1065.87	797.96	819.07	693.06
mmu-miR-351-5p	mmu-mir-351	559.53	1503.07	999.8	1047.62	1116.92	1754	1702.39	1478.43
mmu-miR-149-5p	mmu-mir-149	774.06	600.53	684.46	1354.69	1751.77	831.78	664.35	701.25
mmu-miR-98-5p	mmu-mir-98	997.63	1007.39	746.48	975.34	735.59	1284.24	1065.53	1314.41
mmu-miR-320-3p	mmu-mir-320	543.9	833.14	988.21	905.5	976.53	870.66	836.37	468.24
mmu-miR-221-3p	mmu-mir-221	557.3	1046.73	832.95	841.29	905.79	223.16	219.97	200.25
mmu-miR-7a-5p	mmu-mir-7a-1	1332.73	993.44	512.19	688.43	625.55	656.23	615.82	595.42
mmu-miR-7a-5p	mmu-mir-7a-2	1296.27	953.19	500.28	667.37	609.15	637.64	601.49	579.78
mmu-miR-214-5p	mmu-mir-214	770.1	864.19	770.14	821.24	717.26	989.85	860.09	970.73
mmu-miR-34b-5p	mmu-mir-34b	900.93	732.04	488.95	946.99	660.01	34.23	25.7	7.82
mmu-miR-181b-5p	mmu-mir-181b-2	518.61	464.42	400.48	890.4	1362.42	1780.84	1690.73	1335.69
mmu-miR-872-5p	mmu-mir-872	443.95	1088.88	866.45	595.38	573.96	575.65	591.19	743.68
mmu-miR-24-2-5p	mmu-mir-24-2	563.87	629.53	673.84	770.23	754.64	841.07	774.33	1061.55
mmu-miR-744-5p	mmu-mir-744	642.62	929.47	705.72	513.91	499.93	847.84	760.24	916.39
mmu-miR-181b-5p	mmu-mir-181b-1	447.42	392.01	339.92	781.02	1238.25	1556.41	1520.2	1187.92
mmu-miR-151-3p	mmu-mir-151	438.74	933.28	711.84	416.97	675.33	448.01	445.86	777.92
mmu-miR-145a-3p	mmu-mir-145a	473.47	742.82	546.61	673.79	672.78	280.64	300.54	343.92
mmu-miR-669c-5p	mmu-mir-669c	407.37	637.29	670.94	654.78	614.61	328.4	300.29	285.86
mmu-miR-6243	mmu-mir-6243	139.63	593.24	795.59	617.45	767.22	21101.2	24826	19927.5
mmu-miR-148b-3p	mmu-mir-148b	286.34	1006.8	610.22	441.41	565.14	748.09	745.91	1402.37
mmu-miR-574-5p	mmu-mir-574	405.87	552.87	558.12	656.15	569.02	644.61	555.54	404.4
mmu-miR-484	mmu-mir-484	577.88	743.14	502.48	466.45	379.96	483.51	406.32	350.62
mmu-miR-374b-5p	mmu-mir-374b	184.28	867.2	731.97	500.71	342.95	319.52	376.41	352.86
mmu-miR-542-3p	mmu-mir-542	199.16	629.69	668.04	555.53	528.74	1489.42	1711.29	1717.39
mmu-miR-5099	mmu-mir-5099	644.6	743.77	526.96	302.26	332.56	517.32	603.05	1231.28
mmu-miR-1839-5p	mmu-mir-1839	262.16	547.92	583.65	615.42	532.39	928.14	972.3	970.73
mmu-miR-455-3p	mmu-mir-455	142.86	608.14	630.67	574.06	408.77	1516.47	1475.5	731.03
mmu-miR-674-3p	mmu-mir-674	373.52	515.6	549.18	434.22	416.43	299.24	275.82	376.68
mmu-miR-450a-5p	mmu-mir-450a-1	166.3	477.89	500.38	621.77	485.35	1073.53	998.99	864.65
mmu-miR-450a-5p	mmu-mir-450a-2	166.3	478.21	500.38	621.77	484.62	1072.69	999.98	862.42
mmu-miR-423-5p	mmu-mir-423	341.03	449.05	418.09	409.61	447.42	210.48	195.25	151.12
mmu-miR-195a-5p	mmu-mir-195a	23.64	289.97	442.14	627.31	660.86	137.78	165.59	225.06
mmu-let-7d-3p	mmu-let-7d	470.24	522.89	329.19	362.91	308.49	656.8	568.45	568
mmu-miR-328-3p	mmu-mir-328	306.18	340.35	358.34	488.02	486.08	307.27	309.19	224.07
mmu-miR-652-3p	mmu-mir-652	261.41	498.17	429.68	456.81	320.16	1633.12	1480.94	1659.32
mmu-miR-335-3p	mmu-mir-335	42.16	795.11	475.42	263.68	365.38	475.06	547.2	686.36
mmu-miR-574-3p	mmu-mir-574	173.98	365.23	455.61	503.38	432.84	461.96	444.38	447.03
mmu-miR-125b-2-3p	mmu-mir-125b-2	67.71	292.5	405.2	594.36	543.69	185.12	187.34	187.6
mmu-miR-192-5p	mmu-mir-192	296.38	368.56	365.58	430.67	421.9	520.71	502.22	525.56
mmu-miR-186-5p	mmu-mir-186	315.48	366.66	310.83	474.57	386.53	391.37	379.63	298.51
mmu-miR-17-5p	mmu-mir-17	289.48	685.25	381.26	295.57	196.85	681.59	650.42	692.19
mmu-miR-125b-1-3p	mmu-mir-125b-1	597.72	577.08	248.98	162.93	167.74	214.71	237.76	220.35
mmu-miR-378c	mmu-mir-378c	126.49	318.75	398.17	474.21	431.56	534.51	505.35	723.33
mmu-miR-296-3p	mmu-mir-296	443.7	447.15	298.27	293.37	217.33	252.74	233.81	174.2
mmu-miR-365-3p	mmu-mir-365-2	171.63	312.62	379.27	409.1	390.17	80.3	60.55	34.62
mmu-miR-365-3p	mmu-mir-365-1	171.63	311.99	379.27	409.1	390.17	80.3	60.55	34.62
mmu-miR-298-5p	mmu-mir-298	338.79	450.64	284.09	288.81	260.36	337.27	354.42	213.65
mmu-miR-152-5p	mmu-mir-152	232.15	368.56	308.57	369.25	343.13	349.11	300.04	302.98
mmu-miR-193b-3p	mmu-mir-193b	151.54	295.19	334.98	437.9	356.26	52.41	60.8	40.94
mmu-miR-16-5p	mmu-mir-16-1	124.22	457.92	312.81	357.54	316.45	279.37	311.91	503.85
mmu-miR-16-5p	mmu-mir-16-2	121.74	454.12	307.98	352.72	315	275.99	304.99	497.15
mmu-miR-34a-5p	mmu-mir-34a	190.48	326.09	352.06	379.41	259.63	74.39	60.8	53.6
mmu-miR-335-5p	mmu-mir-335	30.26	423.7	275.4	409.35	365.01	551.98	745.91	668.49
mmu-miR-361-3p	mmu-mir-361	253.72	309.93	282.48	282.46	283.7	240.91	200.69	207.69
mmu-miR-34b-3p	mmu-mir-34b	212.8	344.79	359.46	280.68	198.37	9.3	7.91	9.68
mmu-miR-30a-3p	mmu-mir-30a	315.11	367.92	286.19	204.68	201.65	119.19	151.01	124.69
mmu-miR-222-3p	mmu-mir-222	217.76	326.09	245.76	206.33	349.7	47.34	62.28	77.42
mmu-miR-30b-5p	mmu-mir-30b	123.18	266.94	236.64	382.79	288.19	976.32	924.52	740.46
mmu-let-7c-2-3p	mmu-let-7c-2	272.53	317.48	206.47	248.62	216.3	135.25	128.03	93.05
mmu-let-7a-1-3p	mmu-let-7a-1	272.28	317.8	206.47	248.88	215.2	135.25	128.03	93.05
mmu-miR-148a-5p	mmu-mir-148a	100.2	264.3	265.73	325.1	295.73	522.4	611.95	530.03
mmu-miR-28a-5p	mmu-mir-28a	177.95	318.65	277.17	253.4	205.84	130.6	159.66	171.22
mmu-miR-99b-3p	mmu-mir-99b	368.06	269.05	182.63	182.72	196.18	190.19	166.58	218.86
mmu-miR-143-5p	mmu-mir-143	246.28	271.59	215.81	211.91	211.13	131.02	137.42	151.12
mmu-miR-378d	mmu-mir-378d	130.29	167.85	140.87	376.55	272.15	399.4	360.27	232.88
mmu-miR-28a-3p	mmu-mir-28a	190.48	324.51	218.38	157.6	185.61	132.71	134.95	193.55
mmu-miR-206-3p	mmu-mir-206	556.3	144.3	140.76	104.3	111.95	87.07	44.98	203.23
mmu-miR-128-3p	mmu-mir-128-1	268.73	230.55	181.5	175.11	179.04	381.23	411.76	375.56
mmu-miR-107-3p	mmu-mir-107	102.18	278.66	184.99	233.02	185.36	138.91	135.77	113.52
mmu-miR-5117-5p	mmu-mir-5117	110.12	188.24	231.59	210.39	175.03	228.23	147.8	200.99
mmu-miR-106b-3p	mmu-mir-106b	157.24	227.85	184.89	167.24	156.8	202.87	209.09	206.95
mmu-miR-503-5p	mmu-mir-503	72.17	316.27	195.19	165.47	130.54	754.01	914.47	529.29
mmu-miR-30c-2-3p	mmu-mir-30c-2	334.82	166.06	136.25	113.95	102.47	87.07	94.41	67
mmu-miR-296-5p	mmu-mir-296	74.65	202.5	166.85	218.76	187.79	154.69	131.98	101.24
mmu-miR-16-1-3p	mmu-mir-16-1	150.55	215.18	159.44	155.32	131.27	176.67	177.46	249.38
mmu-miR-27a-5p	mmu-mir-27a	194.2	203.13	142.69	129.43	125.44	126.8	91.45	112.41
mmu-miR-467e-5p	mmu-mir-467e	88.54	188.24	155.84	204.42	150.78	65.09	61.29	48.39
mmu-miR-19b-3p	mmu-mir-19b-2	81.72	147.52	172.16	218.25	157.89	343.47	295.1	284.74
mmu-miR-195a-3p	mmu-mir-195a	20.09	132.15	174.58	191.86	257.81	35.5	42.51	45.41
mmu-miR-322-5p	mmu-mir-322	77.13	219.3	165.24	155.32	158.99	343.19	302.02	556.09
mmu-miR-19b-3p	mmu-mir-19b-1	81.6	146.88	171.36	217.87	157.35	343.47	294.11	284
mmu-miR-32-5p	mmu-mir-32	118.3	247.82	154.93	146.18	100.64	72.7	67.72	99.01
mmu-miR-181a-1-3p	mmu-mir-181a-1	96.85	111.07	111.61	177.39	263.46	409.55	406.57	329.04
mmu-miR-106b-5p	mmu-mir-106b	117.06	219.3	141.4	178.92	99.18	204.56	198.71	179.41
mmu-miR-22-5p	mmu-mir-22	199.16	103.94	104.04	160.64	155.34	65.93	59.81	69.23
mmu-miR-15b-5p	mmu-mir-15b	55.06	240.85	179.73	128.41	92.99	38.88	31.64	52.85
mmu-miR-497-5p	mmu-mir-497	13.89	98.87	117.89	212.16	207.12	103.97	79.58	139.95
mmu-miR-5109	mmu-mir-5109	55.8	157.18	142.37	152.78	137.47	17501.1	15170.8	13515
mmu-miR-92a-3p	mmu-mir-92a-2	223.63	134.16	65.39	92.38	90.62	309.24	367.35	133.25
mmu-miR-128-3p	mmu-mir-128-2	176.96	137.69	97.11	100.24	92.62	160.61	196.24	157.45
mmu-miR-1843a-5p	mmu-mir-1843a	62.13	96.97	115.96	154.55	162.63	112.42	107.51	114.27
mmu-miR-31-3p	mmu-mir-31	44.64	128.66	122.72	138.06	94.44	1.69	1.48	0
mmu-miR-425-5p	mmu-mir-425	81.1	158.13	99.53	98.72	86.06	96.36	87.49	106.45
mmu-miR-5117-3p	mmu-mir-5117	86.31	113.13	131.1	97.45	92.99	139.47	180.92	286.6
mmu-miR-350-3p	mmu-mir-350	54.07	135.95	129.81	119.02	75.48	50.72	49.92	50.62
