# Supplementary material for: MicroRNA-101a enhances trabecular bone accrual in male mice
Source: Sci Rep. 2022 Aug 3;12:13361. doi: 10.1038/s41598-022-17579-0 (PMC9349183; doi:10.1038/s41598-022-17579-0)
Supplement: Supplementary file 5 — Supplementary Table 2. [file 41598_2022_17579_MOESM5_ESM.xlsx]

## Sheet: Suppl Table 2
Supplementary Table 2. Modulated miRNAs in differentiating MC3T3 cells. Expression of miRNAs at several differentiation time points was compared to undifferentiated MC3T3 cells. Expressions are in Counts per Million (CPM) within each sample (1,000,000 X raw counts / total raw counts). This table includes all miRNAs that are two fold up-regulated or down-regulated across all time points when compa…
Up-regulated miRs
Mature miRNA	Precursor	D0	D6	D10	D17	D24	#1 Calv	#2 Calv	#3 Calv
mmu-miR-99a-5p	mmu-mir-99a	13159.6	42324.1	59532.8	82000.1	80008.4	25986.2	26615.4	21650.1
mmu-miR-27b-3p	mmu-mir-27b	11025.3	24534	27210.4	28608.2	29939.5	16009.6	17002.2	19446.6
mmu-miR-148a-3p	mmu-mir-148a	1261.54	13597.5	18990.9	15087.6	24488.5	47168.2	64873.8	90592
mmu-miR-152-3p	mmu-mir-152	3001.76	11614	11260.3	11078.6	12342.6	10477.9	11553.4	14521.8
mmu-miR-146b-5p	mmu-mir-146b	1276.3	10981.8	12043.5	10507.9	11866.4	2928.54	2438.41	3112.44
mmu-miR-101a-3p	mmu-mir-101a	1015.39	3608.09	5832.28	6527.94	7174.46	4295.82	3764.64	4909.11
mmu-miR-378a-3p	mmu-mir-378a	1796.77	4530.38	5731.03	6180.78	5405.18	6942.31	6289.23	10502.9
mmu-miR-455-5p	mmu-mir-455	1244.8	3536.31	3989.54	4384.1	3420.4	11509.6	10053.2	5394.11
mmu-miR-199b-5p	mmu-mir-199b	423.04	3768.87	4017.78	3922.13	3006.28	6567.14	5346.67	5115.82
mmu-miR-31-5p	mmu-mir-31	1077.39	3827.23	3098.29	3537.99	2897.13	28.74	20.76	14.14
mmu-miR-708-3p	mmu-mir-708	828.38	2221.49	3182.68	3700.41	3781.77	257.82	250.61	344.67
mmu-miR-708-5p	mmu-mir-708	616.33	2365.99	3211.67	4191.48	3224.95	201.18	197.72	167.5
mmu-miR-26b-5p	mmu-mir-26b	777.95	1980.96	1573.03	2275.08	2362.07	2487.44	2668.43	4213.2
mmu-miR-23b-3p	mmu-mir-23b	750.75	2039.74	1716.31	1795.26	1852.23	2255.26	1936.2	3432.92
mmu-miR-210-3p	mmu-mir-210	100.2	356.52	1308.37	3310.6	2673.24	534.23	560.54	381.15
mmu-miR-322-3p	mmu-mir-322	497.77	2166.34	1892.99	1476.51	1448.75	2854.58	3020.21	3078.94
mmu-miR-218-5p	mmu-mir-218-2	227.18	1443.65	1483.11	1536.53	1207.72	1027.04	1015.31	1180.66
mmu-miR-6243	mmu-mir-6243	139.63	593.24	795.59	617.45	767.22	21101.2	24826	19927.5
mmu-miR-542-3p	mmu-mir-542	199.16	629.69	668.04	555.53	528.74	1489.42	1711.29	1717.39
mmu-miR-1839-5p	mmu-mir-1839	262.16	547.92	583.65	615.42	532.39	928.14	972.3	970.73
mmu-miR-455-3p	mmu-mir-455	142.86	608.14	630.67	574.06	408.77	1516.47	1475.5	731.03
mmu-miR-450a-5p	mmu-mir-450a-1	166.3	477.89	500.38	621.77	485.35	1073.53	998.99	864.65
mmu-miR-195a-5p	mmu-mir-195a	23.64	289.97	442.14	627.31	660.86	137.78	165.59	225.06
mmu-miR-335-3p	mmu-mir-335	42.16	795.11	475.42	263.68	365.38	475.06	547.2	686.36
mmu-miR-574-3p	mmu-mir-574	173.98	365.23	455.61	503.38	432.84	461.96	444.38	447.03
mmu-miR-125b-2-3p	mmu-mir-125b-2	67.71	292.5	405.2	594.36	543.69	185.12	187.34	187.6
mmu-miR-378c	mmu-mir-378c	126.49	318.75	398.17	474.21	431.56	534.51	505.35	723.33
mmu-miR-16-5p	mmu-mir-16-2	121.74	454.12	307.98	352.72	315	275.99	304.99	497.15
mmu-miR-335-5p	mmu-mir-335	30.26	423.7	275.4	409.35	365.01	551.98	745.91	668.49
mmu-miR-148a-5p	mmu-mir-148a	100.2	264.3	265.73	325.1	295.73	522.4	611.95	530.03
mmu-miR-296-5p	mmu-mir-296	74.65	202.5	166.85	218.76	187.79	154.69	131.98	101.24
mmu-miR-195a-3p	mmu-mir-195a	20.09	132.15	174.58	191.86	257.81	35.5	42.51	45.41
mmu-miR-322-5p	mmu-mir-322	77.13	219.3	165.24	155.32	158.99	343.19	302.02	556.09
mmu-miR-497-5p	mmu-mir-497	13.89	98.87	117.89	212.16	207.12	103.97	79.58	139.95
mmu-miR-5109	mmu-mir-5109	55.8	157.18	142.37	152.78	137.47	17501.1	15170.8	13515
mmu-miR-31-3p	mmu-mir-31	44.64	128.66	122.72	138.06	94.44	1.69	1.48	0
Down-regulated miRs
Mature miRNA	Precursor	D0	D6	D10	D17	D24	p64 Calv	p73 Calv	p88 Calv
mmu-miR-21a-5p	mmu-mir-21a	455477	201369	188583	112325	129985	71350.8	54076.2	97400
mmu-miR-206-3p	mmu-mir-206	556.3	144.3	140.76	104.3	111.95	87.07	44.98	203.23
mmu-miR-30c-2-3p	mmu-mir-30c-2	334.82	166.06	136.25	113.95	102.47	87.07	94.41	67
