# Supplementary material for: MicroRNA-101a enhances trabecular bone accrual in male mice
Source: Sci Rep. 2022 Aug 3;12:13361. doi: 10.1038/s41598-022-17579-0 (PMC9349183; doi:10.1038/s41598-022-17579-0)
Supplement: Supplementary file 6 — Supplementary Table 3. [file 41598_2022_17579_MOESM6_ESM.xlsx]

## Sheet: Sheet1
Supplementary Table 3. List of mRNA and miRNA primers.
Gene Primers
Gene ID	Forward Primer	Reverse Primer
Gapdh	CATCACTGCCACCCAGAAGACTG	ATGCCAGTGAGCTTCCCGTTCAG
Akt1	CACACGTCAAGCGACCCATGAA	TCTTCTCGCTCTCGTTCAGCAG
Ezh2	CATACGCTCTTCTGTCGACGATG	ACACTGTGGTCCACAAGGCTTG
Sp7	GGCTTTTCTGCGGCAAGAGGTT	CGCTGATGTTTGCTCAAGTGGTC
Col1a1	CCTCAGGGTATTGCTGGACAAC	CAGAAGGACCTTGTTTGCCAGG
Adipoq	TGTTCCTCTTAATCCTGCCCA	CCAACCTGCACAAGTTCCCTT
GFP	CACATGAAGCAGCACGACT	GGTCTTGTAGTTGCCGTCGT
Eef1a1	CACCGTCAATAGGTGGACCC	GTAGATGAGGTGGCCTGTCG
miR Primers
miR-103a-3p	AGCAGCATTGTACAGGGCTATGA
miR-101-5p	CAGTTATCACAGTGCTGATGCT
miR-181a-3p	ACCATCGACCGTTGATTGTACC
miR-218	TTGTGCTTGATCTAACCATGT
miR-191-5p	CAACGGAATCCCAAAAGCAGCTG
